# Supplementary material for: A beneficial endornavirus enhances the fitness of the phytopathogenic fungus Rhizotonia solani
Source: mBio. 2026 Apr 20;17(5):e00166-26. doi: 10.1128/mbio.00166-26 (PMC13170352; doi:10.1128/mbio.00166-26)
Supplement: File S1 — List of protein identified from secreted protein fractions. [file mbio.00166-26-s0001.xlsx]

## Sheet: Secreted protein 
File S1: List of protein identified from secreted protein fractions of Rs80 and EV-free strains using LC-MS/MS
Accession	Description	Exp. q-value: Combined	Sum PEP Score	Coverage [%]	# Peptides	# PSMs	# Unique Peptides	# AAs	MW [kDa]	calc. pI	Score Sequest HT: Sequest HT	# Peptides (by Search Engine): Sequest HT	# Razor Peptides	Rate(V:VF)	Abundance: F2: Sample, RS80_1	Abundance: F4: Sample, RS80_2	Abundance: F5: Sample, RS80_3	Abundance: F3: Sample, EV-Free_1	Abundance: F6: Sample, EV-Free_2	Abundance: F7: Sample, EV-Free_3	Found in Sample: [S2] F2: Sample, RS80_1	Found in Sample: [S3] F3: Sample, RSVF_1	Found in Sample: [S4] F4: Sample, RS80_2	Found in Sample: [S5] F5: Sample, RS80_3	Found in Sample: [S6] F6: Sample, RSVF_2	Found in Sample: [S7] F7: Sample, RSVF_3	# Protein Groups	Modifications
EUC63332	alpha-glucosidase family, glycosyl hydrolase family 31 protein	0	1325.08	65	55	1320	55	917	101	7.27	5338.07	55	0	2.78211	2.02495e+09	1.96243e+10	1.84243e+10	1.86535e+09	6.46177e+09	6.07694e+09	High	High	High	High	High	High	1	NA
EUC55588	linoleate diol synthase	0	1016.51	65	52	245	52	1074	119.8	6.57	982.61	52	0	0.0675173	9.20606e+06	3.81943e+07	4.76144e+07	3.76409e+08	5.2046e+08	5.10396e+08	High	High	High	High	High	High	1	Met-loss+Acetyl [N-Term]
EUC57848	ATP synthase F1, beta subunit	0	987.407	72	29	652	29	539	57.5	5.91	2798.91	29	0	0.708533	1.00937e+08	1.70593e+09	1.74776e+09	1.0563e+09	1.90902e+09	2.05156e+09	High	High	High	High	High	High	1	NA
EUC60696	heat shock Hsp70 protein	0	894.063	66	54	411	52	665	72.1	5.29	1514.72	54	2	0.410212	9.92446e+07	4.73256e+08	4.83509e+08	3.94211e+08	1.12736e+09	1.05273e+09	High	High	High	High	High	High	1	NA
EUC63850	translation elongation factor 2	0	871.321	74	60	287	60	842	93.2	6.67	990.58	60	0	1.98412	8.82224e+07	4.26452e+08	4.49666e+08	1.48804e+08	1.72769e+08	1.64456e+08	High	High	High	High	High	High	1	Met-loss [N-Term]
EUC60737	glycogen/starch/alpha-glucan phosphorylase	0	854.08	71	53	276	53	877	98.9	6.99	1076.22	53	0	2.51353	7.67104e+07	4.68627e+08	4.72996e+08	9.10497e+07	1.66669e+08	1.47422e+08	High	High	High	High	High	High	1	NA
EUC61371	peptidase S41 family protein	0	816.674	57	30	594	29	653	71	7.55	2320.05	30	1	1.63139	2.97258e+08	4.73137e+09	4.45104e+09	5.53245e+08	2.58803e+09	2.66953e+09	High	High	High	High	High	High	1	NA
EUC55694	linoleate diol synthase	0	795.511	49	42	200	42	1176	130.5	6.49	771.95	42	0	0.317256	1.13296e+07	8.07637e+07	9.06406e+07	1.53977e+08	2.10657e+08	2.11348e+08	High	High	High	High	High	High	1	Met-loss [N-Term]
EUC65473	decarboxylating 6-phosphogluconate dehydrogenase	0	786.875	85	35	259	35	491	53.9	6.39	1041.18	35	0	5.54562	1.09036e+08	1.20114e+09	1.14747e+09	1.51472e+08	1.61665e+08	1.3003e+08	High	High	High	High	High	High	1	Met-loss+Acetyl [N-Term]
EUC57458	heat shock protein	0	760.317	64	39	265	39	664	71.8	6.21	1074.51	39	0	0.466844	5.57205e+07	2.46553e+08	2.83016e+08	2.41058e+08	4.96217e+08	5.16443e+08	High	High	High	High	High	High	1	NA
EUC54883	extracellular invertase	0	721.379	54	34	500	34	687	76.8	6.7	1924.72	34	0	4.06631	5.91598e+08	6.6021e+09	5.83485e+09	3.33503e+08	1.44278e+09	1.42774e+09	High	High	High	High	High	High	1	NA
EUC53869	alkaline phosphatase	0	714.521	49	23	356	23	565	61.1	6.93	1566.76	23	0	4.417	1.8305e+08	3.0151e+09	2.72167e+09	1.33414e+08	6.23489e+08	5.83332e+08	High	High	High	High	High	High	1	NA
EUC59694	pyruvate carboxylase	0	710.408	57	50	214	50	1192	130.3	6.65	792.25	50	0	2.43999	2.89142e+07	2.47121e+08	2.38574e+08	5.65979e+07	8.39772e+07	7.03311e+07	High	High	High	High	High	High	1	Met-loss+Acetyl [N-Term]
EUC59740	clathrin heavy chain	0	688.927	42	54	159	54	1684	190.8	5.91	597	54	0	1.10867	2.00241e+07	9.80372e+07	1.09773e+08	3.41422e+07	8.58807e+07	8.54792e+07	High	High	High	High	High	High	1	NA
EUC67447	5-methyltetrahydropteroyltriglutamate-homocysteine S-methyltransferase	0	686.034	73	46	190	46	765	85.1	6.57	710.03	46	0	3.04776	4.91976e+07	3.44405e+08	3.28393e+08	7.10333e+07	8.89426e+07	7.69186e+07	High	High	High	High	High	High	1	Met-loss [N-Term]
EUC56888	glycoside hydrolase family 18 and carbohydrate-binding module family 5 protein	0	683.684	62	33	391	33	530	57	6.47	1412.15	33	0	592.769	8.9478e+08	8.91824e+09	8.41277e+09	6.07841e+06	1.61006e+07	8.56785e+06	High	Peak Found	High	High	High	Peak Found	1	NA
EUC57067	fatty acid synthase beta subunit	0	659.19	36	48	144	48	2135	234	6.73	535.43	48	0	0.470199	2.90877e+06	4.51759e+07	4.44173e+07	3.43537e+07	8.37339e+07	7.86416e+07	High	High	High	High	High	High	1	Met-loss+Acetyl [N-Term]
EUC55329	2-oxoglutarate dehydrogenase E1 component (succinyl-transferring)	0	658.748	53	33	191	33	993	111.6	6.76	741.84	33	0	0.263197	1.54096e+07	5.65017e+07	6.47111e+07	1.11706e+08	1.94345e+08	2.13036e+08	High	High	High	High	High	High	1	NA
EUC59104	ATP synthase F1, alpha subunit	0	641.39	66	38	385	38	549	59.6	9.1	1385.71	38	0	0.692014	2.61687e+08	1.12446e+09	1205950748	1.015e+09	1.37491e+09	1.35581e+09	High	High	High	High	High	High	1	NA
EUC62231	heat shock 70 kDa protein	0	638.969	63	36	231	34	648	70.3	5.2	904.66	36	0	2.35142	5.37455e+07	3.75222e+08	3.68235e+08	1.01112e+08	1.21655e+08	1.16264e+08	High	High	High	High	High	High	1	NA
EUC62897	choline dehydrogenase	0	630.782	50	27	374	27	621	67.8	7.8	1609.6	27	0	1.58139	1.56999e+08	1.74943e+09	1.65269e+09	3.02549e+08	9.29212e+08	1.01886e+09	High	High	High	High	High	High	1	NA
EUC60436	glycoside hydrolase family 43 protein, putative	0	627.778	56	33	135	33	916	99.2	8.24	556.95	33	0	32.4308	8.31586e+07	7.41928e+08	6.64987e+08	1.23346e+07	1.64223e+07	1.71894e+07	High	High	High	High	High	High	1	NA
EUC54188	glycoside hydrolase family 15 protein	0	619.602	35	37	427	37	1051	114.8	8.95	1653.19	37	0	0.460739	1.55655e+08	1.70078e+09	1.61092e+09	6.49974e+08	3.51915e+09	3.35651e+09	High	High	High	High	High	High	1	NA
EUC62951	glycoside hydrolase family 3 protein	0	613.92	54	29	174	28	756	82.3	6.37	702.58	29	1	31.5598	5.45994e+07	910851762	8.64126e+08	9.09632e+06	2.62238e+07	2.26517e+07	High	High	High	High	High	High	1	NA
EUC57860	heat shock protein	0	613.429	64	44	237	44	703	79.8	5.05	803.5	44	0	2.32327	8.12101e+07	5.85557e+08	5.47445e+08	1.45358e+08	1.96287e+08	1.80985e+08	High	High	High	High	High	High	1	NA
EUC63650	glucose dehydrogenase	0	610.485	67	29	216	28	628	67.6	7.18	804.92	29	1	16.6784	1.11066e+08	1.23426e+09	1.17491e+09	2.2228e+07	7.02679e+07	5.86118e+07	High	High	High	High	High	High	1	NA
EUC62537	carbamoyl-phosphate synthase arginine-specific large chain	0	607.383	52	41	139	39	1172	128.3	5.99	570.44	41	2	0.389611	1.03442e+07	6.25184e+07	7.22486e+07	6.4559e+07	1.4758e+08	1.60313e+08	High	High	High	High	High	High	1	NA
EUC59209	calnexin	0	594.643	59	28	185	28	551	59.7	4.93	788.59	28	0	0.313236	2.99095e+07	2.00331e+08	2.00765e+08	2.44255e+08	5.57217e+08	5.74506e+08	High	High	High	High	High	High	1	NA
EUC55192	QCR1 core subunit of the ubiquinol-cytochrome C reductase complex protein	0	592.964	61	26	198	26	471	52	6.95	918.89	26	0	0.366539	2.33068e+07	1.82966e+08	2.00457e+08	2.4158e+08	3.98497e+08	4.6957e+08	High	High	High	High	High	High	1	NA
EUC65231	glutamine-fructose-6-phosphate transaminase (isomerizing)	0	591.673	66	35	166	35	695	76.6	6.35	669.56	35	0	1.65171	2.09751e+07	1.41593e+08	1.54502e+08	6.99187e+07	6.27143e+07	5.93319e+07	High	High	High	High	High	High	1	NA
EUC54052	aconitate hydratase	0	586.892	50	32	169	32	777	83.7	7.37	736.2	32	0	0.13934	1.05509e+07	3.91798e+07	4.38522e+07	1.63929e+08	2.58445e+08	2.49241e+08	High	High	High	High	High	High	1	NA
EUC54059	glycoside hydrolase family 35 protein	0	586.115	48	35	162	35	970	105	6.93	597.33	35	0	5.69053	2.98153e+07	4.74607e+08	4.4813e+08	1.58125e+07	8.08824e+07	7.06975e+07	High	High	High	High	High	High	1	NA
EUC55030	multicopper oxidase	0	578.971	68	27	221	17	597	65.7	7.03	833.71	27	10	26.7777	9.08762e+07	1.31057e+09	1.30904e+09	1.86617e+07	4.33414e+07	3.92186e+07	High	High	High	High	High	High	1	NA
EUC67307	succinate dehydrogenase [ubiquinone] flavoprotein subunit	0	574.636	58	29	142	29	643	70.6	7.01	593.96	29	0	0.144195	1.36434e+07	2.84146e+07	3.1743e+07	1.4256e+08	1.82757e+08	1.86495e+08	High	High	High	High	High	High	1	NA
EUC66942	glycoside hydrolase family 3 protein	0	571.918	62	32	260	32	702	74.8	6.28	956.26	32	0	3.4781	8.1433e+07	9.85429e+08	9.79317e+08	6.93914e+07	2.7202e+08	2.46891e+08	High	High	High	High	High	High	1	NA
EUC55869	heat shock protein	0	564.029	50	34	203	28	555	58.8	5.39	761.6	34	7	1.08767	9.13378e+07	2.68912e+08	2.62465e+08	1.58902e+08	2.00541e+08	2.13077e+08	High	High	High	High	High	High	1	NA
EUC57026	serine carboxypeptidase	0	539.154	49	22	323	22	585	64.6	6.92	1301.68	22	0	1.07809	1.19871e+08	1.17429e+09	1.19688e+09	3.75526e+08	9.69771e+08	9.65304e+08	High	High	High	High	High	High	1	NA
EUC58651	H-type lectin domain protein	0	534.569	84	27	231	27	277	31.8	7.2	912.51	27	0	2.59252	4.26948e+08	2.4008e+09	2.55241e+09	4.81592e+08	7.94923e+08	7.98749e+08	High	High	High	High	High	High	1	Met-loss+Acetyl [N-Term]
EUC57346	ENO1-enolase I (2-phosphoglycerate dehydratase), putative	0	533.8	72	27	184	27	451	48.3	5.66	726.42	27	0	2.37472	4.56186e+07	3.17702e+08	2.97666e+08	8.91018e+07	1.04632e+08	8.46098e+07	High	High	High	High	High	High	1	NA
EUC59142	vacuolar protein	0	531.99	55	22	318	22	609	67.8	6.37	1243.48	22	0	2.67232	6.9858e+07	2.10479e+09	1.82165e+09	1.19328e+08	7.04432e+08	6.7168e+08	High	High	High	High	High	High	1	NA
EUC60327	pentafunctional aromatic protein	0	529.123	38	45	121	45	1585	169.1	6.51	414.13	45	0	12.3386	2.39987e+07	1.45747e+08	1.41208e+08	5.70638e+06	1.08708e+07	8.6244e+06	High	High	High	High	High	High	1	Met-loss+Acetyl [N-Term]
EUC54526	glycoside hydrolase family 27 protein	0	527.526	60	28	237	28	513	55.3	6.04	891.55	28	0	0.904517	3.53295e+07	5.98742e+08	5.68985e+08	147100282	6.10041e+08	5.72913e+08	High	High	High	High	High	High	1	NA
EUC67144	heat shock protein SSB1	0	512.58	60	28	163	27	615	67.2	5.58	646.42	28	0	2.8671	2.36381e+07	2.27711e+08	2.21378e+08	5.30886e+07	5.98607e+07	5.19306e+07	High	High	High	High	High	High	1	NA
EUC56315	multicopper oxidase	0	502.249	67	28	122	15	573	63.2	6.77	442.8	28	16	98.1418	6.3316e+07	6.84848e+08	6.17047e+08	3.17716e+06	6.12218e+06	4.61125e+06	High	Peak Found	High	High	High	High	1	NA
EUC65346	elongation factor 1-alpha	0	498.288	69	26	309	26	460	50.2	9.13	1152.98	26	0	2.19007	1.96819e+08	9.30997e+08	9.73795e+08	3.46431e+08	3.2732e+08	2.85859e+08	High	High	High	High	High	High	1	NA
EUC62183	mannosyl-oligosaccharide glucosidase	0	493.735	59	31	125	31	811	91.2	5.29	500.64	31	0	0.282044	4.69755e+06	4.57419e+07	4.7752e+07	5.51137e+07	1.40743e+08	1.52286e+08	High	High	High	High	High	High	1	NA
EUC63809	extracellular metalloproteinase	0	491.956	44	21	139	21	603	65.7	6.21	612.66	21	0	387.403	4.71869e+07	1.40472e+09	1.29641e+09	1.94729e+06	3.40293e+06	1.74398e+06	High	Peak Found	High	High	High	High	1	NA
EUC55673	glyceraldehyde-3-phosphate dehydrogenase	0	481.075	78	21	203	21	338	36.1	6.89	857.84	21	0	1.93035	6.4438e+07	8.61381e+08	9.04282e+08	1.93611e+08	3.78716e+08	3.75742e+08	High	High	High	High	High	High	1	NA
EUC65326	elongation factor Tu protein	0	472.785	62	19	123	19	454	49.7	7.11	518.01	19	0	0.171444	7.95334e+06	2.78694e+07	3.61813e+07	7.71849e+07	1.67651e+08	1.75149e+08	High	High	High	High	High	High	1	NA
EUC63034	dihydrolipoyl dehydrogenase	0	471.903	75	29	156	29	506	53.4	7.15	608.69	29	0	0.399295	2.55885e+07	1.31564e+08	1.43902e+08	1.48158e+08	2.91701e+08	3.14106e+08	High	High	High	High	High	High	1	NA
EUC62436	alpha glucosidase II, alpha subunit, putative	0	471.694	49	35	138	35	973	109.8	5.73	496.75	35	0	0.440166	1.70577e+07	7.19125e+07	6.97539e+07	6.70154e+07	1.47227e+08	1.46358e+08	High	High	High	High	High	High	1	NA
EUC57705	protein disulfide isomerase	0	470.843	58	25	142	25	512	55.4	5.06	576.67	25	0	0.35847	1.29955e+07	1.13194e+08	1.09503e+08	1.13042e+08	282010604	2.62441e+08	High	High	High	High	High	High	1	NA
EUC61273	glucose dehydrogenase	0	469.421	53	28	186	24	625	66.9	8.09	695.17	28	4	1.9668	50326336	4.14387e+08	3.80682e+08	1.15647e+08	1.53065e+08	1.61119e+08	High	High	High	High	High	High	1	NA
EUC56094	N-acetyl-gamma-glutamyl-phosphate reductase/acetylglutamate kinase	0	467.766	55	34	133	34	852	92.5	8.41	541.61	34	0	0.780134	2.88838e+07	1.24625e+08	1.55793e+08	1.03829e+08	1.44311e+08	1.48333e+08	High	High	High	High	High	High	1	NA
EUC63130	laccase	0	455.315	48	22	133	13	607	67.1	6.86	482.6	22	10	66.1718	7.59337e+07	9.73687e+08	8.7637e+08	6.10156e+06	1.18434e+07	1.1161e+07	High	Peak Found	High	High	Peak Found	High	1	NA
EUC56079	cytosol nonspecific dipeptidase	0	454.729	61	23	122	23	486	53	5.71	448.83	23	0	5.07668	1.56226e+07	2.73799e+08	2.6149e+08	4.15683e+07	3.7254e+07	2.96959e+07	High	High	High	High	High	High	1	NA
EUC57793	carbohydrate esterase family 4 protein	0	452.604	75	17	560	17	258	27.9	8.73	2259.21	17	0	2.50458	1.77181e+08	6.03449e+09	5.34239e+09	5.29341e+08	2.13622e+09	1.94761e+09	High	High	High	High	High	High	1	NA
EUC64226	fumarate reductase	0	442.066	64	32	138	32	636	68.1	7.66	487.94	32	0	0.82433	2.69528e+07	1.02965e+08	1.18192e+08	7.32844e+07	1.16774e+08	1.10925e+08	High	High	High	High	High	High	1	NA
EUC57752	glucose-6-phosphate 1-dehydrogenase	0	439.131	76	35	159	35	508	57.5	7.85	527.97	35	0	3.14126	3.33228e+07	2.0521e+08	2.04657e+08	3.2896e+07	5.72921e+07	5.08984e+07	High	High	High	High	High	High	1	Met-loss+Acetyl [N-Term]
EUC59682	4-alpha-glucanotransferase/amylo-1,6-glucosidase (glycogen-debranching enzyme), putative	0	431.784	41	50	118	50	1609	178.3	6.38	360.34	50	0	4.42947	1.25222e+07	1.11897e+08	1.11245e+08	1.98421e+07	1.82887e+07	1.50728e+07	High	High	High	High	High	High	1	NA
EUC55104	glycoside hydrolase family 35 protein	0	421.867	38	30	114	28	1026	111	8.43	423.61	30	2	1.38243	1.63903e+07	1.87762e+08	1.82345e+08	2.72065e+07	1.25541e+08	1.26829e+08	High	High	High	High	High	High	1	NA
EUC57047	glucoamylase	0	419.996	65	26	196	26	589	62.5	7.68	733.73	26	0	1.37481	1.34874e+08	1.22152e+09	1.14358e+09	1.00484e+08	9.45932e+08	7.71999e+08	High	High	High	High	High	High	1	NA
EUC65308	pyruvate kinase	0	416.607	67	29	125	29	532	58	6.09	476.09	29	0	0.717449	3.94998e+07	1.53914e+08	1.53668e+08	2.1598e+08	1.36866e+08	1.30927e+08	High	High	High	High	High	High	1	Met-loss+Acetyl [N-Term]
EUC57039	AAA family ATPase	0	414.835	50	28	114	25	768	86.5	5.3	413.42	28	3	2.9292	2.76632e+07	1.11148e+08	1.22511e+08	2.56658e+07	3.08778e+07	3.26693e+07	High	High	High	High	High	High	1	NA
EUC63248	2-keto-gluconate dehydrogenase, putative	0	412.719	58	27	104	27	618	68.6	7.06	338.86	27	0	0.388246	7.85623e+06	5.43112e+07	5.21055e+07	4.56731e+07	1.22604e+08	1.26054e+08	High	High	High	High	High	High	1	NA
EUC62095	malate dehydrogenase	0	408.278	74	21	164	21	341	35.6	9.29	666.33	21	0	0.415267	8.10974e+07	3.18959e+08	3.35514e+08	5.18838e+08	6.1527e+08	6.3721e+08	High	High	High	High	High	High	1	NA
EUC60562	hypothetical protein	0	408.18	96	21	224	21	198	22.6	5.14	823.1	21	0	11.8516	2.01283e+08	1.70941e+09	1.57522e+09	9.59746e+07	1.06956e+08	9.11991e+07	High	High	High	High	High	High	1	Met-loss [N-Term]; Met-loss+Acetyl [N-Term]
EUC65354	1,4-alpha-glucan branching enzyme, glycoside hydrolase family GH13 protein, putative	0	406.445	57	28	113	28	681	78.2	6.14	391.9	28	0	1.96282	1.48865e+07	1.04178e+08	1.07709e+08	4.16029e+07	3.91552e+07	3.47764e+07	High	High	High	High	High	High	1	NA
EUC64368	UTP-glucose-1-phosphate uridylyltransferase	0	406.356	66	28	118	28	521	57.9	8.37	427.29	28	0	1.27836	2.26194e+07	1.49249e+08	1.38572e+08	5.04634e+07	1.00188e+08	9.21911e+07	High	High	High	High	High	High	1	NA
EUC64872	ketol-acid reductoisomerase	0	406.122	69	27	225	27	405	44.8	8.95	773.34	27	0	0.319887	6.65766e+07	3.60167e+08	3.58421e+08	4.55821e+08	9.7636e+08	1.02233e+09	High	High	High	High	High	High	1	NA
EUC58691	glutathione S-transferase	0	402.042	79	19	152	19	214	24.1	6.95	635.42	19	0	11.4633	1.86154e+08	1.45816e+09	1.4138e+09	7.71745e+07	1.04341e+08	8.52594e+07	High	High	High	High	High	High	1	NA
EUC64299	2-methylcitrate dehydratase	0	397.193	61	28	116	28	535	59	8.65	446.26	28	0	0.592975	1.59555e+07	8.03856e+07	8.24831e+07	7.01565e+07	1.15354e+08	1.16061e+08	High	High	High	High	High	High	1	NA
EUC61423	60S ribosomal protein L4	0	396.124	60	24	154	24	371	40.9	11.15	628.53	24	0	0.305896	2.30245e+07	1.55266e+08	1.43726e+08	1.54241e+08	4.65691e+08	4.3277e+08	High	High	High	High	High	High	1	Met-loss+Acetyl [N-Term]
EUC57009	Lon-related ATP-dependent protease, putative	0	391.564	46	32	104	32	1041	113.8	5.43	348.97	32	0	0.52051	4.60393e+06	3.98041e+07	4.36418e+07	3.91027e+07	6.19037e+07	6.81542e+07	High	High	High	High	High	High	1	NA
EUC53792	ADP, ATP carrier (ADP/ATP translocase) protein, putative	0	390.861	73	29	201	29	314	33.9	9.92	636.1	29	0	1.26298	1.83952e+08	5.28362e+08	5.47452e+08	2.68409e+08	3.97075e+08	3.31971e+08	High	High	High	High	High	High	1	Met-loss+Acetyl [N-Term]
EUC62829	glycoside hydrolase catalytic core protein	0	389.13	90	14	130	14	270	29.3	8.13	543.65	14	0	119.969	1.00537e+08	1.24742e+09	1.3393e+09	434710	1.81764e+07	3.78848e+06	High	Peak Found	High	High	High	High	1	NA
EUC67258	pyruvate decarboxylase	0	387.399	66	24	87	24	613	66.9	5.97	381.91	24	0	6.46024	9.47553e+06	1.31273e+08	1.3576e+08	1.49911e+07	1.53978e+07	1.24127e+07	High	High	High	High	High	High	1	NA
EUC60311	glucose oxidase	0	386.719	51	24	125	24	608	65	8.34	458.61	24	0	5.7389	5.25868e+07	4.64222e+08	4.44261e+08	2.76407e+07	7.24698e+07	6.73554e+07	High	High	High	High	High	High	1	NA
EUC56270	actin-2	0	385.667	71	22	155	22	375	41.6	5.48	579.45	22	0	1.8102	7.92702e+07	3.59228e+08	3.68278e+08	1.51413e+08	1.5257e+08	1.41701e+08	High	High	High	High	High	High	1	NA
EUC58678	formate dehydrogenase	0	383.87	66	22	109	19	387	42.4	7.93	448.43	22	4	0.432987	1.71679e+07	1.11195e+08	1.03492e+08	1.76283e+08	1.88515e+08	1.7068e+08	High	High	High	High	High	High	1	NA
EUC55630	prenylcysteine oxidase	0	383.681	59	17	92	17	494	53.2	8.1	354.55	17	0	14.4046	1.23411e+07	2.43296e+08	2.39439e+08	1.61664e+06	1.39378e+07	1.88148e+07	High	Peak Found	High	High	High	High	1	NA
EUC67135	leucyl aminopeptidase	0	382.594	48	32	97	31	944	106.4	6.57	357.39	32	1	2.8074	2.57881e+06	7.35936e+07	6.85464e+07	1.135e+07	2.18686e+07	1.83305e+07	High	High	High	High	High	High	1	NA
EUC55698	signal sequence-binding protein	0	381.46	30	23	68	23	1469	164	6.62	276.25	23	0	0.291064	1.78189e+06	1.33375e+07	1.41329e+07	1.15034e+07	4.32963e+07	4.57017e+07	High	High	High	High	High	High	1	NA
EUC56900	citrate synthase	0	381.131	61	25	110	25	466	51.1	8	414.95	25	0	0.567809	1.38843e+07	7.03714e+07	8.09046e+07	7.45632e+07	9.85788e+07	1.17731e+08	High	High	High	High	High	High	1	NA
EUC58819	copper radical oxidase	0	377.714	66	19	113	19	565	60.4	6.25	435.6	19	0	2.82646	2.5014e+07	2.42055e+08	2.13047e+08	2.15441e+07	8.02434e+07	6.80772e+07	High	High	High	High	High	High	1	NA
EUC66505	pyridine-binding domain transketolase	0	372.187	46	15	113	15	496	52.9	10.01	521.52	15	0	4.0657	7.18665e+07	4.23067e+08	4.40337e+08	7.67557e+07	8.62323e+07	6.70513e+07	High	High	High	High	High	High	1	NA
EUC54262	ATP-citrate synthase subunit 1 (ATP-citrate (pro-S)-lyase 1)	0	369.44	44	39	125	39	1152	125	6.99	412.2	39	0	1.14055	1.67154e+07	9.36698e+07	9.10331e+07	6.50244e+07	5.90621e+07	5.25108e+07	High	High	High	High	High	High	1	NA
EUC57518	neutral/alkaline nonlysosomal ceramidase	0	369.172	48	24	115	24	716	77.6	7.28	413.8	24	0	2.53995	3.17261e+07	2.06822e+08	2.05079e+08	2.04525e+07	8.10574e+07	7.31502e+07	High	High	High	High	High	High	1	NA
EUC60560	D-mannose-binding lectin protein	0	368.74	89	21	80	21	298	32.9	6.23	345.91	21	0	8.45333	1.78357e+07	2.3553e+08	2.20257e+08	2.63895e+07	1.69435e+07	1.2695e+07	High	High	High	High	High	High	1	Met-loss+Acetyl [N-Term]
EUC67372	endonuclease/exonuclease/phosphatase family protein	0	367.405	40	21	193	21	694	74.2	5.96	752.54	21	0	1.56067	8.90448e+07	9.93123e+08	9.46795e+08	1.60097e+08	5.80585e+08	5.5938e+08	High	High	High	High	High	High	1	NA
EUC57313	PGM2-phosphoglucomutase, putative	0	366.105	58	25	110	25	603	66.1	6.16	385.87	25	0	7.92541	3.92415e+07	2.88819e+08	2.7267e+08	1.75128e+07	3.22544e+07	2.6031e+07	High	High	High	High	High	High	1	NA
EUC59267	alpha-amylase-domain protein	0	364.556	48	16	83	16	474	51.4	7.02	326.21	16	0	12.2967	7.93724e+07	4.36784e+08	3.92937e+08	1.87506e+07	3.03036e+07	2.48754e+07	High	High	High	High	High	High	1	NA
EUC63769	extracellular metalloproteinase	0	358.521	37	16	87	16	600	65.6	6.54	341.77	16	0	230.912	2.48982e+07	4.74562e+08	4.4494e+08	1.20623e+06	1.77686e+06	1.10677e+06	High	Peak Found	High	High	High	Peak Found	1	NA
EUC65263	class II fructose-bisphosphate aldolase	0	357.2	53	16	83	16	358	39	5.92	343.9	16	0	0.839192	6.59468e+06	4.87151e+07	5.25617e+07	5.43104e+07	3.79721e+07	3.62596e+07	High	High	High	High	High	High	1	Met-loss [N-Term]
EUC62873	protein disulfide isomerase	0	355.997	68	26	117	26	377	41.7	6.23	406.02	26	0	0.629215	1.63137e+07	8.65457e+07	8.64856e+07	5.37595e+07	1.26704e+08	1.20459e+08	High	High	High	High	High	High	1	NA
EUC63953	aspartate aminotransferase	0	353.169	61	23	118	23	456	49.6	7.69	440.44	23	0	0.945872	2.06307e+07	1.63053e+08	1.63429e+08	8.68063e+07	1.42251e+08	1.3792e+08	High	High	High	High	High	High	1	NA
EUC63756	aspartate ammonia-lyase	0	352.854	65	19	93	19	491	52.9	7.9	365.91	19	0	0.355255	4.93219e+06	4.37357e+07	4.15765e+07	5.09882e+07	9.50508e+07	1.07988e+08	High	High	High	High	High	High	1	NA
EUC54074	methylmalonate-semialdehyde dehydrogenase (acylating), putative	0	350.579	59	19	95	19	539	57.5	8.65	410.93	19	0	0.257258	3.25023e+06	3.48589e+07	3.66288e+07	6.41848e+07	1.12552e+08	1.1378e+08	High	High	High	High	High	High	1	NA
EUC61327	glutamate dehydrogenase (NADP(+)) protein	0	350.357	83	32	98	32	449	48.6	5.81	330.26	32	0	7.32584	3.836e+07	2.59161e+08	2.50066e+08	2.38282e+07	2.71363e+07	2.37828e+07	High	High	High	High	High	High	1	Met-loss+Acetyl [N-Term]
EUC56011	choline dehydrogenase	0	349.986	50	26	65	26	634	69.3	7.69	239.93	26	0	6.2832	2.21925e+07	1.13745e+08	1.08053e+08	2.50223e+07	7.47864e+06	6.33118e+06	High	High	High	High	High	Peak Found	1	NA
EUC61578	minor extracellular protease vpr protein	0	349.871	31	12	286	11	573	59.8	6.16	1311.3	12	2	0.85874	2.56366e+08	2.64218e+09	2.568e+09	1.15565e+09	2.65484e+09	2.55527e+09	High	High	High	High	High	High	1	NA
EUC55865	hemopexin domain protein	0	349.803	89	18	93	18	224	24.9	6.57	393.5	18	0	0.447849	9.50993e+06	8.19276e+07	8.07168e+07	5.38614e+07	1.4643e+08	1.84112e+08	High	High	High	High	High	High	1	NA
EUC59736	glucose-6-phosphate isomerase	0	348.744	58	20	88	20	556	62.1	6.49	331.05	20	0	2.17929	1.42223e+07	1.05151e+08	1.09279e+08	3.78736e+07	3.25739e+07	3.44733e+07	High	High	High	High	High	High	1	NA
EUC66279	60S ribosomal protein L5	0	348.062	65	23	102	23	301	34.1	9.33	420.62	23	0	0.329823	1.41181e+07	80918838	7.86055e+07	7.47492e+07	2.43066e+08	2.08656e+08	High	High	High	High	High	High	1	NA
EUC66747	glycosyl hydrolase family 10 protein	0	346.699	60	17	111	17	345	38.4	7.94	450.58	17	0	3.87732	3.16483e+07	5.23641e+08	4.85111e+08	3.37409e+07	1.19102e+08	1.15487e+08	High	High	High	High	High	High	1	NA
EUC66812	60S ribosomal protein L3	0	345.16	46	21	134	21	451	50.5	10.45	514.37	21	0	0.233106	5708116	6.74339e+07	5.98683e+07	7.41987e+07	2.62994e+08	2.33407e+08	High	High	High	High	High	High	1	NA
EUC58398	laccase	0	342.271	27	15	97	15	557	63	8.73	302.37	15	0	7.39565	2.93545e+07	2.96125e+08	2.80605e+08	1.49643e+07	2.6578e+07	4.04092e+07	High	High	High	High	High	High	1	NA
EUC62234	citrate synthase	0	340.252	58	20	93	20	463	50.7	8.41	335.02	20	0	0.248635	1.42648e+07	2.92287e+07	3.2855e+07	6.6498e+07	1.15346e+08	1.25227e+08	High	High	High	High	High	High	1	NA
EUC67179	importin beta-4 subunit	0	337.602	35	23	80	23	1079	119.3	4.81	284.84	23	0	2.37708	5.77235e+06	9.30661e+07	8.94357e+07	2.8473e+07	2.7602e+07	2.31292e+07	High	High	High	High	High	High	1	NA
EUC66339	ubiquitin activating enzyme (E1) subunit UBA3	0	336.716	44	28	79	28	1011	111.3	5.41	275.71	28	0	3.09414	7.51077e+06	6.62978e+07	6.21632e+07	1.75813e+07	1.41926e+07	1.2171e+07	High	High	High	High	High	High	1	NA
EUC67409	aldose 1-epimerase	0	333.048	60	15	104	15	400	43.7	8.31	471.86	15	0	1.44615	7.08261e+06	2.19136e+08	1.85338e+08	2.21719e+07	1.28426e+08	1.3399e+08	High	High	High	High	High	High	1	NA
EUC57222	conidial pigment biosynthesis oxidase Arb2, putative	0	332.46	45	17	114	2	567	62.4	6.33	401.76	17	0	#DIV/0!	524253	2.11594e+07	1.98373e+07	NA	NA	NA	High	Not Found	High	High	Not Found	Not Found	1	NA
EUC67548	NADH-ubiquinone oxidoreductase 78 kDa subunit	0	328.221	44	19	69	19	736	79.6	6.76	285.97	19	0	0.0729033	1.87182e+06	7.3825e+06	6.88899e+06	4.13746e+07	9.26695e+07	8.73905e+07	High	High	High	High	High	High	1	NA
EUC64023	isocitrate lyase	0	327.833	54	23	87	23	577	64	7.85	315.16	23	0	0.857063	4.4133e+06	4.27784e+07	4.524e+07	1.27912e+07	4.47317e+07	5.0324e+07	High	High	High	High	High	High	1	NA
EUC59650	ubiquinol-cytochrome C reductase cytochrome c1 subunit	0	327.321	21	11	140	11	779	85.6	8.97	553.61	11	0	0.236209	6.45833e+06	6.08858e+07	6.78577e+07	1.30756e+08	2.12038e+08	2.29589e+08	High	High	High	High	High	High	1	NA
EUC54902	oxalate decarboxylase	0	327.154	48	16	141	14	465	50.1	5.29	538.48	16	3	0.703471	1.67929e+07	3.13066e+08	2.60654e+08	7.35062e+07	3.96104e+08	3.69818e+08	High	High	High	High	High	High	1	NA
EUC56059	transmembrane protein, putative	0	325.644	51	17	93	17	253	27.7	6.8	338.47	17	0	16.832	55117911	3.1979e+08	2.81686e+08	1.38482e+07	1.33554e+07	1.18051e+07	High	High	High	High	High	High	1	NA
EUC63009	glycoside hydrolase family 38 protein	0	325.608	29	23	89	23	1163	130	6.79	337	23	0	0.764997	1.85193e+06	5.18089e+07	4.02197e+07	1.97817e+07	5.2434e+07	5.05045e+07	High	High	High	High	High	High	1	NA
EUC62963	elongation factor 1-gamma	0	324.44	67	26	96	26	418	46.3	5.48	340.79	26	0	2.0782	1.6325e+07	1.54214e+08	1.53519e+08	3.53207e+07	6.35968e+07	5.70148e+07	High	High	High	High	High	High	1	Met-loss+Acetyl [N-Term]
EUC66263	glutamine synthetase	0	324.252	65	18	89	18	353	39.2	6.54	350.38	18	0	1.57579	1.39343e+07	8.90567e+07	9.28324e+07	3.50175e+07	4.63575e+07	4.28946e+07	High	High	High	High	High	High	1	Met-loss+Acetyl [N-Term]
EUC62664	isoamyl alcohol oxidase, putative	0	323.897	58	24	103	24	578	61.3	7.96	380.52	24	0	13.196	3.63199e+07	4.80176e+08	4.27339e+08	2.5988e+07	2.35272e+07	2.20089e+07	High	High	High	High	High	High	1	NA
EUC67000	vacuolar H+-ATPase V1 sector, subunit A	0	323.856	57	25	82	25	585	64.3	6.09	285.11	25	0	1.05667	1.28026e+07	6.67493e+07	6.92564e+07	3.32085e+07	5.65634e+07	5.10557e+07	High	High	High	High	High	High	1	Met-loss+Acetyl [N-Term]
EUC54970	guanine nucleotide-binding protein subunit beta-like protein	0	321.158	62	17	102	17	352	38.8	7.11	428.68	17	0	0.429973	1.85036e+07	8.09889e+07	8.43734e+07	1.21419e+08	1.54043e+08	1.5216e+08	High	High	High	High	High	High	1	NA
EUC58918	aminopeptidase	0	321.135	61	13	150	13	378	40.2	6.35	693.68	13	0	0.703565	2.43468e+07	4.26572e+08	4.1239e+08	1.40425e+08	5.12693e+08	5.73931e+08	High	High	High	High	High	High	1	NA
EUC57223	multicopper oxidase	0	317.666	50	18	108	3	600	65.9	6.04	370.77	18	11	40.0247	1.99511e+07	1.64681e+08	1.43528e+08	2.14232e+06	3.46383e+06	2.59277e+06	Peak Found	Peak Found	High	High	Peak Found	Peak Found	1	NA
EUC63176	transmembrane protein, putative	0	317.44	45	22	99	15	596	64.8	5.73	361.14	22	7	2.3786	3.7808e+07	1.91497e+08	1.75978e+08	8.14832e+07	50867555	3.80367e+07	High	High	High	High	High	High	1	NA
EUC67110	succinyl-CoA synthetase beta subunit, putative	0	315.465	47	20	101	20	426	45.4	8.29	378.18	20	0	0.338584	2.66382e+07	4.66575e+07	5.0647e+07	7.82301e+07	1.377e+08	1.50132e+08	High	High	High	High	High	High	1	NA
EUC56713	polysaccharide deacetylase domain protein	0	312.794	44	12	96	12	541	57.7	5.41	392.35	12	0	8.31292	15670854	3.98037e+08	3.5073e+08	2.7362e+07	2.88826e+07	3.57132e+07	High	High	High	High	High	High	1	NA
EUC66531	NAD-dependent isocitrate dehydrogenase subunit 2	0	312.484	60	22	133	22	373	39.8	8.46	478.68	22	0	0.295418	3.71268e+07	1.35538e+08	1.50224e+08	2.94201e+08	3.81668e+08	4.17124e+08	High	High	High	High	High	High	1	NA
EUC66153	phosphoglycerate kinase	0	311.665	34	23	89	23	864	91.9	9.09	304.36	23	0	2.51781	1.38999e+07	1.44192e+08	1.32138e+08	2.90353e+07	4.42851e+07	4.19505e+07	High	High	High	High	High	High	1	NA
EUC66172	DNA damage checkpoint protein rad24	0	308.722	56	19	108	19	226	25.4	5.21	380.29	19	0	4.67387	5.32051e+07	2.26309e+08	2.24262e+08	3.51252e+07	3.63245e+07	36335951	High	High	High	High	High	High	1	Met-loss+Acetyl [N-Term]
EUC54839	glucan 1,3-beta-glucosidase	0	307.85	34	20	96	20	802	87.7	5.87	360.83	20	0	2.10476	2.93757e+07	1.34238e+08	1.32541e+08	2.61531e+07	5.62248e+07	5.83298e+07	High	High	High	High	High	High	1	NA
EUC59147	transitional endoplasmic reticulum ATPase	0	307.5	55	32	96	32	813	89.2	5.19	307.33	32	0	1.5007	1.8011e+07	8.57382e+07	7.54478e+07	3.0885e+07	4.70894e+07	4.14344e+07	High	High	High	High	High	High	1	Met-loss+Acetyl [N-Term]
EUC56627	oxidorectuctase, putative	0	305.626	39	19	267	19	561	61.2	6.76	1066.19	19	0	18.835	4.35494e+08	3.01523e+09	2.92959e+09	8.39282e+07	1.35641e+08	119178223	High	High	High	High	High	High	1	NA
EUC60246	ricin-type beta-trefoil lectin domain protein	0	302.764	59	12	89	12	322	36.1	6.9	402.46	12	0	1.90279	3.73732e+07	2.28828e+08	230481397	1.17753e+08	7.59561e+07	6.7319e+07	High	High	High	High	High	High	1	NA
EUC56030	alpha-amylase domain protein	0	301.752	36	20	63	20	789	85.3	7.36	216.2	20	0	6.5136	9.77344e+06	8.38415e+07	8.4116e+07	4.85285e+06	1.16467e+07	1.07866e+07	High	High	High	High	High	High	1	NA
EUC65707	NAD-dependent aldehyde dehydrogenase family protein	0	301.747	52	21	122	21	501	54.2	6.61	442.65	21	0	0.640587	1.53186e+07	1.27899e+08	1.26851e+08	8.93213e+07	1.69907e+08	1.62367e+08	High	High	High	High	High	High	1	Met-loss [N-Term]
EUC55411	serine carboxypeptidase	0	300.443	37	12	156	12	544	61.1	5.95	576.01	12	0	1.12646	7.33238e+07	3.58269e+08	3.60581e+08	1.31314e+08	2.71863e+08	3.00062e+08	High	High	High	High	High	High	1	NA
EUC66166	thiamine thiazole synthase	0	299.922	64	16	110	16	319	34.3	6.28	374.28	16	0	11.8843	3.19645e+07	3.356e+08	3.16157e+08	1.302e+07	2.41046e+07	2.0407e+07	High	High	High	High	High	High	1	NA
EUC54937	carbohydrate-binding module family 12 protein, putative	0	298.6	91	18	93	18	307	34.2	5.41	363.24	18	0	2.01141	5.22174e+07	2.05674e+08	2.00693e+08	8.31708e+07	7.87261e+07	6.60949e+07	High	High	High	High	High	High	1	Met-loss [N-Term]
EUC54228	pathogenesis-related protein PR5K (thaumatin family)	0	294.901	68	12	68	11	253	26.7	6.11	315.88	12	0	260.002	6.8272e+06	6.88276e+08	7.48425e+08	85735.5	3.16944e+06	2.29682e+06	High	Peak Found	High	High	High	Peak Found	1	NA
EUC58906	HSP70 family protein, putative	0	293.742	36	18	56	18	856	93.2	5.81	249.86	18	0	0.205407	770310	1.32474e+07	9.96574e+06	1.52797e+07	5.225e+07	4.92309e+07	High	High	High	High	High	High	1	NA
EUC53816	chorismate synthase	0	292.41	53	14	61	14	406	43.5	6.7	260.75	14	0	18.4196	1.70465e+07	6.55014e+07	6.59786e+07	3.94388e+06	2.22604e+06	1.89358e+06	High	High	High	High	High	Peak Found	1	NA
EUC53932	alkaline phosphatase	0	291.7	35	6	103	3	205	22.7	8.57	466.43	6	3	1.81399	2.11429e+06	3.4047e+08	3.1982e+08	4.88172e+07	1.50458e+08	1.65889e+08	Peak Found	High	High	High	High	High	1	NA
EUC64529	chimeric spermidine synthase/saccharopine dehydrogenase	0	289.911	50	28	84	28	750	82.4	5.97	285.43	28	0	5.83547	1.07941e+07	1.0879e+08	1.03618e+08	1.28454e+07	1.37675e+07	1.16363e+07	High	High	High	High	High	High	1	Met-loss [N-Term]
EUC54111	phospho-2-dehydro-3-deoxyheptonate aldolase	0	288.432	56	18	66	18	377	40.8	6.8	239.59	18	0	6.05865	2.35566e+07	1.27009e+08	1.27948e+08	1.26632e+07	1.6326e+07	1.69804e+07	High	High	High	High	High	High	1	Met-loss+Acetyl [N-Term]
EUC63173	transmembrane protein, putative	0	286.728	46	21	80	13	589	64.3	5.34	272.74	21	1	6.39877	3.10377e+07	7.28534e+07	6.81331e+07	1.36138e+07	6.89848e+06	6.37171e+06	High	Peak Found	High	High	High	High	1	NA
EUC62624	NAD-dependent aldehyde dehydrogenase family protein	0	285.87	72	22	62	21	475	51.5	6.02	229.25	22	1	2.9128	1.7155e+07	1.0324e+08	1.13412e+08	2.10802e+07	2.94588e+07	2.97297e+07	High	High	High	High	High	High	1	Met-loss [N-Term]; Met-loss+Acetyl [N-Term]
EUC55412	multicopper oxidase	0	284.458	33	16	69	9	641	71.4	6.79	222.26	16	1	21.93	6.03411e+06	1.0302e+08	1.03844e+08	2.7266e+06	4.16573e+06	2.8157e+06	High	Peak Found	High	High	High	Peak Found	1	NA
EUC54527	VMA2-H+-ATPase V1 domain 60 kDa subunit, vacuolar protein, putative	0	282.776	52	21	90	21	496	55.6	5.54	316.65	21	0	1.2292	2.21796e+07	6.36221e+07	6.20723e+07	2.113e+07	5.10028e+07	4.81677e+07	High	High	High	High	High	High	1	NA
EUC58821	copper radical oxidase	0	280.329	52	22	81	22	587	64	7.18	302.28	22	0	1.34804	1.98634e+07	8.76167e+07	7.76124e+07	2.01941e+07	5.98828e+07	5.72283e+07	High	High	High	High	High	High	1	NA
EUC66386	cation-transporting ATPase	0	280.244	28	16	68	16	830	93.3	5	243.47	16	0	0.271165	4.10398e+06	1.79372e+07	1.70846e+07	2.93895e+07	5.78421e+07	5.70563e+07	High	High	High	High	High	High	1	NA
EUC63982	RAB GDP-dissociation inhibitor	0	278.725	50	18	62	18	445	49.8	5.5	228.62	18	0	2.56064	1.07118e+07	7.06444e+07	6.74188e+07	1.80047e+07	2.12406e+07	1.88554e+07	High	High	High	High	High	High	1	NA
EUC63435	voltage-dependent ion-selective channel protein	0	278.102	83	24	207	24	292	30.9	9.19	677.51	24	0	0.590706	1.11754e+08	8.13372e+08	8.189e+08	5.08322e+08	1.13868e+09	1.30544e+09	High	High	High	High	High	High	1	Met-loss+Acetyl [N-Term]
EUC64332	heat shock protein Hsp88, putative	0	276.308	47	24	77	24	779	85.8	5.39	295.84	24	0	1.945	9.11408e+06	6.34636e+07	6.56052e+07	3.08627e+07	2.2085e+07	1.80975e+07	High	High	High	High	High	High	1	Met-loss+Acetyl [N-Term]
EUC57369	mannitol-1-phosphate dehydrogenase	0	273.964	70	20	76	20	363	38.1	7.09	279.91	20	0	6.71842	2.54563e+07	132897399	1.47799e+08	1.90949e+07	1.40949e+07	1.23794e+07	High	High	High	High	High	High	1	NA
EUC66377	60S ribosomal protein l9	0	273.927	71	12	78	12	191	21.4	9.55	304.95	12	0	0.322633	2.18713e+06	5.95486e+07	6.01131e+07	6.04295e+07	1.61648e+08	1.55592e+08	High	High	High	High	High	High	1	Met-loss [N-Term]
EUC54265	hypothetical protein	0	273.417	90	16	111	16	155	16.9	5.58	413.45	16	0	2.0136	8.85562e+07	4.48151e+08	4.34989e+08	1.24373e+08	1.90959e+08	1.67236e+08	High	High	High	High	High	High	1	Met-loss+Acetyl [N-Term]
EUC56292	multicopper oxidase	0	271.386	53	18	66	9	395	42.7	8.92	235.97	18	0	68.9645	968142	1.28275e+08	1.18451e+08	1.2311e+06	1.60882e+06	751688	Peak Found	Peak Found	High	High	Peak Found	Peak Found	1	NA
EUC66731	dihydrolipoyllysine-residue succinyltransferase	0	270.953	49	18	95	18	432	47.6	7.87	300.54	18	0	0.754058	4.02098e+07	7.41988e+07	7.55428e+07	6.65858e+07	9.09816e+07	9.43381e+07	High	High	High	High	High	High	1	NA
EUC55387	glutamate decarboxylase	0	268.81	45	21	65	21	550	61.3	6.25	217.97	21	0	8.8302	1.09549e+07	1.02073e+08	9.73345e+07	7.04251e+06	1.01817e+07	6.59885e+06	High	High	High	High	High	High	1	NA
EUC66305	carboxylesterase	0	267.664	44	14	63	14	569	60.5	6.18	258.74	14	0	5.41972	4.33917e+06	96855919	8.4182e+07	6.76234e+06	1.43722e+07	1.30696e+07	High	High	High	High	High	High	1	NA
EUC67380	endoplasmic reticulum-intermediate compartment protein	0	266.909	58	17	65	16	425	47.4	6.7	252.69	17	1	0.490864	1.95406e+07	3.66341e+07	2.89576e+07	2.88861e+07	7.93792e+07	6.51684e+07	High	High	High	High	High	High	1	NA
EUC63322	dipeptidyl-peptidase	0	265.907	43	19	69	19	782	87.3	6.58	276.06	19	0	0.805299	11571746	4.31589e+07	4.36237e+07	1.84987e+07	5.09425e+07	5.26928e+07	High	High	High	High	High	High	1	NA
EUC55821	glycoside hydrolase family 61 protein	0	265.345	54	14	60	14	399	40.9	5.14	249.57	14	0	35.3465	4.55007e+07	2.35782e+08	2.40629e+08	4.26534e+06	5.90272e+06	4.59756e+06	High	High	High	High	High	High	1	NA
EUC66495	aspartic peptidase	0	264.893	42	14	72	14	402	43.1	5.16	254.77	14	0	2.3441	4.74949e+06	1.79606e+08	1.41106e+08	1.06043e+07	5.83159e+07	6.99224e+07	High	High	High	High	High	High	1	NA
EUC59703	aspartic protease	0	262.979	24	17	61	17	995	106.3	5.97	226.09	17	0	12.196	9.91925e+06	119186331	1.138e+08	3.47243e+06	8.20398e+06	8.24051e+06	High	High	High	High	High	High	1	NA
EUC63216	alpha/beta fold hydrolase, putative	0	262.522	52	9	89	9	319	34.6	7.25	330.66	9	0	27.2842	2.35538e+07	6.87108e+08	6.61347e+08	1.46957e+07	1.8396e+07	1.71941e+07	High	High	High	High	High	High	1	NA
EUC57658	trehalose phosphorylase	0	261.635	41	23	99	18	698	77.2	7.43	340.52	23	4	0.552923	2.42934e+07	8.19697e+07	8.19355e+07	128567674	1.06865e+08	1.04937e+08	High	High	High	High	High	High	1	Met-loss+Acetyl [N-Term]
EUC63288	glutamate dehydrogenase (NAD+)	0	258.324	31	22	75	22	1056	117.6	6.47	275.04	22	0	0.57959	2.26673e+06	2.16903e+07	2.40151e+07	2.48378e+07	2.85212e+07	2.94101e+07	High	High	High	High	High	High	1	NA
EUC66715	isocitrate dehydrogenase [NADP] protein	0	257.733	65	24	87	24	423	47.6	6.09	271.6	24	0	0.581204	7.57299e+06	4.86892e+07	4.57411e+07	3.21858e+07	7.08982e+07	7.24193e+07	High	High	High	High	High	High	1	NA
EUC54955	acetolactate synthase, small (regulatory) subunit	0	257.192	59	13	52	13	334	36.5	7.47	222.57	13	0	0.545894	5.43447e+06	4.13136e+07	4.22938e+07	3.9254e+07	5.92269e+07	6.46311e+07	High	High	High	High	High	High	1	NA
EUC53548	UDP-glucose:glycoprotein glucosyltransferase	0	256.601	25	22	46	22	1587	176.6	5.39	173.44	22	0	0.34319	717143	9.83936e+06	9.31388e+06	6.22188e+06	2.576e+07	2.59173e+07	High	High	High	High	High	High	1	NA
EUC55505	esterase/lipase	0	256.307	38	21	142	20	546	59.5	7.66	441.94	21	1	4.5786	3.83333e+07	6.74071e+08	6.01318e+08	3.08089e+07	1.343e+08	1.21818e+08	High	High	High	High	High	High	1	NA
EUC66842	NADH-quinone oxidoreductase, putative	0	256.191	87	7	74	7	191	20.4	6.89	335.63	7	0	8.08017	8.95081e+06	2.03243e+08	1.95383e+08	1.39712e+07	1.94848e+07	1.69857e+07	High	High	High	High	High	High	1	NA
EUC64143	peptidyl-prolyl cis-trans isomerase	0	254.736	66	12	69	12	219	23.4	7.49	242.27	12	0	0.371451	4.34548e+06	3.8317e+07	3.54882e+07	3.19055e+07	9.50839e+07	8.34035e+07	High	High	High	High	High	High	1	NA
EUC65973	dolichyl-diphosphooligosaccharide-protein glycosyltransferase 48 kDa subunit	0	250.885	46	14	59	14	446	48.5	6.15	222.12	14	0	0.281169	2.09557e+06	1.44039e+07	1.45361e+07	1.64524e+07	4.52302e+07	4.86977e+07	High	High	High	High	High	High	1	NA
EUC61436	pathogenesis-related protein PR5K (thaumatin family)	0	250.811	68	12	75	11	255	27	7.24	299.58	12	1	869.513	4.20463e+07	1.04878e+09	9.70596e+08	884446	1.03145e+06	454883	High	Peak Found	High	High	High	Peak Found	1	NA
EUC56677	epoxide hydrolase	0	250.498	61	15	54	15	420	47.4	6.24	219.99	15	0	1.32316	4.97738e+06	5.86282e+07	6.40579e+07	2.78212e+07	3.17413e+07	3.6921e+07	High	High	High	High	High	High	1	Met-loss [N-Term]
EUC63833	glycine dehydrogenase [decarboxylating] protein	0	250.403	31	14	53	12	711	76.4	6.67	211.63	14	2	0.195219	920154	7.70649e+06	1.15165e+07	12816552	4.41171e+07	4.62485e+07	High	High	High	High	High	High	1	NA
EUC54567	carnitine O-acetyltransferase	0	250.281	36	19	72	19	630	70.8	8.35	253.56	19	0	0.570969	1.03318e+07	1.54814e+07	1.87452e+07	1.65291e+07	2.82022e+07	3.33085e+07	High	High	High	High	High	High	1	NA
EUC65258	glycoside hydrolase family 13 protein	0	250.109	39	13	49	13	529	56.8	5.25	184.07	13	0	1.77162	3.41665e+06	7.08642e+07	6.28238e+07	9.07918e+06	3.20807e+07	3.62297e+07	High	Peak Found	High	High	High	High	1	NA
EUC62342	succinate-semialdehyde dehydrogenase	0	249.233	42	15	67	15	529	56.4	6.89	256.86	15	0	0.638269	3.19981e+06	1.83716e+07	2.09223e+07	1.27024e+07	2.72036e+07	2.66704e+07	High	High	High	High	High	High	1	NA
EUC53597	NADH-ubiquinone oxidoreductase 49 kDa subunit, putative	0	248.753	51	16	52	16	457	51.7	6.99	203.71	16	0	0.111675	1.57833e+06	5.89592e+06	7.05253e+06	3.86397e+07	4.47287e+07	46712989	High	High	High	High	High	High	1	NA
EUC56620	nipsnap-like protein	0	247.651	59	14	61	14	269	30.9	9.14	231.07	14	0	0.447195	6.47299e+06	2.82305e+07	3.055e+07	3.16098e+07	5.47908e+07	5.95168e+07	High	High	High	High	High	High	1	NA
EUC57383	alpha-L-arabinofuranosidase	0	247.53	29	12	62	12	650	70.5	8.1	267.3	12	0	0.969525	8.60302e+06	7.3105e+07	7.09656e+07	3.33372e+07	6.00865e+07	6.40489e+07	High	High	High	High	High	High	1	NA
EUC56200	six-hairpin glycosidase-like protein, putative	0	246.329	40	20	45	20	669	74.2	7.91	166.23	20	0	103.434	3.84889e+06	5.65657e+07	5.28445e+07	217034	223284	654673	High	Peak Found	High	High	Peak Found	Peak Found	1	NA
EUC63237	transaldolase	0	245.441	64	19	88	19	328	35.6	5.87	331.67	19	0	9.80371	8.8834e+07	4.94018e+08	5.17161e+08	3.95273e+07	4.14657e+07	3.12108e+07	High	High	High	High	High	High	1	Met-loss+Acetyl [N-Term]
EUC62263	NADH-ubiquinone oxidoreductase 39 kDa protein, putative	0	244.686	54	14	53	14	363	40	8.72	218.26	14	0	0.0725934	1.44974e+06	5.029e+06	5.60808e+06	4.03178e+07	60457818	6.57246e+07	Peak Found	High	High	High	High	High	1	NA
EUC66677	alkaline phosphatase-like protein	0	244.68	46	21	91	21	515	58.1	7.11	316.6	21	0	10.851	2.30957e+07	4.41868e+08	4.21119e+08	7.63761e+06	4.44929e+07	2.95288e+07	High	Peak Found	High	High	High	High	1	NA
EUC58669	phosphoenolpyruvate carboxykinase [ATP] protein	0	244.102	46	20	65	20	627	69.9	7.3	227.22	20	0	2.79873	1.18443e+07	9.50335e+07	9.3908e+07	2.66187e+07	2.36713e+07	2.14517e+07	High	High	High	High	High	High	1	NA
EUC66511	nucleoside diphosphate kinase	0	243.491	53	10	129	10	212	23.6	8.7	454.15	10	0	3.35898	5.19395e+07	4.03394e+08	3.96869e+08	7.3868e+07	9.95747e+07	8.02659e+07	High	High	High	High	High	High	1	NA
EUC59620	glycoside hydrolase family 15 protein	0	243.346	42	19	44	19	691	77.7	6.11	155.09	19	0	13.3502	6.50851e+06	8.33714e+07	7.89402e+07	3.2502e+06	5.36249e+06	4.03286e+06	High	Peak Found	High	High	Peak Found	Peak Found	1	Acetyl [N-Term]
EUC56301	60S ribosomal protein L2/L8	0	242.339	53	11	85	11	254	27.6	11.17	348.04	11	0	0.422491	1.01438e+07	4.47382e+07	4.62046e+07	4.97694e+07	9.74536e+07	9.204e+07	High	High	High	High	High	High	1	NA
EUC54861	F-type H+-transporting ATPase subunit B	0	242.029	48	12	82	12	242	26.6	9.25	308.1	12	0	0.422424	2.71045e+07	5.97066e+07	5.71943e+07	7.1136e+07	1.33649e+08	1.36117e+08	High	High	High	High	High	High	1	NA
EUC58259	choline dehydrogenase	0	241.059	29	14	70	9	630	67.1	7.72	218.55	14	2	15.7118	8.19384e+06	1.05802e+08	9.70503e+07	2.4765e+06	6.01923e+06	4.93662e+06	High	Peak Found	High	High	High	High	1	NA
EUC67519	ribonuclease T2	0	238.976	45	11	117	11	278	30.7	6.76	446.65	11	0	2.58395	1.15642e+08	8.6049e+08	8.49563e+08	7.68034e+07	3.23473e+08	3.06275e+08	High	High	High	High	High	High	1	NA
EUC64880	2,3-bisphosphoglycerate-independent phosphoglycerate mutase	0	237.656	43	19	63	19	520	57.3	5.86	221.8	19	0	5.37044	1.06406e+07	6.42902e+07	5.63909e+07	9.7849e+06	9.50976e+06	5.15804e+06	High	High	High	High	High	High	1	NA
EUC64043	cytochrome C peroxidase	0	236.527	44	13	68	13	371	40.9	8.53	270.91	13	0	0.270844	9.23996e+06	2.84621e+07	3.21689e+07	8.27999e+07	8.47156e+07	9.04599e+07	High	High	High	High	High	High	1	NA
EUC66576	extracellular metalloprotease	0	236.521	52	10	153	10	255	27.6	5.39	601.7	10	0	2.83073	4.2328e+07	1.24035e+09	1.14005e+09	9.97032e+07	3.69522e+08	3.86639e+08	High	High	High	High	High	High	1	NA
EUC60526	ATP synthase F1, gamma subunit	0	236.468	66	14	86	14	293	31.5	8.81	375.05	14	0	0.495198	6.23394e+07	9.26266e+07	9.42215e+07	1.99531e+08	1.5369e+08	1.49987e+08	High	High	High	High	High	High	1	NA
EUC66462	dolichyl-diphosphooligosaccharide-protein glycosyltransferase protein	0	235.327	42	15	64	15	496	54.5	9.14	256.47	15	0	0.241671	2.62761e+06	2.01138e+07	2.05027e+07	2.24308e+07	7.73684e+07	7.91386e+07	High	High	High	High	High	High	1	NA
EUC55589	peroxidase family 2 domain protein	0	235.21	54	11	51	11	295	32.7	8.51	204.57	11	0	0.0208655	1.0714e+06	3.99295e+06	4.16626e+06	1.21744e+08	1.56526e+08	1.64116e+08	Peak Found	High	Peak Found	Peak Found	High	High	1	NA
EUC66859	carbohydrate-binding domain protein	0	235.119	57	12	93	8	219	23.7	6.54	360.97	12	4	1787	3.0019e+08	4.2047e+09	3.86609e+09	820222	2.52446e+06	1.3397e+06	High	Peak Found	High	High	Peak Found	High	1	NA
EUC62135	reticuline oxidase	0	234.316	40	14	83	14	493	52.3	7.87	330.7	14	0	58.6662	2.96336e+07	1.06034e+09	903874821	1.7689e+06	1.74071e+07	1.48103e+07	High	High	High	High	High	High	1	NA
EUC60561	delta-endotoxin CytB, putative	0	231.537	55	13	64	13	255	28	5.35	237.62	13	0	5.15794	1.73921e+07	1.36695e+08	1.30947e+08	1.63524e+07	1.97699e+07	1.9139e+07	High	High	High	High	High	High	1	NA
EUC56848	beta tubulin, putative	0	230.567	68	14	71	14	287	31.4	5.33	279.59	14	0	2.85752	8.05809e+06	8.68462e+07	8.02691e+07	2.22336e+07	1.96004e+07	1.94687e+07	High	High	High	High	High	High	1	Met-loss [N-Term]
EUC55358	DEAD-box ATP-dependent RNA helicase	0	229.418	23	16	58	16	823	92	9.72	218.56	16	0	0.276976	8.75143e+06	1.81764e+07	1.6649e+07	4.04017e+07	5.82502e+07	5.86784e+07	High	High	High	High	High	High	1	NA
EUC57073	glutamate carboxypeptidase, putative	0	227.614	50	20	98	20	530	55	5.94	354.91	20	0	0.439384	3.69336e+07	3.92034e+08	3.32579e+08	1.48077e+08	7.94885e+08	7.90252e+08	High	High	High	High	High	High	1	NA
EUC54078	FAD-binding domain protein	0	227.016	31	15	47	15	601	68.5	8.41	188.37	15	0	0.289455	364496	3.08976e+07	2.74024e+07	1.68869e+07	9.70025e+07	8.87824e+07	Peak Found	High	High	High	High	High	1	NA
EUC55320	serine hydroxymethyltransferase	0	226.472	61	24	66	24	502	55.2	8.5	224.97	24	0	1.1306	1.59953e+07	6.87984e+07	6.65979e+07	2.0931e+07	5.61711e+07	5.68017e+07	High	High	High	High	High	High	1	NA
EUC66919	H-type lectin domain protein	0	225.536	72	14	46	14	285	31.8	6.02	162.43	14	0	5.11706	2.65498e+07	6.99559e+07	6.99614e+07	1.60144e+07	8.52342e+06	7.99397e+06	High	Peak Found	High	High	Peak Found	Peak Found	1	Met-loss [N-Term]; Acetyl [N-Term]
EUC63172	transmembrane protein, putative	0	225.434	41	17	44	16	588	63.9	5.78	165.79	17	0	1.45051	1.21701e+07	3.40435e+07	3.95069e+07	3.68216e+07	1.23107e+07	9.96454e+06	High	High	High	High	High	High	1	NA
EUC56623	carrier aralar protein, putative	0	223.561	42	21	71	21	610	67.8	8.12	217.55	21	0	0.363307	5.3572e+06	1.71876e+07	2.14325e+07	3.96225e+07	4.19984e+07	3.94263e+07	High	High	High	High	High	High	1	NA
EUC61109	trehalose utilization protein	0	221.689	46	11	53	10	271	30.3	6.6	222.8	11	1	13.0429	1.02181e+07	1.52928e+08	1.51028e+08	6.04035e+06	8.43673e+06	9.61058e+06	High	High	High	High	High	High	1	NA
EUC60563	hypothetical protein	0	220.741	85	13	80	12	197	22.5	5.41	283.2	13	1	15.4555	1.64372e+07	3.69441e+08	3.38141e+08	1.14213e+07	2.19408e+07	1.34833e+07	High	High	High	High	High	High	1	Met-loss [N-Term]; Met-loss+Acetyl [N-Term]
EUC66268	NAD-dependent isocitrate dehydrogenase subunit 1	0	220.719	50	12	85	12	379	41.3	9.01	384.25	12	0	0.58329	1.24092e+07	8.98758e+07	9.30785e+07	7.73219e+07	1.29874e+08	1.27737e+08	High	High	High	High	High	High	1	NA
EUC64900	FAD-binding domain protein	0	220.549	39	14	44	14	552	59.1	6.65	155.76	14	0	54.8671	6.72123e+06	1.08336e+08	1.09927e+08	421787	1.93208e+06	1.74666e+06	High	Peak Found	High	High	High	High	1	NA
EUC62203	60s ribosomal protein L7	0	220.461	64	19	73	18	250	28.6	10.33	235.85	19	1	0.318011	1.23107e+07	6.88882e+07	6.31179e+07	5.92393e+07	2.01412e+08	1.93159e+08	High	High	High	High	High	High	1	NA
EUC60567	UDP-glucose 6-dehydrogenase	0	219.932	52	20	62	20	471	51.3	5.73	223.92	20	0	2.61402	6.33539e+06	7.44282e+07	6.59447e+07	1.18377e+07	2.5285e+07	1.9001e+07	High	High	High	High	High	High	1	NA
EUC62921	glucose sorbosone dehydrogenase	0	218.955	43	15	60	15	460	50.3	6.46	200.24	15	0	3.88413	1.07781e+07	8.19825e+07	8.26286e+07	9.35477e+06	1.69815e+07	1.88191e+07	High	High	High	High	High	High	1	NA
EUC63918	carbohydrate esterase family 4 protein	0	216.787	65	10	62	10	255	27.9	6.79	251.57	10	0	9.80459	1.28259e+07	2.60763e+08	2.48049e+08	9.88065e+06	2.15802e+07	2.17425e+07	High	High	High	High	High	High	1	NA
EUC66691	hexokinase	0	216.76	57	21	48	21	471	51.1	5.47	186.44	21	0	6.5357	3.68513e+06	5.84638e+07	5.86324e+07	4.79946e+06	7.86786e+06	5.81292e+06	High	High	High	High	High	Peak Found	1	Met-loss [N-Term]
EUC61653	spherulin 4, related protein	0	216.115	62	9	76	9	253	27.5	6.14	359.32	9	0	360.317	5.3027e+06	9.57694e+08	8.54847e+08	157200	3.39608e+06	1.49185e+06	High	Peak Found	High	High	High	High	1	NA
EUC66311	3-hydroxyisobutyryl-CoA hydrolase	0	215.271	38	12	54	12	480	52.6	6.67	189.05	12	0	0.373243	2.27824e+06	1.36484e+07	1.37678e+07	2.00614e+07	2.80162e+07	3.14805e+07	High	High	High	High	High	High	1	NA
EUC64487	argonaute-like protein	0	214.229	27	19	60	19	1006	110.2	9.47	183.65	19	0	0.92994	6.98371e+06	2.47233e+07	2.58004e+07	1.07255e+07	25564617	2.55498e+07	High	High	High	High	High	High	1	NA
EUC54767	polysaccharide deacetylase from carbohydrate esterase family CE10 protein, putative	0	211.992	41	11	83	11	437	45.1	5.43	270.35	11	0	37.1676	6.11376e+07	6.85864e+08	5.77961e+08	6.43585e+06	1.41252e+07	1.50873e+07	High	High	High	High	High	High	1	NA
EUC63183	minor extracellular protease vpr protein	0	211.413	22	15	77	15	928	98	7.83	311.72	15	0	2.08428	4.06632e+07	1.89232e+08	1.81334e+08	5.02689e+07	7.15981e+07	7.54328e+07	High	High	High	High	High	High	1	NA
EUC66026	vacuolar (H+)-ATPase, 98 kDa subunit, putative	0	210.955	25	16	57	16	855	95.6	5.77	190.27	16	0	0.403827	4.8662e+06	3.32428e+07	3.7437e+07	3.0264e+07	7.78711e+07	7.89399e+07	High	High	High	High	High	High	1	Met-loss+Acetyl [N-Term]
EUC53549	plasma membrane H+-transporting ATPase	0	210.282	30	14	54	14	741	80.1	5.29	205.2	14	0	0.746257	3.86556e+06	2.27138e+07	2.61914e+07	1.77326e+07	3.40044e+07	1.89769e+07	High	High	High	High	High	High	1	NA
EUC62502	lactonase, 7-bladed beta-propeller	0	209.615	57	15	59	15	355	37.3	6.96	224.4	15	0	10.7185	1.35152e+07	1.26986e+08	1.25715e+08	3.32263e+06	1.07577e+07	1.07566e+07	High	High	High	High	High	High	1	NA
EUC64146	carboxylesterase	0	209.119	40	16	81	16	568	62.1	7.14	275.48	16	0	0.74224	6.31711e+06	1.25545e+08	1.19842e+08	3.33041e+07	1.54197e+08	1.51613e+08	High	High	High	High	High	High	1	NA
EUC65416	gamma-glutamyltranspeptidase	0	207.62	28	13	82	13	566	61	6.84	310.65	13	0	3.40708	2.23513e+07	2.64883e+08	2.55362e+08	2.21384e+07	6.65066e+07	7.06102e+07	High	High	High	High	High	High	1	NA
EUC59786	60S acidic ribosomal protein P2	0	207.432	82	9	45	9	114	11.6	4.49	208.47	9	0	0.149274	3.21262e+06	2.04547e+07	1.84099e+07	3.26196e+07	1.73116e+08	7.61426e+07	High	High	High	High	High	High	1	NA
EUC62165	NAD-binding dehydrogenase family protein	0	204.828	29	14	52	14	691	76.9	6.58	179.69	14	0	1.74609	6.73517e+06	4.6179e+07	4.20302e+07	1.88751e+07	1.88519e+07	1.66483e+07	High	High	High	High	High	High	1	NA
EUC63224	superoxide dismutase [Cu-Zn] protein	0	203.681	55	6	55	6	206	20.8	7.27	327.61	6	0	4.1575	3.0706e+07	1.94816e+08	1.80701e+08	2.27583e+07	3.60309e+07	3.89192e+07	High	High	High	High	High	High	1	NA
EUC59486	PhoD-like phosphatase	0	203.458	25	10	32	10	812	90.2	5.55	142.53	10	0	0.0724519	57945.9	1.22352e+06	1.58071e+06	5.5344e+06	1.60125e+07	1.79577e+07	Peak Found	High	High	High	High	High	1	NA
EUC63955	amino-terminal nucleophile aminohydrolase	0	202.393	39	13	54	13	540	60.1	6.7	195.56	13	0	2.15236	7.74876e+06	4.98195e+07	4.45485e+07	1.45588e+07	1.73015e+07	1.55838e+07	High	High	High	High	High	High	1	NA
EUC62885	electron transfer flavoprotein subunit alpha	0	201.124	64	11	42	11	346	36	8.9	162.44	11	0	0.232866	1.3155e+06	7.38095e+06	7.62183e+06	1.03299e+07	2.86381e+07	3.11078e+07	High	High	High	High	High	High	1	NA
EUC53901	TCB3 protein localized to membranes , putative	0	201.006	18	17	39	17	1487	164	5.83	140.82	17	0	0.397297	410438	9.59368e+06	9.63513e+06	6.38815e+06	2.17753e+07	2.12686e+07	Peak Found	High	High	High	High	High	1	NA
EUC53882	importin subunit alpha	0	200.813	19	16	46	16	1196	133	5.36	166.97	16	0	4.11107	1.74257e+06	5.85164e+07	5.03362e+07	5.95708e+06	1.12667e+07	9.67796e+06	High	High	High	High	High	High	1	NA
EUC66135	serine carboxypeptidase	0	200.692	23	11	53	11	725	79.3	8.07	202.3	11	0	9.13773	2.11511e+07	382142901	3.30291e+08	1.31655e+07	3.40698e+07	3.30456e+07	High	High	High	High	High	High	1	NA
EUC65246	methyltransferase FkbM domain protein	0	200.568	47	11	41	11	312	35.7	6.65	150.27	11	0	0.23132	7.84341e+06	1.0737e+07	1.27167e+07	1.42248e+07	5.93108e+07	6.17617e+07	High	High	High	High	High	High	1	NA
EUC62662	endonuclease/exonuclease/phosphatase family protein	0	199.061	49	14	70	14	407	45.6	5.92	270.31	14	0	0.442145	3.74256e+06	3.31994e+07	3.38066e+07	3.26755e+07	6.27374e+07	6.45992e+07	High	High	High	High	High	High	1	NA
EUC57865	acetolactate synthase catalytic subunit	0	198.798	45	21	60	21	692	74.9	8.43	194.65	21	0	0.295973	3.72978e+06	1.6932e+07	1.7869e+07	2.21835e+07	5.33705e+07	5.46294e+07	High	High	High	High	High	High	1	NA
EUC65466	aconitate hydratase	0	198.439	31	15	37	15	792	85.5	6.93	153.93	15	0	0.0665975	1.49807e+06	1.23953e+06	2.22094e+06	1.53914e+07	2.78562e+07	3.12076e+07	High	High	Peak Found	Peak Found	High	High	1	NA
EUC55777	outer membrane translocase receptor tom70	0	198.429	44	17	45	17	587	65.7	5.76	170.63	17	0	0.305339	3.02485e+06	8.11282e+06	8.22267e+06	1.79604e+07	2.18589e+07	2.35868e+07	High	High	High	High	High	High	1	Met-loss [N-Term]
EUC64203	endoplasmic reticulum protein	0	198.125	40	11	33	11	408	45.5	6.7	123.16	11	0	0.0816536	1.4468e+06	1.99284e+06	3.1246e+06	2.70341e+07	2.72093e+07	2.61478e+07	High	High	Peak Found	Peak Found	High	High	1	NA
EUC54109	ubiquinol-cytochrome C reductase complex core protein	0	196.933	40	12	73	12	412	42.1	8.88	288.04	12	0	0.358072	1.15116e+07	8.04396e+07	8.6004e+07	9.27366e+07	2.01176e+08	2.03069e+08	High	High	High	High	High	High	1	NA
EUC57042	glycoside hydrolase family 79 protein	0	196.418	29	9	37	9	665	71.1	5.81	157.9	9	0	2.82374	966728	5.17557e+07	4.83521e+07	7.79114e+06	1.27895e+07	1.5214e+07	High	High	High	High	High	High	1	NA
EUC55641	40S ribosomal protein S4	0	196.411	62	17	87	17	244	27.4	10.2	272.72	17	0	0.741744	1.87123e+07	9.53844e+07	1.02384e+08	6.66526e+07	1.12375e+08	1.12827e+08	High	High	High	High	High	High	1	NA
EUC60357	40S ribosomal protein S2	0	195.77	48	12	48	12	262	28.4	10.37	173.77	12	0	1.13147	4.30487e+06	4.50218e+07	43434723	1.82831e+07	3.56065e+07	2.80935e+07	High	High	High	High	High	High	1	NA
EUC54899	oxalate decarboxylase	0	195.691	42	13	60	11	458	49.8	5.44	205.44	13	0	104.825	3.32825e+07	2.09513e+08	1.78707e+08	856738	1.59363e+06	1.57062e+06	High	Peak Found	High	High	High	High	1	NA
EUC56026	aminopeptidase	0	194.852	55	11	60	11	376	40	6.23	222.89	11	0	4.43388	1.27218e+07	1.56843e+08	1.64851e+08	2.37937e+07	2.77443e+07	2.38846e+07	High	High	High	High	High	High	1	NA
EUC66412	ADP-ribosylation factor Arf1	0	193.739	58	11	62	11	212	24.2	8.16	218.83	11	0	2.04434	2.85433e+06	6.11618e+07	6.17882e+07	8.73469e+06	2.65517e+07	2.62515e+07	High	High	High	High	High	High	1	NA
EUC63663	glucose dehydrogenase	0	193.085	35	17	55	12	621	66.5	8.84	163.78	17	1	0.228071	2.0942e+06	1.31198e+07	1.29294e+07	3.95964e+07	4.22477e+07	4.15531e+07	High	High	High	High	High	High	1	NA
EUC65399	kinase C substrate 80 kDa protein	0	192.63	32	11	42	11	543	59.5	4.98	176.2	11	0	0.382995	4.27281e+06	1.5154e+07	1.50665e+07	2.00332e+07	3.59144e+07	3.41146e+07	High	High	High	High	High	High	1	NA
EUC63970	heparinase II/III family protein	0	192.396	27	13	46	13	762	82.7	5.58	174.77	13	0	4.90181	1.36052e+06	8.20958e+07	6.75637e+07	2.93835e+06	1.4354e+07	1.35166e+07	High	Peak Found	High	High	High	High	1	NA
EUC57846	NADH dehydrogenase (ubiquinone), 64 kDa subunit, putative	0	191.242	29	12	43	12	577	64.1	7.43	137.84	12	0	0.211087	2.36303e+06	6.88051e+06	7.31593e+06	2.8269e+07	2.41085e+07	2.60713e+07	High	High	High	High	High	High	1	NA
EUC60666	F0F1 ATP synthase subunit delta	0	190.319	62	15	87	15	212	22.3	9.86	305.4	15	0	0.551625	2.09682e+07	1.02793e+08	1.00615e+08	1.15644e+08	1.43507e+08	1.47604e+08	High	High	High	High	High	High	1	NA
EUC56945	ATP-dependent RNA helicase eif4a	0	189.858	54	19	78	16	396	44.7	5.14	268.48	19	3	2.21272	2.31697e+07	1.12861e+08	1.11649e+08	4.09342e+07	3.64383e+07	3.4562e+07	High	High	High	High	High	High	1	NA
EUC61988	peptide-N4-(N-acetyl-beta-glucosaminyl)asparagine amidase A	0	188.557	26	13	54	13	643	69.3	6.29	205.28	13	0	1.36266	1.83606e+07	8.96119e+07	8.57724e+07	5.22749e+07	4.69963e+07	4.29104e+07	High	High	High	High	High	High	1	NA
EUC55873	tripeptidyl-peptidase	0	187.86	25	7	104	7	524	55.7	7.46	448.62	7	0	0.843527	1.25677e+07	5.53457e+08	5.01519e+08	1.00188e+08	5.63844e+08	6.01539e+08	High	High	High	High	High	High	1	NA
EUC61641	cellobiohydrolase II	0	187.471	48	13	47	13	386	41.2	6.07	178.44	13	0	2.49938	3.99597e+06	5.4227e+07	4.81994e+07	1.10756e+07	1.61515e+07	1.53524e+07	High	High	High	High	High	High	1	NA
EUC66732	glycoprotein	0	186.826	55	12	45	12	263	29.2	4.69	186.45	12	0	0.529919	759534	4.31716e+07	4.0956e+07	2.73012e+07	5.74002e+07	7.54875e+07	High	High	High	High	High	High	1	NA
EUC66308	cysteine desulfurase(tRNA splicing protein SPL1) protein, putative	0	186.804	45	13	35	13	479	52.3	8.09	125.78	13	0	0.108721	1.53424e+06	2.29065e+06	2.97363e+06	1.13655e+07	2.55601e+07	2.56061e+07	High	High	High	Peak Found	High	High	1	NA
EUC56729	WSC domain protein	0	186.685	43	13	51	11	360	39.4	6.73	163.78	13	3	22.3517	3.52797e+07	2.26113e+08	2.02358e+08	8.19397e+06	4.81229e+06	7.74165e+06	High	Peak Found	High	High	Peak Found	Peak Found	1	NA
EUC62332	C-1-tetrahydrofolate synthase	0	186.655	25	18	40	18	1032	109.5	7.99	138.85	18	0	1.92645	4.69772e+06	2.66807e+07	2.72445e+07	9.9555e+06	1.09128e+07	9.56219e+06	High	High	High	High	High	High	1	NA
EUC59098	lipase	0	186.589	73	12	62	12	316	33.5	5.86	248.21	12	0	12.9868	1.0671e+07	4.53917e+08	4.48636e+08	6.59853e+06	3.18899e+07	3.18309e+07	High	High	High	High	High	High	1	NA
EUC58974	leucine aminopeptidase	0	186.139	48	12	39	12	506	54.3	6.57	151.7	12	0	0.129627	4.26244e+06	5.98777e+06	6.0705e+06	3.35215e+07	4.38202e+07	4.85629e+07	High	High	High	High	High	High	1	NA
EUC64938	60S acidic ribosomal protein P0	0	185.385	45	12	57	12	312	33.3	5.3	188.3	12	0	0.425252	6.25261e+06	4.62121e+07	4.26008e+07	3.95869e+07	9.92279e+07	8.47361e+07	High	High	High	High	High	High	1	NA
EUC63759	pyruvate dehydrogenase complex dihydrolipoamide acetyltransferase	0	184.571	47	14	59	14	455	48.3	7.55	221.17	14	0	0.46169	3.77153e+06	3.10074e+07	2.88019e+07	3.4661e+07	5.00552e+07	5.29969e+07	High	High	High	High	High	High	1	NA
EUC54116	manganese superoxide dismutase	0	184.15	61	11	54	11	220	24.7	9.13	215.65	11	0	0.397003	1.67187e+06	2.11143e+07	2.00733e+07	1.90577e+07	4.33993e+07	4.55004e+07	High	High	High	High	High	High	1	NA
EUC66703	M28 Zn-peptidase family protein	0	184.038	50	11	39	11	395	43.5	5.9	168.96	11	0	1.6079	2.05912e+06	4.29478e+07	4.25056e+07	6.77986e+06	2.59399e+07	2.17069e+07	High	High	High	High	High	High	1	NA
EUC59464	multicopper oxidase	0	183.341	25	11	46	2	608	67.6	7.9	164.07	11	0	#DIV/0!	102827	1.57645e+07	1.0682e+07	NA	NA	NA	High	Not Found	High	High	Not Found	Not Found	1	NA
EUC59686	histidine phosphatase family containing protein	0	182.236	47	19	74	19	434	47.1	7.65	201.33	19	0	0.665488	5.80525e+06	9.2072e+07	8.43006e+07	2.1739e+07	1.31549e+08	1.20463e+08	High	High	High	High	High	High	1	NA
EUC61467	lipase	0	182.022	33	11	34	11	426	46.9	5.71	138.01	11	0	1.72454	7.90141e+06	4.45554e+07	4.51974e+07	1.64832e+07	2.15153e+07	1.86276e+07	High	High	High	High	High	High	1	NA
EUC59458	import receptor subunit TOM40	0	182.02	64	14	39	14	384	40.9	6.96	155.15	14	0	0.458363	4.10735e+06	2.40529e+07	2.35267e+07	1.81989e+07	4.76637e+07	4.69015e+07	High	High	High	High	High	High	1	Met-loss+Acetyl [N-Term]
EUC66227	3-isopropylmalate dehydrogenase	0	181.22	50	14	54	14	389	41.2	5.35	194.92	14	0	7.04436	6.20365e+06	73743469	7.24386e+07	4.2526e+06	1.02632e+07	7.11644e+06	High	High	High	High	High	High	1	NA
EUC67479	Ish1 domain protein	0	180.494	39	11	40	11	494	55	8.59	167.62	11	0	0.148993	1.19961e+06	6.50534e+06	7.80689e+06	13401883	4.79054e+07	4.28038e+07	High	High	High	High	High	High	1	NA
EUC58778	alpha/beta fold hydrolase	0	180.443	40	12	46	12	427	48.2	5.69	172.18	12	0	0.260752	1.11392e+06	8.59314e+06	1.01453e+07	1.0939e+07	3.26889e+07	3.25069e+07	High	High	High	High	High	High	1	NA
EUC54431	deuterolysin metalloprotease (M35) family containing protein	0	180.143	48	8	57	8	353	36.9	7.83	251.48	8	0	0.55934	4.7812e+06	8.48616e+07	8.64671e+07	5.36313e+07	1.25362e+08	1.3586e+08	High	High	High	High	High	High	1	NA
EUC67115	NADH ubiquinone oxidoreductase, putative	0	179.856	54	15	47	15	265	30.6	8.48	158.21	15	0	0.290588	1.04857e+06	1.98972e+07	1.98213e+07	2.26148e+07	5.74855e+07	6.01912e+07	High	High	High	High	High	High	1	NA
EUC56606	6-phosphogluconate dehydrogenase NAD-binding domain protein	0	178.806	56	15	44	15	344	37.3	7.46	175.49	15	0	0.923772	1.16723e+07	4.9556e+07	4.61239e+07	3.54641e+07	4.07386e+07	4.0008e+07	High	High	High	High	High	High	1	Met-loss+Acetyl [N-Term]
EUC57177	peroxisomal hydratase-dehydrogenase-epimerase	0	178.671	26	15	44	15	897	95.6	8.37	152.87	15	0	0.40537	3.39546e+06	9.49259e+06	1.19476e+07	1.43774e+07	2.33878e+07	2.35014e+07	High	High	High	High	High	High	1	NA
EUC65050	glutathione S-transferase	0	178.667	57	12	43	6	252	28.2	8.51	132.89	12	8	10.8553	2.38139e+07	1.27621e+08	1.28973e+08	9866623	7.35989e+06	8.605e+06	High	High	High	High	High	Peak Found	1	NA
EUC66717	RPL10-60S large subunit ribosomal protein L10, putative	0	178.661	62	16	60	16	216	25	10.27	191.29	16	0	1.17232	3.24813e+06	6.47224e+07	5.90117e+07	1.48314e+07	5.17355e+07	4.17504e+07	High	High	High	High	High	High	1	NA
EUC56214	protein disulfide isomerase	0	177.951	34	13	29	13	575	64.9	7.05	119.86	13	0	0.322143	657896	6.93888e+06	7.07835e+06	5.29184e+06	1.98343e+07	2.04285e+07	Peak Found	High	Peak Found	High	High	High	1	NA
EUC58612	cyclopropane-fatty-acyl-phospholipid synthase	0	177.894	34	14	56	14	498	56.7	7.03	199.11	14	0	0.441934	1.55882e+07	1.57335e+07	1.83527e+07	2.0674e+07	4.63196e+07	4.54088e+07	High	High	High	High	High	High	1	NA
EUC61364	threonine synthase	0	177.618	15	13	26	13	1542	167.3	6.51	100.25	13	0	9.80039	1.23459e+06	1.74304e+07	1.72658e+07	2.21064e+06	678742	776881	High	High	High	High	Peak Found	Peak Found	1	NA
EUC67437	chitin deacetylase	0	177.323	26	9	45	9	428	45.4	6.52	173.15	9	0	122.512	4.61434e+06	1.61869e+08	1.38142e+08	328356	1.32643e+06	831716	High	Peak Found	High	High	High	High	1	NA
EUC62318	pyruvate dehydrogenase E1 component beta subunit	0	177.134	38	10	53	10	376	40.7	5.87	199.63	10	0	0.416516	6.95818e+06	3.33561e+07	3.43151e+07	3.35382e+07	7.50204e+07	7.06169e+07	High	High	High	High	High	High	1	NA
EUC53766	vesicle coatomer complex, alpha subunit	0	176.506	24	20	40	20	1212	134.5	7.01	134.81	20	0	1.26231	1.42753e+06	1.59212e+07	3.87036e+07	1.08546e+07	1.67731e+07	1.67769e+07	High	High	High	High	High	High	1	NA
EUC63249	trehalase	0	176.44	24	14	58	14	752	82.9	5.86	209.6	14	0	3.83825	3.96769e+06	7.60704e+07	6.76109e+07	1.94974e+06	2.1624e+07	1.4894e+07	High	High	High	High	High	High	1	NA
EUC57038	pyridoxine biosynthesis protein PDX1	0	176.411	51	13	59	13	338	35.3	7.93	203.81	13	0	1.00738	7.94165e+06	3.64509e+07	3.65898e+07	1.96632e+07	3.10886e+07	2.96372e+07	High	High	High	High	High	High	1	NA
EUC65989	translation elongation factor eEF3	0	176.246	23	17	37	17	1067	117.1	6.4	107.43	17	0	3.79498	4.66159e+06	2.5136e+07	2.38372e+07	4.23339e+06	5.16185e+06	4.73783e+06	High	High	High	High	Peak Found	Peak Found	1	NA
EUC61030	NAD-binding domain S-adenosyl-L-homocysteine hydrolase	0	175.83	43	18	66	18	430	47.1	6.13	201.77	18	0	2.38929	2.22373e+07	1.10674e+08	1.05313e+08	3.84793e+07	3.40783e+07	2.71472e+07	High	High	High	High	High	High	1	NA
EUC59519	multicopper oxidase	0	174.954	30	13	81	3	600	66.1	6.58	244.39	13	0	2.7052	933041	1.16847e+07	1.06942e+07	1.92862e+06	3.64406e+06	3.04479e+06	Peak Found	High	High	High	High	High	1	NA
EUC66245	tripeptidyl-peptidase	0	174.823	13	7	114	7	511	56.4	6.57	519.94	7	0	0.843852	3.75155e+08	1.51814e+09	1.48094e+09	8.13123e+08	1.51046e+09	1.67503e+09	High	High	High	High	High	High	1	NA
EUC64125	septal pore cap protein SPC18	0	174.099	61	7	91	7	154	17.1	7.75	346.24	7	0	1.43026	1.58837e+07	1.77685e+08	1.68662e+08	1.25603e+08	6.62293e+07	6.14306e+07	High	High	High	High	High	High	1	NA
EUC59466	elongation factor 1-beta	0	173.579	54	8	44	8	216	23.6	4.67	179.44	8	0	1.32693	4.81008e+06	5.80532e+07	5.05366e+07	2.62546e+07	3.21666e+07	2.70395e+07	High	High	High	High	High	High	1	NA
EUC62180	aspartate aminotransferase	0	172.764	63	17	42	17	432	47.6	7.18	156.06	17	0	4.65156	6.65729e+06	4.51647e+07	4.56168e+07	7.3615e+06	7.6624e+06	5.92366e+06	High	High	High	High	High	High	1	NA
EUC62191	hypothetical protein	0	172.427	28	10	44	10	548	59.2	7.91	193.55	10	0	0.211367	395478	8.32194e+06	9.06077e+06	2.06053e+07	2.89762e+07	3.4529e+07	Peak Found	High	High	High	High	High	1	NA
EUC61069	proline-tRNA ligase	0	172.307	30	17	63	17	784	86.8	7.62	207.89	17	0	1.24747	2.04424e+06	2.41007e+07	2.3746e+07	8.92097e+06	1.6056e+07	1.50167e+07	High	High	High	High	High	High	1	NA
EUC63377	N-acetylhexosaminidase	0	171.784	42	17	54	17	555	61	6.42	171.1	17	0	6.51399	7.07467e+06	8.25366e+07	7.88418e+07	3.41337e+06	1.13772e+07	1.10696e+07	High	High	High	High	High	High	1	NA
EUC57585	cytochrome C oxidase subunit Vb	0	171.761	72	7	49	7	144	15.9	6.84	211.44	7	0	0.351698	1.38114e+07	5.14932e+07	5.47512e+07	8.74613e+07	1.48891e+08	1.05009e+08	High	High	High	High	High	High	1	NA
EUC53618	NADH-ubiquinone oxidoreductase	0	171.344	34	12	33	12	465	51.3	8.38	115.66	12	0	0.0663041	746030	3.13768e+06	4.38632e+06	3.41485e+07	4.51309e+07	45449326	Peak Found	High	Peak Found	Peak Found	High	High	1	NA
EUC64824	glycine cleavage system T protein	0	170.907	40	9	43	9	425	46	9.06	167.58	9	0	0.272403	589857	9.68352e+06	8.33976e+06	6.80795e+06	2.96857e+07	3.18359e+07	Peak Found	High	High	High	High	High	1	NA
EUC57338	inorganic pyrophosphatase	0	170.323	42	14	65	14	318	35.9	6.67	215.04	14	0	2.31197	1.25445e+07	7.36091e+07	7.81369e+07	2.54583e+07	2.50035e+07	2.05992e+07	High	High	High	High	High	High	1	NA
EUC54451	succinyl-CoA:3-ketoacid-coenzyme A transferase	0	170.318	35	12	37	11	516	55.5	6.89	126.64	12	2	1.64872	1.53932e+07	1.3001e+08	1.63809e+08	2.62881e+07	8.07395e+07	8.05193e+07	High	High	High	High	High	High	1	NA
EUC54993	external NADH dehydrogenase	0	170.293	37	16	62	16	566	63.1	8.95	200	16	0	0.589156	9.40757e+06	3.31498e+07	3.90463e+07	2.60425e+07	5.50808e+07	5.73861e+07	High	High	High	High	High	High	1	NA
EUC66454	iron containing alcohol dehydrogenase	0	170.141	28	9	32	9	493	53.1	7.68	132.42	9	0	0.148758	1.11495e+06	5.86898e+06	6.68823e+06	1.9975e+07	3.55763e+07	3.63571e+07	Peak Found	High	High	High	High	High	1	NA
EUC60557	delta-endotoxin CytB, putative	0	170.008	48	10	47	10	225	24.8	5.19	189.04	10	0	5.37897	1.36823e+07	98579037	1.02031e+08	1.26894e+07	1.31629e+07	1.39865e+07	High	High	High	High	High	High	1	NA
EUC62566	hypothetical protein	0	169.415	61	14	38	14	275	31.5	5.55	115.89	14	0	22.4936	5.43745e+06	59531959	4.91282e+07	1.73027e+06	1.09149e+06	2.25069e+06	High	Peak Found	High	High	Peak Found	Peak Found	1	Met-loss+Acetyl [N-Term]
EUC64946	Arp3-actin-like protein, putative	0	168.789	47	13	42	13	432	48.4	6.18	148.2	13	0	0.961718	2.09448e+06	1.57205e+07	15610683	6.15264e+06	12777431	1.58261e+07	High	High	High	High	High	High	1	Met-loss+Acetyl [N-Term]
EUC67391	cytochrome B-c1 complex subunit 7	0	168.442	54	10	61	10	128	14.9	9.11	179.02	10	0	0.440962	1.32174e+07	4.92061e+07	5.48066e+07	6.87455e+07	9.74891e+07	9.96164e+07	High	High	High	High	High	High	1	NA
EUC60558	delta-endotoxin CytB, putative	0	168.079	75	8	50	8	206	22.1	4.92	217.3	8	0	5.10103	203885	1.32367e+08	1.28592e+08	1.28939e+07	2.06541e+07	1.76502e+07	Peak Found	High	High	High	High	High	1	Met-loss [N-Term]
EUC65012	aldose 1-epimerase	0	167.919	60	12	28	12	407	43.2	6.43	113.55	12	0	6.41619	3.49711e+06	2.06098e+07	2.02269e+07	2.46193e+06	2.672e+06	1.77574e+06	High	High	High	High	High	High	1	NA
EUC56871	glutamyl-tRNA(Gln) amidotransferase subunit A	0	167.859	37	16	57	13	555	59.4	8.73	195.4	16	3	12.7757	3.12165e+07	3.45718e+08	3.08906e+08	8.43914e+06	2.37975e+07	2.14465e+07	High	High	High	High	High	High	1	NA
EUC55332	cytochrome P450 family:NADPH-P450 family reductase	0	167.311	27	18	39	18	1050	115.6	6.13	124.95	18	0	2.13018	3.34082e+06	22524377	2.63875e+07	7.32799e+06	8.69851e+06	8.50328e+06	High	High	High	High	High	High	1	NA
EUC61472	alanine aminotransferase, putative	0	166.685	41	11	42	11	507	55.2	7.47	163.16	11	0	1.01902	7.10546e+06	3.08258e+07	3.02888e+07	1.52975e+07	2.84699e+07	2.31793e+07	High	High	High	High	High	High	1	NA
EUC65367	40s ribosomal protein s3ae	0	165.743	51	15	56	15	256	29.3	9.86	181.48	15	0	1.96878	6.16915e+06	6.56396e+07	6.13678e+07	1.82687e+07	2.72697e+07	2.21057e+07	High	High	High	High	High	High	1	NA
EUC54837	Exo-beta-1,3-glucanase	0	165.614	26	12	31	12	763	80.5	8	131.47	12	0	82.1351	2.23538e+06	3.63433e+07	3.80253e+07	420351	200100	312207	High	Peak Found	High	High	Peak Found	Peak Found	1	NA
EUC67032	methylcrotonoyl-CoA carboxylase subunit alpha	0	164.665	29	13	37	13	777	83.9	7.33	123.91	13	0	0.276073	1.00836e+06	8.01423e+06	8.75309e+06	8.3227e+06	2.53339e+07	3.07311e+07	Peak Found	High	High	High	High	High	1	NA
EUC59821	acetyl-CoA carboxylase	0	163.91	14	22	40	22	2236	248.1	6.29	119.15	22	0	1.29	2.03841e+06	1.56991e+07	1.75304e+07	6.03255e+06	1.11081e+07	1.01988e+07	High	High	High	High	High	High	1	NA
EUC64298	sulfate adenylyltransferase subunit 1/adenylylsulfate kinase	0	163.086	34	16	42	16	606	67.5	8.31	140.29	16	0	10.1549	2.71117e+06	5.12378e+07	4.18013e+07	2.33928e+06	4.07917e+06	3.01053e+06	High	High	High	High	High	High	1	NA
EUC66439	RhoA GTPase effector DIA/diaphanous protein, putative	0	163.023	8	10	53	10	2064	224.5	5.88	201.74	10	0	1.49152	2.21963e+07	4.83116e+07	5.63649e+07	4.98961e+07	1.81332e+07	1.70335e+07	High	High	High	High	High	High	1	NA
EUC66297	D-arabinitol 2-dehydrogenase	0	162.941	46	10	26	10	357	39.3	8.07	117.01	10	0	0.102491	638977	3.05953e+06	4.46452e+06	1.71798e+07	2.99562e+07	3.251e+07	Peak Found	High	Peak Found	High	High	High	1	NA
EUC56861	glycogen (starch) synthase, putative	0	162.494	34	14	35	14	718	81.4	6.74	134.88	14	0	1.57802	2.39953e+06	2.11783e+07	2.05252e+07	7.52597e+06	1.0117e+07	1.03054e+07	High	High	High	High	High	High	1	NA
EUC63755	eukaryotic translation initiation factor 3 subunit B	0	162.299	32	15	30	15	745	85.2	6.04	109.54	15	0	0.641335	748175	1.07627e+07	9.80921e+06	5.51273e+06	1.41981e+07	1.35325e+07	High	High	High	High	High	High	1	Met-loss [N-Term]
EUC60577	electron-transferring-flavoprotein dehydrogenase	0	161.913	35	16	41	16	628	68.2	7.34	138.46	16	0	2.75942	3.79191e+07	7.25346e+07	5.4126e+07	1.53789e+07	2.22222e+07	2.20417e+07	High	High	Peak Found	High	High	High	1	NA
EUC65369	3-ketoacyl-CoA-thiolase, peroxisomal protein	0	161.875	56	14	37	14	417	43.4	8.73	128.98	14	0	1.13574	6.19939e+06	2.36877e+07	2.23792e+07	2.04859e+07	1.41712e+07	1.13625e+07	High	High	High	High	High	High	1	NA
EUC59518	40S ribosomal protein S17	0	161.603	57	10	50	10	148	16.6	10.48	190.06	10	0	1.53693	5.23209e+06	39654999	3.74605e+07	1.28551e+07	2.27301e+07	1.79942e+07	High	High	High	High	High	High	1	NA
EUC58297	GMC oxidoreductase	0	161.276	32	22	38	22	857	96.4	6.73	108.92	22	0	27.2721	4.53855e+06	3.08378e+07	2.94946e+07	1.58486e+06	235707	558092	High	Peak Found	High	High	Peak Found	Peak Found	1	NA
EUC59656	alanine-glyoxylate transaminase	0	161.133	47	14	49	14	388	41.9	7.24	172.25	14	0	2.65674	2.26016e+06	3.34186e+07	3.18214e+07	7.72066e+06	8.7966e+06	8.88986e+06	High	High	High	High	High	High	1	NA
EUC53931	alkaline phosphatase	0	160.525	54	4	49	1	99	11.1	9.41	273.64	4	0	1.13881	NA	3.99072e+07	4.68229e+07	7.76002e+06	4.79592e+07	5.85189e+07	Not Found	High	Peak Found	High	High	High	1	NA
EUC57142	glycoside hydrolase family 76 protein	0	160.377	53	13	35	13	396	43.2	6.8	110.39	13	0	76.7528	4.62815e+06	6.74452e+07	6.19657e+07	NA	384425	779825	High	Not Found	High	High	Peak Found	Peak Found	1	NA
EUC67033	NADH-cytochrome b5 reductase	0	159.428	56	13	45	13	324	35.2	9.17	155.03	13	0	1.12643	8.52203e+06	2.02648e+07	2.39529e+07	1.52073e+07	1.60008e+07	1.56123e+07	High	High	High	High	High	High	1	NA
EUC53519	NADPH-dependent quinone oxidoreductase	0	159.218	54	10	35	10	382	41.1	9.19	161.8	10	0	0.823639	140418	5.91258e+07	6.6828e+06	1.22367e+07	3.23957e+07	3.54378e+07	Peak Found	High	High	High	High	High	1	NA
EUC54678	lipase class 3	0	159.043	57	15	45	14	417	45.2	5.72	167.71	15	1	3.76389	2.50076e+06	4.51757e+07	3.96032e+07	3.55574e+06	1.10029e+07	8.63009e+06	High	High	High	High	High	High	1	NA
EUC57356	hypothetical protein	0	159.006	53	7	48	7	197	21	4.54	179.48	7	0	1.37699	1.74954e+07	8.51292e+07	8.86069e+07	1.16671e+07	6.1541e+07	6.56686e+07	High	High	High	High	High	High	1	NA
EUC65283	inner membrane AAA protease Yta12-like protein	0	158.729	32	17	51	17	755	83.1	7.65	160.1	17	0	0.972471	4.41507e+06	1.56769e+07	3.66732e+07	1.19499e+07	2.21406e+07	2.42817e+07	High	High	High	High	High	High	1	NA
EUC57355	WSC domain protein	0	158.496	43	11	31	9	361	39.3	6.87	112.89	11	0	173.621	6.58256e+06	4.3237e+07	4.0359e+07	NA	225626	120640	High	Not Found	High	High	Peak Found	Peak Found	1	NA
EUC65370	indigoidine synthase A family protein	0	158.469	26	10	26	10	778	82.5	7.88	113.63	10	0	0.153764	790645	3214754	4.54813e+06	1.30573e+07	2.0197e+07	2.23733e+07	High	High	High	High	High	High	1	NA
EUC60439	subtilisin-like serine protease family protein	0	157.487	41	11	30	11	383	42.2	5.47	119.47	11	0	51.9598	4.53085e+06	7.24982e+07	6.3918e+07	751394	1.22768e+06	733543	High	Peak Found	High	High	Peak Found	Peak Found	1	NA
EUC59698	voltage-gated potassium channel beta-2 subunit	0	157.414	46	16	35	16	353	39.8	7.64	107.49	16	0	0.832361	2.21022e+06	1.67373e+07	1.52633e+07	9.89778e+06	1.56684e+07	1.55348e+07	High	High	High	High	High	High	1	NA
EUC60226	glycerol-3-phosphate dehydrogenase	0	157.258	24	14	40	14	830	90.5	8.54	157.69	14	0	0.453879	727622	1.09874e+07	1.28472e+07	1.76798e+07	1.81873e+07	1.8249e+07	High	High	High	High	High	High	1	NA
EUC65405	mannosyl-oligosaccharide alpha-1,2-mannosidase, glycoside hydrolase family 47 protein	0	156.72	35	11	28	11	577	64.5	5.62	96.44	11	0	0.122479	721371	2.47075e+06	2.53129e+06	9.03242e+06	1.95848e+07	1.81125e+07	High	High	High	High	High	High	1	NA
EUC61659	S-adenosylmethionine synthase	0	156.692	41	14	37	14	392	42.9	6.34	126.39	14	0	8.63911	4.02019e+07	1.117e+08	1.17138e+08	1.13914e+07	1.0346e+07	9.40466e+06	High	High	High	High	High	High	1	NA
EUC64477	oxidorectuctase, putative	0	156.635	30	14	43	14	598	66.8	7.75	156.93	14	0	5.9915	1.39384e+07	5.45889e+07	5.33498e+07	3.46485e+06	8.40914e+06	8.46768e+06	High	High	High	High	High	High	1	NA
EUC53690	2-oxoglutarate dehydrogenase, E1 component	0	156.429	24	13	34	13	935	104.2	7.53	105.03	13	0	0.228115	2.18959e+06	7.35452e+06	6.8564e+06	1.77246e+07	2.73789e+07	2.67924e+07	Peak Found	High	Peak Found	High	High	High	1	NA
EUC64123	40S ribosomal protein S0	0	156.407	44	11	50	11	286	31.3	5.29	194.92	11	0	0.847271	7.59898e+06	8.79577e+07	8.62952e+07	5.76241e+07	8.27076e+07	7.43009e+07	High	High	High	High	High	High	1	Met-loss+Acetyl [N-Term]
EUC67041	glycosyl hydrolase family 10 protein	0	155.902	35	7	24	6	352	38.3	6.87	109.84	7	1	80.5699	1.88002e+06	1.06835e+08	9.84456e+07	346541	1.21262e+06	1.01203e+06	Peak Found	Peak Found	High	High	High	Peak Found	1	NA
EUC62370	methylcrotonyl-CoA carboxylase beta chain, putative	0	155.342	36	12	37	12	559	59.8	8.73	140.6	12	0	0.214429	2.04283e+06	7.15334e+06	7.38841e+06	2.10892e+07	2.68808e+07	2.93729e+07	High	High	High	High	High	High	1	NA
EUC63361	thioredoxin reductase	0	154.878	45	8	31	8	332	35.8	7.83	130.42	8	0	2.65487	3.26141e+06	2.91567e+07	3.07499e+07	6.78857e+06	8.68286e+06	8.32188e+06	High	High	High	High	High	High	1	NA
EUC64010	coatomer subunit gamma	0	154.711	25	16	31	16	926	100.9	5.24	103.02	16	0	0.990096	1.13724e+06	1.12826e+07	1.26976e+07	6.76898e+06	9.53149e+06	9.06828e+06	High	High	High	High	High	High	1	NA
EUC56910	aliphatic nitrilase	0	154.711	47	9	39	9	329	35.7	6.9	163.32	9	0	7.1835	2.66458e+06	5.91915e+07	6.08011e+07	NA	6.04244e+06	5.34079e+06	High	Not Found	High	High	High	High	1	NA
EUC66805	NADH dehydrogenase [ubiquinone] 1 alpha subcomplex subunit 5	0	154.235	83	7	27	7	125	14	6.16	117.44	7	0	0.0954486	579634	3.15512e+06	2.01237e+06	7.87042e+06	2.60328e+07	2.63085e+07	Peak Found	High	High	Peak Found	High	High	1	NA
EUC62260	phosphate transporter Mir1, putative	0	154.125	58	16	65	16	341	35.6	9.25	190.49	16	0	1.20085	3.46778e+07	1.25709e+08	1.45794e+08	7.96627e+07	9.62209e+07	7.90868e+07	High	High	High	High	High	High	1	NA
EUC67227	sulfide:quinone oxidoreductase	0	153.926	57	11	41	11	433	47.4	8.85	175.11	11	0	0.718788	1.35512e+06	1.66868e+07	1.85045e+07	1.06838e+07	1.87212e+07	2.14395e+07	High	High	High	High	High	High	1	NA
EUC57452	thiamine biosynthesis protein	0	153.762	40	12	55	12	337	37.4	5.59	184.72	12	0	5.73868	2.64577e+07	1.72055e+08	1.69968e+08	1.93433e+07	2.44806e+07	2.03861e+07	High	High	High	High	High	High	1	Met-loss+Acetyl [N-Term]
EUC57130	aldo/keto reductase family protein	0	153.36	53	12	29	12	346	38.1	5.86	105.2	12	0	3.2453	2.54385e+06	1.69136e+07	1.82244e+07	4.08949e+06	4.34159e+06	3.18013e+06	High	High	High	High	High	High	1	Met-loss [N-Term]
EUC60294	trehalose utilization protein	0	153.267	43	11	32	9	364	38.7	5.91	133.83	11	0	8.60356	7.81497e+06	7.0746e+07	7.34505e+07	2.86456e+06	7.39967e+06	7.40422e+06	High	Peak Found	High	High	High	High	1	NA
EUC57354	hypothetical protein	0	152.841	45	7	26	7	195	21.3	7.96	122.57	7	0	13.4249	6.60795e+06	5.50056e+07	5.7748e+07	4.60029e+06	2.23506e+06	2.05569e+06	High	Peak Found	High	High	Peak Found	High	1	NA
EUC63401	prohibitin	0	152.672	12	12	56	12	1421	156.9	7.99	186.86	12	0	1.01763	8.32058e+06	5.15082e+07	6.29702e+07	2.70073e+07	4.91025e+07	4.45616e+07	High	High	High	High	High	High	1	NA
EUC67251	DnaJ molecular chaperone protein, putative	0	152.246	32	10	41	10	509	53.6	9.5	152.82	10	0	0.191676	1.00556e+06	4.99205e+06	5.4085e+06	1.03479e+07	2.31945e+07	2.5965e+07	High	High	High	High	High	High	1	NA
EUC54591	fruiting body protein Sc7	0	152.153	50	5	65	5	175	18.8	8.92	302.03	5	0	683.304	1.05545e+08	1.71701e+09	1.74996e+09	331895	2.82361e+06	2.0728e+06	High	Peak Found	High	High	High	High	1	NA
EUC65504	glutathione S-transferase	0	151.692	49	15	44	15	341	39.6	8.46	142.33	15	0	3.70719	6.45229e+06	5.59774e+07	5.27975e+07	8.51313e+06	1.17026e+07	1.08664e+07	High	High	High	High	High	High	1	NA
EUC66122	lysine N-acyltransferase, putative	0	150.982	37	9	28	9	400	45.7	6.65	111.31	9	0	22.9586	2.82774e+06	5.21548e+07	4.68337e+07	1.03897e+06	1.51092e+06	1.88489e+06	High	High	High	High	High	High	1	NA
EUC57292	triosephosphate isomerase	0	150.849	45	9	44	9	252	26.8	5.49	157.72	9	0	4.2605	4.78096e+06	8.07369e+07	7.95138e+07	9.63855e+06	1.46932e+07	1.44036e+07	High	High	High	High	High	High	1	NA
EUC65526	polysaccharide lyase family 8 protein	0	150.489	33	16	28	16	794	86.4	6.21	95.9	16	0	16.8531	2.33302e+06	2.0002e+07	1.8393e+07	920645	739835	756171	High	Peak Found	High	High	High	Peak Found	1	NA
EUC54792	lipase	0	149.942	44	11	107	10	303	32	6.6	357.89	11	1	12.7822	2.30401e+08	2.53789e+09	2.41042e+09	4.17667e+07	1.84174e+08	1.79211e+08	High	High	High	High	High	High	1	NA
EUC64124	carboxylesterase	0	148.466	34	13	64	13	516	55.9	9.25	231.77	13	0	1.64053	8.88655e+07	3.41104e+08	3.36237e+08	4.94806e+07	2.16152e+08	2.01417e+08	High	High	High	High	High	High	1	NA
EUC67495	tubulin alpha-1A chain	0	148.38	44	10	43	8	260	28.3	5.44	149.19	10	2	15.5412	1.14051e+07	2.06222e+08	1.97582e+08	9.38006e+06	9.63623e+06	7.70034e+06	High	High	High	High	High	High	1	NA
EUC67457	hypothetical protein	0	147.803	16	12	25	12	1438	155.2	7.23	95.67	12	0	0.517919	949325	5.95722e+06	6.82653e+06	5.59261e+06	9.64198e+06	1.12813e+07	High	High	High	High	High	High	1	NA
EUC61504	acetyl-coenzyme A synthetase	0	147.539	34	14	31	14	666	73.2	6.58	111.67	14	0	5.38318	2.91979e+06	23519130	2.20682e+07	3.09887e+06	2.96535e+06	2.94665e+06	High	High	High	High	High	Peak Found	1	NA
EUC53774	large subunit ribosomal protein, putative	0	147.286	47	9	56	9	147	16.5	10.32	189.77	9	0	0.382731	4.49596e+06	3.965e+07	3.40072e+07	3.4962e+07	89276968	7.99595e+07	High	High	High	High	High	High	1	NA
EUC53739	genomic scaffold, msy-sf-12 protein	0	147.273	49	16	39	16	485	55.4	6.04	130.03	16	0	0.703443	1.79085e+06	3.09015e+07	2.52331e+07	9.39763e+06	3.85617e+07	3.43863e+07	High	High	High	High	High	High	1	NA
EUC61426	GDP-mannose 4,6-dehydratase	0	147.272	50	13	29	13	374	42.4	6.61	95.97	13	0	2.00094	2.41898e+06	1.64509e+07	1.48029e+07	4.64583e+06	6.65583e+06	5.52685e+06	High	High	High	High	High	High	1	Met-loss+Acetyl [N-Term]
EUC54447	lipase class 3	0	147.13	31	13	54	13	401	43.9	5.07	163.45	13	0	1.84972	7.4038e+06	6.90325e+07	6.55042e+07	3.02981e+07	2.33171e+07	2.31211e+07	High	High	High	High	High	High	1	Acetyl [N-Term]
EUC67242	succinyl-CoA synthetase alpha chain, GDP-forming protein, putative	0	146.361	26	10	55	10	524	55.2	6.33	184.54	10	0	0.391441	6.87346e+06	2.12688e+07	2.07303e+07	2.35734e+07	5.10801e+07	5.01994e+07	High	High	High	High	High	High	1	NA
EUC55555	Mip1 protein	0	146.061	28	10	30	10	542	59.6	7.11	123.03	10	0	1.87602	396851	2.92573e+07	2.45639e+07	4.88863e+06	1.14312e+07	1.25807e+07	Peak Found	Peak Found	High	High	High	High	1	NA
EUC54809	extracellular exo-polygalacturonase, putative	0	145.971	21	9	49	9	437	47.3	7.74	182.92	9	0	2.67501	9.08992e+06	1.20866e+08	1.13487e+08	1.08932e+07	3.75934e+07	4.25199e+07	High	High	High	High	High	High	1	NA
EUC63121	lipase class 3	0	145.301	44	11	42	10	418	45.7	6.11	156.25	11	0	3.2848	1.31182e+06	3.31344e+07	3.13144e+07	3.06987e+06	9.45774e+06	7.49209e+06	High	High	High	High	High	High	1	NA
EUC60629	peptidyl-lys metalloendopeptidase	0	143.726	34	7	34	7	370	38.9	7.05	131.14	7	0	361.824	1.91326e+07	3.01335e+08	2.7048e+08	236576	828807	567862	High	Peak Found	High	High	High	Peak Found	1	NA
EUC64508	N-acyl homoserine lactonase AttM, putative	0	143.712	51	13	29	13	369	40.6	5.58	111.69	13	0	31.7541	5.68052e+06	5.34926e+07	5.04456e+07	456535	1.59367e+06	1.40191e+06	High	Peak Found	High	High	Peak Found	Peak Found	1	Met-loss+Acetyl [N-Term]
EUC66940	carbohydrate esterase family 9 protein	0	143.697	24	14	35	14	948	100.6	7.25	121.2	14	0	0.323102	2.95594e+06	1.28204e+07	1.38419e+07	3.37073e+07	2.68274e+07	3.11336e+07	Peak Found	High	High	High	High	High	1	NA
EUC67478	acyl-CoA dehydrogenase short-branched chain, putative	0	142.425	46	13	39	13	422	45.4	6.2	136.9	13	0	0.300271	7.47742e+06	1.51992e+07	1.64178e+07	28024144	4.94224e+07	5.27505e+07	High	High	High	High	High	High	1	NA
EUC64837	karyopherin beta-1 subunit (importin 95), putative	0	142.299	22	11	23	11	865	94	4.68	89.26	11	0	0.655375	2.75037e+06	2.06556e+07	2.1114e+07	4.84317e+07	9.6075e+06	9.89122e+06	High	High	High	High	Peak Found	Peak Found	1	NA
EUC61723	peptidyl-prolyl cis-trans isomerase	0	140.973	81	7	42	7	113	12.2	8.94	143.58	7	0	3.85818	1.73761e+07	7.50263e+07	7.46595e+07	2.10498e+07	1.11363e+07	1.11145e+07	High	High	High	High	High	High	1	Met-loss+Acetyl [N-Term]
EUC65603	bacterial leucyl aminopeptidase	0	140.952	26	7	34	7	526	56.5	6.92	168.69	7	0	2.23743	748762	2.95674e+07	2.94398e+07	4.12682e+06	11511119	1.10694e+07	High	High	High	High	High	High	1	NA
EUC60779	hypothetical protein	0	140.756	56	7	51	7	208	23.4	7.55	173.61	7	0	0.955574	8.98084e+06	5.32556e+07	5.42239e+07	2.61972e+07	4.43302e+07	5.13474e+07	High	High	High	High	High	High	1	NA
EUC64970	homocitrate synthase	0	140.602	37	12	49	12	476	51.5	6.11	183.9	12	0	1.79678	2.09973e+06	3.42588e+07	3.37284e+07	1.08522e+07	1.37677e+07	1.4387e+07	High	High	High	High	High	High	1	NA
EUC64360	alanyl-tRNA synthetase	0	140.092	28	18	38	18	934	103.3	5.72	111.66	18	0	2.33804	1.72159e+06	2.52943e+07	2.50498e+07	3.72938e+06	1.02215e+07	8.31804e+06	High	High	High	High	High	High	1	NA
EUC59482	alpha-1,3-glucan synthase	0	139.857	7	13	27	13	2965	332.2	6.35	91	13	0	0.480337	828260	1.20784e+07	1.45731e+07	6.54889e+06	2.3156e+07	2.75045e+07	High	High	High	High	High	High	1	NA
EUC63951	NAD(P) transhydrogenase	0	139.846	14	10	26	10	1107	116.8	8.38	99.67	10	0	0.29636	742930	7.10914e+06	6.65064e+06	1.0293e+07	2.01998e+07	1.84434e+07	High	High	High	High	High	High	1	NA
EUC65483	prohibitin	0	139.178	56	13	52	13	294	32.1	8	183.5	13	0	0.565311	6.55242e+06	5.70988e+07	6.37463e+07	4.68484e+07	8.55539e+07	92955896	High	High	High	High	High	High	1	NA
EUC62446	subtilisin-like serine protease	0	139.126	38	7	27	7	515	54.1	5.97	137.58	7	0	0.531016	3.68153e+06	1.27705e+07	1.39247e+07	9.03838e+06	2.18649e+07	2.63016e+07	Peak Found	High	High	High	High	High	1	NA
EUC56414	phosphatidylserine decarboxylase	0	138.898	44	12	31	12	419	46.6	5.77	113.17	12	0	0.526836	1.09001e+06	1.664e+07	1.51933e+07	1.60615e+07	2.58265e+07	2.06047e+07	High	High	High	High	High	High	1	NA
EUC58750	macrofage activating glycoprotein	0	138.735	30	6	30	6	281	30.4	5.55	113.13	6	0	2.45225	1.46542e+06	4.554e+07	4.15569e+07	5.933e+06	1.54078e+07	1.47738e+07	High	High	High	High	High	High	1	NA
EUC67360	vacuolar dynamin-like GTPase, putative	0	138.694	28	14	38	14	701	77.3	8.15	133.64	14	0	1.80017	2.4263e+06	1.93225e+07	1.98742e+07	3.78741e+06	9.87732e+06	9.45699e+06	High	High	High	High	High	High	1	NA
EUC55715	glutamate N-acetyltransferase/amino-acid N-acetyltransferase	0	138.56	37	11	33	11	476	50.6	6.48	126.48	11	0	0.927083	2.58038e+07	1.46757e+07	1.22732e+07	1.35551e+07	2.18707e+07	2.14759e+07	High	High	High	High	High	High	1	NA
EUC53535	glycoside hydrolase family 16 protein	0	138.535	58	9	19	6	283	30.7	6.76	86.6	9	3	70.0488	2.60484e+06	4.28379e+07	3.89459e+07	943807	70577.8	190327	High	Not Found	High	High	Peak Found	Peak Found	1	NA
EUC54615	glutathione S-transferase, carboxy-terminal domain protein, putative	0	138.441	65	12	35	12	206	23.7	5.91	120.74	12	0	8.90084	5.3978e+06	4.73596e+07	3.99157e+07	5.07763e+06	3.21308e+06	2.12101e+06	High	Peak Found	High	High	High	High	1	Met-loss+Acetyl [N-Term]
EUC67294	dienelactone hydrolase family protein	0	138.364	55	13	36	13	255	28	5.72	114.97	13	0	2.56848	3.9782e+06	3.79985e+07	3.46209e+07	1.47322e+07	8.87889e+06	6.21102e+06	High	High	High	High	High	High	1	Met-loss+Acetyl [N-Term]
EUC53780	protein transporter SEC24	0	138.216	12	13	38	13	1742	191.8	5.92	110.43	13	0	0.419911	1.2155e+06	1.62143e+07	1.60413e+07	1.36536e+07	3.44069e+07	3.16492e+07	High	High	High	High	High	High	1	NA
EUC66539	shwachman-bodian-diamond syndrome protein	0	138.103	78	5	29	5	117	12.7	6.8	155.85	5	0	1.67391	6.37337e+06	1.89387e+07	2.02126e+07	1.34328e+07	9.02093e+06	4.74301e+06	High	High	High	High	High	High	1	Met-loss [N-Term]
EUC57808	hypothetical protein	0	137.755	74	5	48	5	80	9.4	7.65	195.03	5	0	1.33551	7.57788e+06	7.18672e+07	9.03227e+07	2.99812e+07	4.72695e+07	4.98673e+07	High	High	High	High	High	High	1	Acetyl [N-Term]
EUC65702	cullin-associated NEDD8-dissociated protein	0	137.248	19	16	31	16	1133	123.9	5.48	89.52	16	0	4.39221	1.3542e+06	1.78538e+07	1.78719e+07	972892	4.15498e+06	3.31432e+06	High	High	High	High	High	High	1	NA
EUC64822	iron-sulfur cluster transporter ATM1	0	136.833	25	10	23	10	707	79.1	9.47	90.22	10	0	0.143277	NA	855549	1.95898e+06	7.51805e+06	1.02316e+07	1.17162e+07	Not Found	High	High	Peak Found	High	High	1	NA
EUC64351	extracellular metalloproteinase MEP	0	136.262	19	10	47	10	622	66.6	7.03	167.5	10	0	22.2952	5.70612e+07	2.46809e+08	2.25113e+08	5.47229e+06	8.74815e+06	9.50587e+06	High	High	High	High	High	High	1	NA
EUC55897	glycoside hydrolase family 16 protein	0	136.131	46	9	33	7	311	33.9	5.31	129.97	9	2	8.71761	3.5248e+06	4.92224e+07	4.39099e+07	2.1355e+06	4.38024e+06	4.57182e+06	High	High	High	High	High	High	1	NA
EUC65049	glutathione S-transferase	0	135.905	47	11	39	5	261	29.4	5.9	105.69	11	0	18.0393	284094	3.55474e+07	3.08231e+07	649360	2.18108e+06	864523	High	High	High	High	Peak Found	Peak Found	1	NA
EUC61508	hypothetical protein	0	135.194	39	13	37	13	496	54.8	7.06	117.58	13	0	1.01762	4.55348e+06	2.34916e+07	2.58131e+07	1.85925e+07	1.66908e+07	1.76426e+07	High	High	High	High	High	High	1	NA
EUC57874	fumarylacetoacetate hydrolase	0	134.796	72	11	34	11	225	24.8	8.27	137.46	11	0	0.223771	3.26628e+06	6.99645e+06	7.05976e+06	1.20505e+07	2.98859e+07	3.54753e+07	High	High	High	High	High	High	1	Met-loss+Acetyl [N-Term]
EUC60599	glycoside hydrolase family 61 protein	0	133.816	40	8	32	8	373	39.4	8.76	138.73	8	0	5.82547	5.06716e+06	4.54931e+07	4.07469e+07	5.53542e+06	5.32139e+06	4.81698e+06	High	High	High	High	High	High	1	NA
EUC66687	tetraspanin Tsp2 family protein	0	133.491	19	10	61	10	614	67.9	9.03	200.86	10	0	0.587663	1.56542e+07	1.47521e+08	1.33113e+08	1.16711e+08	1.94572e+08	1.92899e+08	High	High	High	High	High	High	1	NA
EUC66210	glycoside hydrolase family 61 protein	0	133.315	29	8	43	8	338	36.3	6.9	152.84	8	0	13.2105	1.42417e+07	84900287	8.19559e+07	4.37386e+06	4.68124e+06	4.65349e+06	High	High	High	High	High	High	1	NA
EUC54368	copper radical oxidase	0	133.034	25	12	39	10	640	68.5	5.22	109.62	12	2	12.4681	7.42377e+06	3.90711e+07	3.53729e+07	514612	2.93138e+06	3.1202e+06	High	Peak Found	High	High	Peak Found	High	1	NA
EUC66845	40S ribosomal protein S6	0	132.831	38	13	48	13	299	34	10.17	125.86	13	0	2.45641	8.57066e+06	5.86571e+07	5.39607e+07	1.5077e+07	1.82704e+07	1.59882e+07	High	High	High	High	High	High	1	NA
EUC60304	glycoside hydrolase family 3 protein	0	132.32	52	9	33	7	315	33.8	5.97	127.26	9	2	73.6242	7.68379e+06	1.08751e+08	9.2278e+07	300655	1.38422e+06	1.14997e+06	High	Peak Found	High	High	Peak Found	Peak Found	1	NA
EUC57409	electron transfer flavoprotein beta chain, putative	0	131.768	52	11	31	11	259	27.9	7.34	106.75	11	0	0.28635	1.60178e+06	8.6845e+06	9.11796e+06	1.21446e+07	2.70101e+07	2.86093e+07	High	High	High	High	High	High	1	NA
EUC58910	glycoside hydrolase family 5 protein	0	131.736	21	9	24	9	598	66.7	7.25	88.18	9	0	7.04608	3.50731e+06	2.99701e+07	3.09047e+07	487232	3.87285e+06	4.7772e+06	High	Peak Found	High	High	High	Peak Found	1	NA
EUC57794	carbohydrate esterase family 4 protein	0	131.722	45	5	25	5	248	26.8	5.22	119.47	5	0	9.24551	6552062	74117909	7.01517e+07	2.01746e+06	7.61673e+06	6.67876e+06	Peak Found	Peak Found	High	High	High	High	1	NA
EUC64397	serum paraoxonase/arylesterase, putative	0	131.526	33	9	32	9	387	42.3	8.02	115.79	9	0	0.0955749	553261	4.17062e+06	4.27075e+06	2.7041e+07	3.39554e+07	3.31144e+07	High	High	High	High	High	High	1	NA
EUC61020	zinc containing alcohol dehydrogenase, putative	0	131.182	44	14	42	14	343	37.7	6.54	134.3	14	0	0.653154	4.43622e+06	2.57982e+07	2.69317e+07	3.16116e+07	2.87483e+07	2.71634e+07	High	High	High	High	High	High	1	NA
EUC67500	60S ribosomal protein L6	0	131.131	47	11	43	11	226	24.7	10.15	142.17	11	0	0.36155	3.6861e+06	4.78565e+07	4.45212e+07	2.9381e+07	1.25828e+08	1.10491e+08	High	High	High	High	High	High	1	NA
EUC63296	60S ribosomal protein L23a	0	130.987	43	7	54	7	160	17.8	10.43	175.13	7	0	0.679939	3.19891e+06	4.68483e+07	4.38698e+07	1.58655e+07	63084624	5.91756e+07	High	High	High	High	High	High	1	NA
EUC62626	MMS2 protein	0	130.464	22	11	22	11	923	102	6.32	83.64	11	0	0.201178	76370.8	1.94377e+06	1.78982e+06	716496	9.26406e+06	8957747	Peak Found	High	High	Peak Found	High	High	1	NA
EUC57132	cytochrome C oxidase, subunit IV/COX5b	0	129.858	52	9	53	9	168	18.2	9.85	190.95	9	0	0.366609	2.08897e+07	5.94878e+07	5.95678e+07	1.04181e+08	1.27249e+08	1.50299e+08	High	High	High	High	High	High	1	NA
EUC58782	acetyl-CoA C-acyltransferase	0	129.228	38	9	22	9	406	42.1	7.46	86.27	9	0	0.175877	758214	2.87447e+06	2.8283e+06	4.65957e+06	1.66133e+07	1.54631e+07	High	High	Peak Found	High	High	High	1	NA
EUC58250	polysaccharide deacetylase from carbohydrate esterase family CE10 protein, putative	0	127.868	30	8	37	8	438	46	5.8	122.55	8	0	16.1291	1.12297e+07	7.95511e+07	6.72172e+07	4.14378e+06	3.06143e+06	2.59064e+06	High	High	High	High	High	High	1	NA
EUC60653	ubiquinol-cytochrome C reductase iron-sulfur subunit	0	127.588	48	10	52	10	274	29.1	7.9	183.35	10	0	0.127388	5.58083e+06	2.09885e+07	1.27537e+07	90356524	1.04225e+08	1.14105e+08	High	High	High	High	High	High	1	NA
EUC57515	allergen protein	0	127.567	32	6	26	6	299	31.6	5.15	113.71	6	0	28.9804	7.99092e+06	4.05675e+07	4.3151e+07	1.06985e+06	1.04484e+06	1.04984e+06	High	High	High	High	High	Peak Found	1	NA
EUC63890	cyanate hydratase	0	127.374	57	7	46	7	195	21.3	8.98	185.72	7	0	0.452539	5.62668e+06	5.31332e+07	5.37725e+07	4.16971e+07	9.92813e+07	1.0769e+08	High	High	High	High	High	High	1	NA
EUC56587	tyrosinase tyrosinase: common central domain protein	0	127.09	24	7	52	6	353	39.5	6.25	177.91	7	1	0.240108	3.73972e+06	2.39069e+07	2.43353e+07	7.34036e+07	7.26583e+07	7.04319e+07	High	High	High	High	High	High	1	NA
EUC63240	V-type proton ATPase subunit D 1	0	126.838	45	10	22	10	352	39.9	4.78	81.37	10	0	0.801505	8.74673e+06	2.78794e+08	2.66825e+08	3.25887e+07	3.48352e+08	3.10715e+08	High	High	High	High	High	High	1	NA
EUC61499	capsular associated protein	0	126.729	27	6	17	6	546	59.4	6.7	72.09	6	0	0.0784698	500997	1.28327e+06	1.18584e+06	8.00288e+06	1.45247e+07	1.53229e+07	High	High	High	High	High	High	1	NA
EUC55722	vacuolar protein	0	126.597	18	8	28	8	611	67.7	6.25	96.59	8	0	8.19732	2.53157e+06	4.36519e+07	4.42469e+07	1.00152e+06	4.45454e+06	5.57564e+06	High	Peak Found	High	High	Peak Found	High	1	NA
EUC63368	peptidyl-prolyl cis-trans isomerase, cyclophilin-type protein	0	126.358	58	8	53	8	169	18.2	9.03	171.89	8	0	1.83709	7.39105e+06	4.5027e+07	4.71856e+07	2.16167e+07	1.95132e+07	1.30883e+07	High	High	High	High	High	High	1	NA
EUC58424	peptidyl-prolyl cis-trans isomerase FKBP2	0	125.798	61	7	32	7	137	14.9	6.79	125.46	7	0	0.246671	815420	1.26041e+07	1.22447e+07	1.16431e+07	4.75831e+07	4.48164e+07	Peak Found	High	High	High	High	High	1	NA
EUC58478	glucose dehydrogenase	0	125.222	26	12	41	6	628	67.8	8.6	115.68	12	0	0.914236	419274	8.96854e+06	8.42263e+06	5.53212e+06	8.35385e+06	5.59525e+06	Peak Found	High	High	High	High	High	1	NA
EUC56844	glycosyltransferase family 69 protein	0	125.12	32	10	21	10	600	66.7	6.4	75.61	10	0	0.167491	755895	2.48429e+06	3.40511e+06	5.52722e+06	1.6196e+07	1.79523e+07	Peak Found	High	Peak Found	Peak Found	High	High	1	NA
EUC64184	endosomal integral membrane protein (P24a), putative	0	124.784	8	7	17	7	1554	168.5	9.14	73.23	7	0	0.802129	NA	7.52577e+06	7.03266e+06	7.35142e+06	1.04101e+07	9.4631e+06	Not Found	High	High	High	High	High	1	NA
EUC57069	fatty acid synthase subunit alpha	0	124.176	25	15	41	15	829	90.3	5.91	134.22	15	0	1.24629	2.88784e+06	1.97457e+07	1.8386e+07	9.77781e+06	1.19769e+07	1.11586e+07	High	High	High	High	High	High	1	NA
EUC65292	D-lactate dehydrogenase	0	123.871	27	9	23	9	522	57	7.05	93.99	9	0	0.479943	1.7543e+06	6.27274e+06	5.94661e+06	3.21958e+06	1.29171e+07	1.29786e+07	High	High	Peak Found	Peak Found	High	High	1	NA
EUC56956	V-type proton ATPase subunit H	0	123.831	28	8	24	8	442	49.1	6.48	100.74	8	0	0.614458	1.31953e+06	8.94164e+06	9.6247e+06	6.38266e+06	1.2078e+07	1.39026e+07	High	High	High	High	High	High	1	Met-loss+Acetyl [N-Term]
EUC59262	trehalose utilization protein	0	123.536	34	9	35	8	363	37.9	5.76	125.01	9	0	5.89333	1.3593e+07	7.0088e+07	6.83015e+07	5.8209e+06	1.03816e+07	9.58641e+06	High	High	High	High	High	High	1	NA
EUC61268	isoamyl alcohol oxidase, putative	0	123.51	32	11	24	11	597	63.9	7.61	88.03	11	0	0.292014	2.46174e+06	9.29729e+06	9.11043e+06	8.49905e+06	3.20661e+07	3.09022e+07	Peak Found	High	High	High	High	High	1	NA
EUC65580	CS domain protein	0	123.383	42	12	39	12	231	24.7	4.67	115.83	12	0	5.26203	5.89011e+06	4.8542e+07	4.92238e+07	5.17967e+06	8.17166e+06	6.34752e+06	High	High	High	High	High	High	1	NA
EUC55896	glycoside hydrolase family 16 protein	0	123.15	47	8	21	3	283	30.7	6.54	82.9	8	0	65.7959	1.70995e+06	1.60892e+07	1.21375e+07	NA	150719	152610	High	Not Found	High	High	Peak Found	Peak Found	1	NA
EUC53721	acyl-CoA dehydrogenase domain protein	0	122.791	45	14	33	14	452	50.2	9.06	119.94	14	0	0.358722	2.69396e+06	1.0264e+07	1.13974e+07	2.0291e+07	2.18469e+07	2.57566e+07	High	High	High	High	High	High	1	Met-loss+Acetyl [N-Term]
EUC61498	capsular associated protein	0	122.665	20	10	23	10	658	74.4	7.27	88.69	10	0	0.123683	196445	2.37601e+06	4.51604e+06	7.91669e+06	2.52593e+07	2.41356e+07	Peak Found	High	High	High	High	High	1	NA
EUC64228	carnitine/acyl carnitine carrier protein	0	122.279	38	7	33	7	304	31.6	9.79	109.95	7	0	0.533566	2.92304e+06	1.04358e+07	1.24738e+07	1.24259e+07	1.80311e+07	1.79582e+07	High	High	High	High	High	High	1	Met-loss+Acetyl [N-Term]
EUC59762	phosphoribosylaminoimidazolecarboxamide formyltransferase/IMP cyclohydrolase	0	121.801	26	11	30	11	600	64.6	6.92	98.6	11	0	3.25433	2.40811e+06	1.75106e+07	1.62082e+07	3.23971e+06	4.34917e+06	3512299	High	High	High	High	High	High	1	Met-loss+Acetyl [N-Term]
EUC63822	saccharopine dehydrogenase, putative	0	121.785	40	10	30	10	368	40.5	6.47	97.72	10	0	1.23504	1.16311e+06	1.31064e+07	1.36172e+07	9.43244e+06	7.17329e+06	5.97392e+06	High	High	High	High	High	High	1	NA
EUC67668	glycoside hydrolase family 18 and carbohydrate-binding module family 5 protein	0	121.233	27	10	30	10	571	60.8	6.27	100.69	10	0	2.61594	4.11496e+07	3.06119e+08	2.6963e+08	3.48046e+07	1.10604e+08	9.04141e+07	High	High	High	High	High	High	1	NA
EUC54953	hypothetical protein	0	121.131	53	4	68	4	165	17.1	6.68	252.51	4	0	244.096	4.8509e+07	9.40855e+08	9.4547e+08	307734	6.45635e+06	1.16245e+06	High	Peak Found	High	High	High	Peak Found	1	NA
EUC56581	glyoxalase/bleomycin resistance protein/dioxygenase	0	120.656	44	4	21	4	158	17.5	7.25	117.11	4	0	0.132205	757801	2.28499e+06	2.53855e+06	6.89301e+06	1.72321e+07	1.80924e+07	Peak Found	High	High	High	High	High	1	Met-loss [N-Term]
EUC63817	aminopeptidase Y	0	120.627	21	7	24	7	524	55.1	6.38	96.52	7	0	0.198364	517309	5.86194e+06	5.09607e+06	4.73413e+06	2.65437e+07	2.6572e+07	High	High	High	High	High	High	1	NA
EUC59220	serine carboxypeptidase	0	119.063	24	9	34	9	531	59.1	6.25	114.93	9	0	15.0498	2.40471e+07	164639688	1.57566e+08	7.3554e+06	8.29874e+06	7.35295e+06	High	Peak Found	High	High	High	High	1	NA
EUC56539	40S ribosomal protein S3	0	119.041	57	17	73	17	263	28.7	8.6	200.02	17	0	1.45545	2.49406e+07	1.1771e+08	1.06057e+08	5.37031e+07	6.28695e+07	5.43073e+07	High	High	High	High	High	High	1	NA
EUC55784	hypothetical protein	0	118.73	12	6	24	6	201	21.4	8.07	94.78	6	0	0.857722	8.05671e+06	2.1391e+07	24587757	4.57667e+07	8.8715e+06	8.36069e+06	High	High	High	High	High	High	1	NA
EUC60692	peptidyl-prolyl cis-trans isomerase	0	118.594	30	6	40	6	178	19.6	9.61	115.77	6	0	0.219362	1.89313e+06	1.09082e+07	1.20244e+07	1.91352e+07	4.56594e+07	4.83777e+07	High	High	High	High	High	High	1	NA
EUC67487	argonaute-like protein	0	118.549	19	12	24	11	1000	107.9	9.66	88.2	12	1	0.90857	584280	1.07647e+07	1.10379e+07	5.39948e+06	9.06868e+06	1.01716e+07	High	High	High	High	High	High	1	NA
EUC59554	glycoside hydrolase family 62 protein	0	118.523	33	8	19	8	399	42.9	7.61	79.65	8	0	4.2122	1.30812e+06	2.25826e+07	1.92684e+07	3.02962e+06	3.93544e+06	3.28118e+06	High	High	High	High	High	High	1	NA
EUC54804	dynamin GTPase	0	118.141	25	12	26	12	762	84.1	8.07	95.98	12	0	0.490573	1.11236e+06	8.73034e+06	1.05732e+07	7.02596e+06	1.67214e+07	1.78691e+07	High	High	High	High	High	High	1	NA
EUC56194	pheromone-processing carboxypeptidase KEX1	0	117.631	33	12	17	12	606	66.6	6.14	55.56	12	0	0.360835	1.13447e+06	5.47948e+06	4.85242e+06	6.85052e+06	1.27008e+07	1.2226e+07	Peak Found	High	High	High	High	High	1	NA
EUC65205	haloalkanoic acid dehalogenase, putative	0	117.364	44	6	17	6	249	28.2	5.54	73.1	6	0	24.0631	437954	1.06071e+07	1.15471e+07	529396	142019	267456	Peak Found	Peak Found	High	High	Peak Found	Peak Found	1	NA
EUC53652	glycoside hydrolase family 18 protein	0	116.692	22	7	19	7	488	51.1	7.39	85.09	7	0	28.3829	3.43303e+06	6.48109e+07	5.74554e+07	3.30412e+06	499945	624632	Peak Found	Peak Found	High	High	Peak Found	Peak Found	1	NA
EUC53695	aldo/keto reductase	0	116.448	31	10	32	10	343	37.5	8.12	96.08	10	0	1.4789	3.72201e+06	1.4732e+07	1.47729e+07	7.28996e+06	7.75891e+06	7.41846e+06	High	High	High	High	High	High	1	NA
EUC57729	activator of Hsp90 ATPase-like protein	0	116.12	58	12	32	12	329	35.2	5.57	92.1	12	0	4.10242	1.59699e+06	1.9494e+07	2.08557e+07	3.01923e+06	3.49998e+06	3.70565e+06	High	High	High	High	High	High	1	NA
EUC67206	glutathione-disulfide reductase	0	116.08	39	10	27	10	475	51.2	7.09	105.09	10	0	1.64053	1.52565e+06	1.14078e+07	1.6786e+07	3.57484e+06	7.17877e+06	7.36211e+06	High	High	High	High	High	High	1	NA
EUC61758	glycine-tRNA ligase	0	115.819	25	11	36	11	659	73.1	6.2	111.36	11	0	0.511309	4.2566e+06	1.35841e+07	1.43549e+07	1.94248e+07	2.10324e+07	2.25098e+07	High	High	High	High	High	High	1	Met-loss+Acetyl [N-Term]
EUC65960	polysaccharide lyase family 14 protein, putative	0	115.658	32	10	27	10	392	42	9.39	98.18	10	0	7.9804	3.16098e+06	40344801	3.73198e+07	1977058	3.98816e+06	4.16279e+06	High	Peak Found	High	High	High	High	1	NA
EUC54836	glycoside hydrolase family 63 protein	0	115.591	25	12	31	12	660	75.8	5.99	97.22	12	0	1.63908	4.38408e+06	1.89355e+07	1.86177e+07	7.14178e+06	1.00803e+07	8.36379e+06	High	High	High	High	High	High	1	NA
EUC54830	dolichyl-diphosphooligosaccharide-protein glycosyltransferase subunit STT3	0	115.565	12	10	37	10	748	83.6	8	133.04	10	0	0.336626	3.3005e+06	1.09739e+07	1.12653e+07	1.34132e+07	3.113e+07	3.13262e+07	High	High	High	High	High	High	1	NA
EUC64927	long-chain-fatty-acid-CoA ligase	0	114.938	20	10	26	10	683	75.6	7.81	83.51	10	0	0.262992	1.00024e+06	3.29966e+06	3.68762e+06	7.63868e+06	1.12066e+07	1.15264e+07	High	High	High	High	High	High	1	Met-loss+Acetyl [N-Term]
EUC59499	E3 ubiquitin ligase complex SCF subunit SconC protein	0	114.331	68	10	23	10	162	18.5	4.61	82.25	10	0	3.91397	3.33787e+06	1.96243e+07	2.12182e+07	5.25702e+06	4.20123e+06	1.82962e+06	High	High	High	High	High	High	1	Met-loss [N-Term]
EUC61690	alpha-1,2-mannosyltransferase	0	113.196	34	9	21	9	371	43.7	6.71	80.11	9	0	0.254513	NA	4.02987e+06	3.55636e+06	4.33008e+06	1.94742e+07	2.0906e+07	Not Found	High	High	High	High	High	1	NA
EUC64805	F1F0-ATP synthase G subunit, putative	0	113.038	49	6	26	6	171	19	9.98	100	6	0	0.34557	2.92681e+06	1.13461e+07	1.25348e+07	1.92563e+07	2.76112e+07	3.07079e+07	High	High	High	High	High	High	1	NA
EUC61052	transmembrane protein, putative	0	112.771	22	5	38	5	403	42	5.12	147.03	5	0	9.4178	8.55597e+06	1.47471e+08	1.26151e+08	4.34147e+06	1.43077e+07	11313011	High	Peak Found	High	High	High	High	1	NA
EUC55864	TCP-1/cpn60 chaperonin family protein	0	112.635	33	8	44	2	210	21.6	4.86	158.05	8	0	1.29072	4.65794e+06	3.34539e+07	3.26612e+07	9.82825e+06	22508937	2.2495e+07	High	High	High	High	High	High	1	NA
EUC64473	oxidorectuctase, putative	0	112.578	30	10	22	10	575	62.9	6.8	86.72	10	0	2.71378	5.62621e+06	2.24638e+07	2.37554e+07	2.5706e+06	8.15822e+06	8.37568e+06	High	Peak Found	High	High	High	High	1	NA
EUC56866	ornithine carbamoyltransferase	0	112.281	44	9	26	9	341	37.9	6.8	100.61	9	0	0.259093	988751	6.17983e+06	5.99614e+06	7.99197e+06	2.12579e+07	2.1561e+07	Peak Found	High	High	High	High	High	1	NA
EUC54498	OV-16 antigen	0	111.985	65	11	77	11	219	23.5	9.38	248.59	11	0	2.36573	1.60906e+08	7.84678e+08	7.42644e+08	1.22426e+08	2.78256e+08	3.12937e+08	High	High	High	High	High	High	1	NA
EUC60862	dihydroorotate dehydrogenase	0	111.919	24	7	19	7	551	59.5	8.24	79.42	7	0	0.0976149	201776	1.04322e+06	957454	5.02668e+06	8.37228e+06	9.1637e+06	Peak Found	High	Peak Found	Peak Found	High	High	1	NA
EUC66392	cys/met metabolism PLP-dependent enzyme	0	111.682	35	8	22	8	394	43.5	7.43	73.7	8	0	1.44786	333735	1.02872e+07	1.18787e+07	2.12324e+06	6.77454e+06	6.64215e+06	Peak Found	High	High	High	High	High	1	NA
EUC65525	pyruvate dehydrogenase kinase	0	111.446	26	9	25	9	437	49.8	7.93	90.19	9	0	0.650706	2.74603e+06	9.52623e+06	9.66077e+06	9.04232e+06	1.22075e+07	1.24567e+07	High	High	Peak Found	High	High	High	1	NA
EUC64537	S1/P1 nuclease	0	111.268	47	6	18	6	282	29.7	7.36	81.3	6	0	#DIV/0!	NA	2.95668e+07	3.08922e+07	NA	NA	NA	Not Found	Not Found	High	High	Not Found	Not Found	1	NA
EUC58701	amino-acid N-acetyltransferase	0	111.129	27	8	25	8	570	62.8	6.62	106.33	8	0	0.74453	1.17469e+06	8.51035e+06	1.01164e+07	3.07422e+06	1.12725e+07	1.22491e+07	High	High	High	High	High	High	1	NA
EUC65543	1,3-beta-glucanosyltransferase	0	110.944	17	8	26	8	515	53.9	4.54	91.24	8	0	3.73196	1.50741e+06	2.51629e+07	2.41607e+07	2.50052e+06	5.677e+06	5.44294e+06	High	Peak Found	High	High	High	High	1	NA
EUC58696	40S ribosomal protein S19	0	110.937	33	7	43	7	215	24	6.35	155.54	7	0	0.760808	3.34575e+06	4.855e+07	4.37977e+07	2.10217e+07	5.42033e+07	5.05536e+07	High	High	High	High	High	High	1	NA
EUC54083	long-chain-fatty-acid-CoA-ligase	0	110.76	24	12	32	12	736	80.6	7.94	111.07	12	0	0.734158	1.5182e+06	1.02864e+07	1.01362e+07	8.36703e+06	1.09416e+07	1.05772e+07	High	High	High	High	High	High	1	NA
EUC63644	fasciclin domain protein	0	110.717	38	10	36	6	301	34	8.78	119.88	10	4	0.428164	996411	10249091	1.21605e+07	7.99057e+06	2.29012e+07	2.37743e+07	Peak Found	High	High	High	High	High	1	NA
EUC55086	malate dehydrogenase, putative	0	110.569	23	4	46	4	231	23.7	9.2	187.61	4	0	1.65571	1.72008e+08	2.56168e+08	2.98549e+08	1.39696e+08	1.53064e+08	1.4616e+08	High	High	High	High	High	High	1	NA
EUC54793	lipase	0	110.513	29	8	22	7	303	31.7	6.27	89.65	8	0	336.862	4.68069e+06	5.88675e+07	5.24793e+07	145103	84521	NA	High	Peak Found	High	High	Peak Found	Not Found	1	NA
EUC64015	3-methyl-2-oxobutanoate hydroxymethyltransferase	0	110.237	37	8	19	7	323	34.9	8.19	72.52	8	1	0.0388947	289998	972256	822330	9.94963e+06	2.07904e+07	2.28556e+07	Peak Found	High	Peak Found	Peak Found	High	High	1	NA
EUC64110	metalloprotease MEP1, related protein	0	110.086	38	8	31	8	290	31.7	7.18	122.49	8	0	1.26526	3.47106e+06	2.8463e+07	2.5735e+07	8.80379e+06	1.7837e+07	1.89381e+07	High	High	High	High	High	High	1	NA
EUC62060	acetylxylan esterase, putative	0	109.94	58	9	19	9	352	37.3	7.33	66.5	9	0	16.2998	3.79139e+06	3.82566e+07	3.69396e+07	1.97739e+06	1.21072e+06	1.65783e+06	High	Peak Found	High	High	Peak Found	Peak Found	1	NA
EUC55870	10 kDa heat shock protein	0	109.82	80	10	42	10	107	11.3	9.31	146.53	10	0	1.85781	9.74348e+06	9.288e+07	8.30911e+07	1.7345e+07	4.58683e+07	3.6751e+07	High	High	High	High	High	High	1	Met-loss+Acetyl [N-Term]
EUC67390	leucine zipper EF-hand transmembrane-like protein	0	109.665	22	12	22	12	699	78.4	6.06	75.1	12	0	0.318733	1.89172e+06	6.12805e+06	5.78174e+06	1.02306e+07	1.64857e+07	1.65847e+07	High	High	Peak Found	Peak Found	High	High	1	NA
EUC58417	peptidase family s41 domain protein	0	109.653	21	10	22	7	684	74.5	5.58	79.43	10	3	11.6508	2.09761e+06	4.47644e+07	4.27462e+07	3924393	1.87026e+06	1.89648e+06	High	Peak Found	High	High	Peak Found	Peak Found	1	NA
EUC67630	malate synthase	0	109.526	27	11	26	11	554	61.4	7.62	95.44	11	0	0.909018	2.43859e+06	11173803	1.28891e+07	3771325	1.30861e+07	1.22966e+07	High	Peak Found	High	High	High	High	1	Met-loss+Acetyl [N-Term]
EUC56624	oxidorectuctase, putative	0	109.454	22	7	47	7	524	56.6	5.29	153.08	7	0	7.93426	1.1462e+07	1.42127e+08	1.51961e+08	9.28897e+06	1.36338e+07	1.55874e+07	High	High	High	High	High	High	1	NA
EUC59444	tyrosinase tyrosinase: common central domain protein	0	109.336	19	6	32	6	356	39.9	6.4	114.65	6	0	0.114474	221426	1.03279e+07	9.87166e+06	3.21318e+07	7.93689e+07	6.68887e+07	High	High	High	High	High	High	1	NA
EUC63439	dihydroxy-acid dehydratase	0	109.191	21	7	16	7	602	64.1	8.44	57.01	7	0	0.056598	313178	1.37288e+06	1.26611e+06	8.09086e+06	2.29158e+07	2.11535e+07	Peak Found	High	High	Peak Found	High	High	1	NA
EUC64390	DUF1768 domain protein	0	108.752	42	8	28	8	359	40.5	9.64	113.5	8	0	1.09735	2.05506e+06	1.79618e+07	1.8727e+07	6.36135e+06	1.49232e+07	1.40221e+07	High	High	High	High	High	High	1	NA
EUC67655	succinate dehydrogenase [ubiquinone] iron-sulfur subunit	0	108.628	36	10	30	10	278	31.5	8.53	81.61	10	0	0.0934678	2.26257e+06	2.24344e+06	3.21684e+06	2.43386e+07	2.81068e+07	3.01803e+07	High	High	High	High	High	High	1	NA
EUC55268	alpha/beta hydrolase fold protein	0	108.005	35	6	21	6	292	31.4	8.34	79.85	6	0	0.0128171	307700	NA	290318	3.14087e+07	18473785	2.0104e+07	Peak Found	High	Not Found	Peak Found	High	High	1	NA
EUC66419	P-loop nucleoside triphosphate hydrolase, putative	0	107.614	36	12	26	12	471	54	5.81	85.38	12	0	0.538239	1.35032e+06	7.58291e+06	7.60104e+06	5.89242e+06	12158584	1.26682e+07	High	High	High	High	High	High	1	NA
EUC63979	NAD(P)H-dependent D-xylose reductase xyl1, putative	0	107.596	40	10	34	10	319	35.6	7.25	108.07	10	0	0.85338	2.06676e+06	1.52727e+07	1.61405e+07	1.35051e+07	1.31245e+07	1.26026e+07	High	High	High	High	High	High	1	NA
EUC66492	glycerol-3-phosphate O-acyltransferase	0	107.585	19	8	11	8	841	92.4	9.63	48.8	8	0	0.0656449	25208.9	196945	726333	3.42878e+06	6.39612e+06	4.62387e+06	Peak Found	High	Peak Found	Peak Found	High	High	1	NA
EUC67152	acetyl-CoA synthetase	0	107.55	34	10	16	10	557	60	6.42	50.44	10	0	0.671817	682859	6.73933e+06	6.88694e+06	5.79906e+06	7.5025e+06	7.99757e+06	High	High	Peak Found	High	High	High	1	NA
EUC61491	mannan endo-1,4-beta-mannosidase	0	107.336	31	7	21	6	406	45.2	6.55	85.66	7	2	0.498188	288599	2.09531e+07	1.85658e+07	4.94557e+06	3.80557e+07	3.69035e+07	Peak Found	Peak Found	High	High	High	High	1	NA
EUC64842	exoribonuclease II	0	107.322	15	9	23	9	972	108.2	7.56	78.38	9	0	0.282421	733312	3.18843e+06	4.15614e+06	4.69381e+06	1.08309e+07	1.30776e+07	Peak Found	High	Peak Found	High	High	High	1	NA
EUC67297	endothelin-converting enzyme	0	107.246	15	11	34	11	896	98.7	5.9	119.79	11	0	0.456188	1.05775e+06	7.64975e+06	7.44494e+06	7.81596e+06	1.37538e+07	1.38377e+07	Peak Found	High	High	High	High	High	1	NA
EUC62129	GTP-binding nuclear protein GSP1/Ran protein	0	106.656	38	8	23	3	258	29	8.94	82.82	8	5	4.16468	2.52521e+06	3.08609e+07	2.89588e+07	3.56353e+06	6.18727e+06	5.21912e+06	Peak Found	Peak Found	High	High	High	High	1	NA
EUC56899	actin-related protein Arp2/3 complex, subunit ARPC2	0	106.473	53	10	29	10	274	30.9	5.39	93.12	10	0	1.23458	2.25335e+06	1.49165e+07	1.68633e+07	6.12192e+06	1.11578e+07	1.02869e+07	High	High	High	High	High	High	1	NA
EUC65671	leukotriene-A4 hydrolase	0	106.192	24	12	23	12	643	71.9	5.68	76.08	12	0	4.9017	2.0143e+06	1.59119e+07	1.57117e+07	2.04897e+06	2.54076e+06	2.27277e+06	High	Peak Found	High	High	High	High	1	Met-loss [N-Term]
EUC66552	NADH-ubiquinone oxidoreductase 23 kDa subunit	0	106.122	30	5	18	5	228	25.7	8.1	68.7	5	0	0.127237	1.38248e+06	859740	996244	8082378	8.27698e+06	9.09289e+06	High	High	Peak Found	Peak Found	High	High	1	NA
EUC54856	fasciclin domain protein	0	105.764	33	6	20	6	322	33.5	6.68	94.93	6	0	1169.88	3.17654e+07	238752795	2.00629e+08	177759	151509	73463	High	Peak Found	High	High	Peak Found	Peak Found	1	NA
EUC56619	glycoside hydrolase family 3 protein	0	105.537	20	9	29	8	840	89.4	7.55	101.32	9	0	0.851469	421369	9.67147e+06	1.03421e+07	2.83272e+06	9.81518e+06	1.13517e+07	Peak Found	High	High	High	High	High	1	NA
EUC61691	26S protease regulatory subunit 6B	0	105.327	41	12	28	11	412	46.5	5.68	82.99	12	0	2.6411	1.32446e+06	9.66185e+06	8.09247e+06	2.53377e+06	2.26053e+06	2.4295e+06	High	High	High	High	High	High	1	NA
EUC53854	Nfu-1 protein (iron homeostasis), related protein	0	105.307	44	8	24	8	285	31.5	6.81	82.74	8	0	0.326449	1.52363e+06	3.99785e+06	3.58644e+06	4.82518e+06	1.14035e+07	1.16713e+07	High	High	High	High	High	High	1	NA
EUC64933	GTP-binding protein ypt1	0	105.278	57	9	30	8	201	22.4	7.24	112.63	9	1	0.65146	6.2823e+06	4.44422e+07	4.96252e+07	6.52907e+07	4.40406e+07	4.47069e+07	Peak Found	High	High	High	High	High	1	Acetyl [N-Term]
EUC66799	zinc metalloprotease, putative	0	105.246	11	9	24	9	1117	123.6	6.25	82.85	9	0	0.194622	310437	2.06836e+06	1.87587e+06	2.81508e+06	8.98354e+06	1.00626e+07	Peak Found	High	High	High	High	High	1	NA
EUC66517	UDP-glucuronic acid decarboxylase	0	104.957	17	11	25	11	888	98.9	6.83	72.33	11	0	0.97385	3.2454e+06	7.58152e+06	9.34208e+06	1.0655e+07	5.11078e+06	4.94481e+06	High	High	High	High	High	High	1	NA
EUC67687	HMG-box protein	0	104.736	33	12	46	12	356	39.9	9.91	155.21	12	0	1.15718	5.29816e+06	2.58828e+07	2.08167e+07	1.31106e+07	1.55418e+07	1.62824e+07	High	High	High	High	High	High	1	NA
EUC61509	pectate lyase	0	104.242	26	7	18	7	462	50.7	6.81	81.34	7	0	137.015	2.51493e+06	3.25818e+07	2.78222e+07	NA	82617.8	223523	High	Not Found	High	High	Peak Found	Peak Found	1	NA
EUC63422	rare lipoprotein A-like double-psi beta-barrel protein	0	104.241	37	5	35	5	141	14.7	9.32	145.1	5	0	0.861399	1.39668e+07	7.22312e+07	7.25784e+07	1.31667e+07	8.45407e+07	8.66163e+07	High	High	High	High	High	High	1	NA
EUC57068	fatty acid synthase subunit alpha	0	104.018	24	7	20	5	443	49.6	9.73	77.86	7	2	0.684434	1.7159e+06	6.37446e+06	6.65825e+06	6.83247e+06	8.1237e+06	6.59247e+06	High	High	High	High	High	High	1	NA
EUC56323	methylthioadenosine phosphorylase	0	103.939	38	8	20	8	309	33.8	5.86	77.14	8	0	3.62181	1.34585e+06	1.60607e+07	1.56167e+07	3.11154e+06	3.30782e+06	2.69852e+06	Peak Found	High	High	High	High	Peak Found	1	NA
EUC59700	pirin domain protein	0	103.541	48	9	21	9	300	33.3	6.73	74.5	9	0	5.75908	1.18521e+06	1.85136e+07	2.05039e+07	1.21905e+06	3.14518e+06	2.61654e+06	High	High	High	High	High	High	1	NA
EUC57682	60S ribosomal protein L18	0	103.333	61	12	64	12	186	21	11.43	180.92	12	0	0.236244	1.67548e+07	8.05083e+07	7.12604e+07	1.11119e+08	3.14025e+08	2.88201e+08	High	High	High	High	High	High	1	Met-loss [N-Term]
EUC62280	ribosomal protein L19	0	102.772	45	9	30	9	194	22.2	11.53	98.46	9	0	1.35632	2.47074e+06	3.5133e+07	2.91043e+07	6.60259e+06	2.30166e+07	1.95638e+07	High	Peak Found	High	High	High	High	1	NA
EUC63444	cofilin/tropomyosin-type actin-binding protein	0	102.642	20	6	23	6	320	34.4	5.96	91.11	6	0	1.67051	3.77314e+06	6.00268e+06	5.43835e+06	2.23641e+06	3.18572e+06	3.68538e+06	High	High	High	High	High	High	1	NA
EUC63125	small guanosine triphosphatase family (GTPase)-like Ras family protein	0	102.435	49	7	22	7	195	21.7	7.64	87.64	7	0	1.49898	2.32159e+06	1.89577e+07	2.24912e+07	7.65434e+06	1.08505e+07	1.06954e+07	High	High	High	High	High	High	1	NA
EUC66144	glutaminyl-peptide cyclotransferase-like protein	0	102.399	26	7	18	7	312	35.1	5.03	64.22	7	0	0.997583	213961	10237963	1.05846e+07	3.57234e+06	8.10218e+06	9.41297e+06	Peak Found	High	High	High	High	High	1	NA
EUC62600	carbohydrate-binding domain protein	0	102.37	29	5	41	1	214	22.9	5.1	163.77	5	0	7.96051	NA	2160919	2.20342e+06	274124	NA	NA	Not Found	Peak Found	High	High	Not Found	Not Found	1	NA
EUC65648	aldose 1-epimerase	0	102.244	25	5	13	5	381	41.8	6.46	60.28	5	0	20.6878	988922	1.76814e+07	1.68035e+07	543140	251133	920449	Peak Found	Peak Found	High	High	Peak Found	Peak Found	1	NA
EUC60694	peptidyl-prolyl cis-trans isomerase, cyclophilin-type protein	0	102.155	54	8	23	8	189	20.5	7.3	79.57	8	0	0.807962	4.57324e+06	1.94382e+07	1.86391e+07	2.23496e+07	1.6387e+07	1.40513e+07	High	High	High	High	High	High	1	Met-loss+Acetyl [N-Term]
EUC63446	rhamnogalacturonate lyase	0	102.118	19	9	18	9	656	72.4	6.99	66.39	9	0	5.34326	1.70762e+06	2.00632e+07	1.68276e+07	1.75692e+06	2.82509e+06	2.64175e+06	Peak Found	Peak Found	High	High	High	High	1	NA
EUC54773	transmembrane protein, putative	0	101.635	27	13	24	13	617	67.3	5.96	78.22	13	0	93.8028	8.02006e+06	4.01686e+07	4.03964e+07	575624	277761	90990.9	High	Peak Found	High	High	Peak Found	Peak Found	1	NA
EUC60556	hypothetical protein	0	101.468	30	6	37	6	201	22.5	5.64	133.13	6	0	67.0739	8.95626e+06	3.0427e+08	2.86078e+08	1.87527e+06	4.06789e+06	2.99182e+06	High	Peak Found	High	High	High	High	1	NA
EUC62247	Mss51-mRNA processing-like protein	0	101.031	34	7	19	7	484	54.3	6.58	71.72	7	0	0.0471715	78900.7	446495	770997	1.10941e+07	7.87404e+06	8.51439e+06	Peak Found	High	Peak Found	Peak Found	High	High	1	NA
EUC67049	proteasome subunit alpha type protein	0	100.904	33	7	29	7	247	27.4	5.03	98.76	7	0	0.981806	2.97696e+06	1.54966e+07	1.72278e+07	6.25725e+06	1.50545e+07	1.50512e+07	High	High	High	High	High	High	1	NA
EUC61295	heat shock protein	0	100.89	23	10	23	10	707	77.8	5.6	67.79	10	0	0.438017	779436	3.89534e+06	3.81106e+06	4.30302e+06	8.03161e+06	7.03867e+06	Peak Found	High	Peak Found	Peak Found	High	High	1	NA
EUC53949	trehalose utilization protein	0	100.476	31	11	22	8	352	37.6	5.96	70	11	3	3.91304	8.62535e+06	3.41289e+07	2.8761e+07	2.44594e+06	7.42474e+06	8.4055e+06	High	Peak Found	High	High	Peak Found	High	1	NA
EUC56818	trehalose synthase [clock-controlled protein-9] protein, putative	0	100.356	61	6	33	1	158	17.4	6.7	128.13	6	0	1.019	4.24196e+06	5.88394e+06	6311917	6.6678e+06	5157914	4305574	High	High	High	High	High	High	1	NA
EUC58607	DUF1838 family protein	0	100.115	40	8	20	8	316	34.3	4.79	85.27	8	0	3.32426	1.6153e+06	53696069	4.79435e+07	4.4181e+06	1.28905e+07	1.37525e+07	High	Peak Found	High	High	High	High	1	NA
EUC65494	1-cys peroxiredoxin	0	100.025	50	9	30	9	221	24.5	6.3	80.52	9	0	7.33003	3.96727e+06	4.12736e+07	3.74471e+07	2.69002e+06	5.15982e+06	3.43086e+06	High	High	High	High	High	High	1	NA
EUC66337	supernatant protein factor carboxy-terminal domain protein	0	99.946	33	7	25	7	175	20	5.26	97.62	7	0	0.249287	498064	3.34187e+06	4.45518e+06	5.22106e+06	1.32833e+07	1.47709e+07	Peak Found	High	High	High	High	High	1	Met-loss [N-Term]
EUC61116	26S proteasome regulatory complex, non-ATPase subcomplex, Rpn1 subunit	0	99.941	17	12	33	12	922	101	5	101.74	12	0	1.22778	1.07931e+07	2.01819e+07	2.27711e+07	2.13903e+07	1.15179e+07	1.08669e+07	High	High	High	High	High	High	1	NA
EUC65380	acetylornithine aminotransferase	0	99.745	29	9	30	9	472	50.6	7.96	99.25	9	0	0.717332	2.75459e+06	8.68986e+06	9.24113e+06	4.64572e+06	1.2252e+07	1.19391e+07	High	High	High	High	High	High	1	NA
EUC57045	dynamin GTPase	0	99.033	20	11	18	11	922	101.3	7.75	62.08	11	0	0.527526	386985	5.06041e+06	6.11299e+06	4.34074e+06	8.65709e+06	8916503	High	High	High	High	High	High	1	NA
EUC58630	peroxisomal 3-ketoacyl-CoA thiolase	0	98.855	22	7	22	7	434	46.2	8.47	83.13	7	0	0.359072	316467	5.10102e+06	6.00538e+06	5.38194e+06	1.24984e+07	1.39318e+07	High	High	High	High	High	High	1	NA
EUC58738	macrofage activating glycoprotein, putative	0	98.75	26	10	31	10	375	38.9	5.14	86.33	10	0	6.11669	9.15629e+06	2.95793e+07	2.67526e+07	1.70747e+06	4.24074e+06	4.75826e+06	High	High	High	High	High	High	1	NA
EUC66472	eukaryotic translation initiation factor 3 subunit M	0	98.709	37	9	15	9	415	45.3	5.43	53.06	9	0	6.17332	37005	8.00753e+06	7.1938e+06	438241	1.36231e+06	667861	Peak Found	Peak Found	High	High	High	High	1	NA
EUC57243	short chain dehydrogenase	0	98.662	14	4	16	4	478	52.3	8.05	78.11	4	0	118.262	3.96292e+06	3.5718e+07	4.15796e+07	NA	276497	181586	High	Not Found	High	High	Peak Found	Peak Found	1	NA
EUC67727	alkyl hydroperoxide reductase/thiol specific antioxidant/Mal allergen protein, putative	0	98.555	84	5	20	5	86	9.3	6.95	78.94	5	0	1.57066	83553.8	48042828	5.66231e+07	1.20489e+07	2.64122e+07	2.82305e+07	High	High	High	High	High	High	1	NA
EUC65003	inner membrane protein	0	98.406	26	12	35	12	647	71.6	9.16	97.36	12	0	2.14017	4.6125e+06	1.64307e+07	1.71345e+07	4.27266e+06	7.34635e+06	6.2196e+06	High	High	High	High	High	High	1	NA
EUC58817	leucyl aminopeptidase	0	98.338	21	10	21	9	670	75.9	5.52	72.27	10	0	26.4594	3.41873e+06	1.56588e+07	1.63252e+07	172537	668767	496697	High	Peak Found	High	High	High	Peak Found	1	NA
EUC59273	40S ribosomal protein S14	0	98.266	38	6	29	6	151	16	10.18	101.18	6	0	1.11168	1.41421e+07	2.40529e+07	2.4529e+07	3.17971e+07	1.24234e+07	1.22022e+07	High	High	High	High	High	High	1	NA
EUC54118	KES1-protein of an oxysterol-binding family protein	0	98.088	32	8	22	8	381	42.1	6.93	73.37	8	0	1.92878	1.84176e+06	1.4807e+07	1.5127e+07	6.48807e+06	5.02546e+06	4.96105e+06	High	High	High	High	High	High	1	NA
EUC56703	methionine-tRNA ligase	0	97.813	24	10	18	10	583	66.1	9.04	55.96	10	0	0.195924	882548	2.77344e+06	3.27864e+06	8.5648e+06	1.20952e+07	1.47345e+07	Peak Found	High	High	Peak Found	High	High	1	NA
EUC58601	coatomer subunit beta	0	97.77	21	14	26	14	866	95.2	5.96	71.01	14	0	1.54062	2.58171e+06	1.15928e+07	1.23815e+07	4.79296e+06	6.56047e+06	5.88386e+06	High	High	High	High	High	High	1	NA
EUC65601	large ribosomal subunit 35, putative	0	97.708	39	8	23	8	325	37	8.87	78.07	8	0	0.27858	NA	2.05559e+06	3.11551e+06	3.31796e+06	1.13013e+07	1.32243e+07	Not Found	High	High	Peak Found	High	High	1	NA
EUC56609	acetylcholinesterase	0	97.601	24	9	29	7	515	55.5	6.86	99.95	9	2	9.08041	2.28618e+06	4.73064e+07	4.19677e+07	651442	4.54983e+06	4.88201e+06	High	Peak Found	High	High	High	High	1	NA
EUC57868	cellulose-binding GDSL lipase/acylhydrolase-like protein, putative	0	97.298	27	8	45	8	346	38	6.7	143.36	8	0	2.26534	2.42974e+07	2.16023e+08	1.89586e+08	2.04488e+07	9.33588e+07	7.59687e+07	High	High	High	High	High	High	1	NA
EUC60808	eukaryotic aspartyl protease	0	97.24	23	4	23	4	260	27.2	6.77	101.01	4	0	4.89428	3.97061e+06	6.71632e+07	6.9258e+07	6.06784e+06	1.14738e+07	1.11432e+07	High	High	High	High	High	High	1	NA
EUC61236	cytoplasmic threonine-tRNA ligase	0	97.238	20	11	33	11	757	86.6	7.77	114.61	11	0	0.565446	1.2327e+06	1.21118e+07	1.13773e+07	1.02437e+07	1.79663e+07	1.55108e+07	High	High	High	High	High	High	1	NA
EUC59266	alpha-amylase-domain protein	0	97.124	28	8	24	8	479	52.3	6.42	83.2	8	0	17.9052	2.8741e+06	3.82092e+07	3.40715e+07	232683	2.275e+06	1.68968e+06	High	Peak Found	High	High	Peak Found	Peak Found	1	NA
EUC67432	vesicular-fusion protein SEC18	0	96.969	17	10	16	10	835	90.2	6.76	57.94	10	0	1.01036	360231	5.96499e+06	6.36341e+06	2.36988e+06	5.07964e+06	5.10896e+06	Peak Found	High	High	High	High	High	1	NA
EUC61128	Zn-dependent exopeptidase	0	96.474	40	7	24	7	326	35.3	6.24	91.58	7	0	0.751668	848683	9.52028e+06	1.02509e+07	3.40204e+06	1.17936e+07	1.22365e+07	Peak Found	High	High	High	High	High	1	NA
EUC57694	NADH dehydrogenase (ubiquinone) 1 alpha subcomplex protein	0	96.453	67	5	28	5	155	17.4	7.91	113.05	5	0	0.184321	335501	7.05548e+06	6.48294e+06	1.72465e+07	2.51342e+07	3.289e+07	Peak Found	High	High	High	High	High	1	Met-loss+Acetyl [N-Term]
EUC66802	60S ribosomal protein L13	0	96.261	34	9	32	9	208	23.9	11.41	93.21	9	0	2.57288	934610	3.81904e+07	3.14393e+07	2.14237e+06	1.57705e+07	9.51336e+06	High	High	High	High	High	High	1	Met-loss [N-Term]
EUC62352	40S ribosomal protein S12	0	95.784	54	6	29	6	144	15.6	5.38	108.22	6	0	1.09572	789455	2.89926e+07	2.96463e+07	7.53529e+06	2.47111e+07	2.19906e+07	High	High	High	High	High	High	1	Met-loss+Acetyl [N-Term]
EUC57095	lactonase, 7-bladed beta-propeller	0	95.545	33	9	32	8	389	42	8.6	141.69	9	1	1.0093	185963	2.48666e+07	2.24653e+07	7.33804e+06	1.95654e+07	2.01766e+07	High	High	High	High	High	High	1	NA
EUC55164	multicopper oxidase	0	95.536	48	4	19	1	127	14.3	6.67	75.34	4	0	9.63014	36669.3	1.33899e+06	1.08718e+06	85247.5	NA	NA	Peak Found	Peak Found	High	Peak Found	Not Found	Not Found	1	NA
EUC59635	tropomyosin protein	0	95.157	37	6	25	6	161	18.5	5.07	88.73	6	0	5.47587	5.47775e+06	2.10857e+07	2.11294e+07	5.52495e+06	2.04408e+06	1.14061e+06	High	High	High	High	Peak Found	High	1	NA
EUC67508	short-chain dehydrogenase/reductase family protein	0	95.101	47	7	16	7	284	30.5	6.55	66.74	7	0	0.39532	800916	3.97136e+06	4.38926e+06	3.62288e+06	1.07927e+07	8.7594e+06	High	High	High	Peak Found	High	High	1	NA
EUC61152	NAD-dependent epimerase/dehydratase family protein	0	94.949	63	8	28	8	249	26.6	6.55	95.12	8	0	2.96366	1.82425e+06	1.86966e+07	1.96632e+07	5.31823e+06	4.7851e+06	3.45562e+06	High	High	High	High	High	High	1	NA
EUC67465	right-handed beta helix region protein	0	94.925	21	7	31	7	495	52.2	6.24	116.05	7	0	10.0224	4.28097e+06	56736747	5.40228e+07	3.30461e+06	4.61537e+06	3.55833e+06	High	High	High	High	High	High	1	NA
EUC54693	hypothetical protein	0	94.906	18	8	27	8	652	67.3	4.98	101.78	8	0	3.33699	1.95092e+06	2.09379e+07	1.99414e+07	3.47672e+06	4.6272e+06	4.73105e+06	High	High	High	High	High	High	1	NA
EUC66781	O-FucT domain protein	0	94.46	21	7	22	3	535	60.2	7.62	74.74	7	4	0.116672	138940	1.71886e+06	2.51356e+06	5.50599e+06	1.60973e+07	1.58636e+07	Not Found	High	Peak Found	Peak Found	High	High	1	NA
EUC56325	Co-chaperone	0	94.415	24	7	16	7	538	59.4	8.97	64.34	7	0	0.177993	311746	1.22853e+06	868047	1.43272e+06	5.88575e+06	6.21196e+06	High	Peak Found	Peak Found	Peak Found	High	High	1	NA
EUC58626	isoleucyl-tRNA synthetase,cytoplasmic protein	0	94.3	13	11	29	11	1043	118.7	6.47	82.04	11	0	0.92024	1.75644e+06	11524614	1.26367e+07	6.85776e+06	1.06039e+07	1.07024e+07	High	High	High	High	High	High	1	NA
EUC67155	60S ribosomal protein L26	0	93.598	49	8	45	8	137	15.8	10.55	166.57	8	0	0.292991	8.26005e+06	2.98156e+07	2.97321e+07	5.0704e+07	9.17503e+07	8.89786e+07	High	High	High	High	High	High	1	Met-loss [N-Term]
EUC66772	SGT1, suppressor of G2 allele of SKP1 protein, putative	0	93.458	34	7	30	7	199	21.9	5.66	112.24	7	0	9.75449	1.76742e+07	1.0806e+08	1.20192e+08	6.40207e+06	8.96627e+06	9.84322e+06	Peak Found	High	High	High	High	High	1	NA
EUC66788	protein transporter Sec23	0	93.385	24	17	37	17	1150	126	7.28	112.25	17	0	0.935834	2.02764e+06	1.49029e+07	1.55316e+07	9.49372e+06	1.21272e+07	1.3067e+07	High	High	High	High	High	High	1	NA
EUC56892	translation elongation factor G	0	93.344	24	7	14	7	772	85	6.27	61.79	7	0	0.538244	NA	3.30225e+06	3.40658e+06	1.44408e+06	7.7238e+06	9.52853e+06	Not Found	High	High	High	High	High	1	NA
EUC67509	dolichyl-phosphate-mannose-protein mannosyltransferase	0	93.135	15	8	17	8	942	106.2	7.47	58.38	8	0	0.173358	426072	1.79961e+06	2.01908e+06	6.08223e+06	9.35788e+06	9.04535e+06	Peak Found	High	Peak Found	Peak Found	High	High	1	NA
EUC56725	feruloyl esterase B	0	92.7	27	7	16	7	578	62.5	7.24	63.02	7	0	0.586461	146699	5.3309e+06	5.11206e+06	2.12083e+06	8.14115e+06	7.79488e+06	Peak Found	High	High	High	High	High	1	NA
EUC53481	V-type proton ATPase subunit E	0	92.528	37	6	32	6	182	21	9.54	130.68	6	0	0.885588	4.20892e+06	2.07161e+07	1.77062e+07	1.06113e+07	2.02493e+07	1.72783e+07	High	High	High	High	High	High	1	Met-loss+Acetyl [N-Term]
EUC59663	60S ribosomal protein L11	0	92.169	51	11	42	11	176	20	10.39	130.33	11	0	0.697803	5.78465e+06	3.83014e+07	3.61243e+07	1.22051e+07	5.78574e+07	4.48844e+07	High	High	High	High	High	High	1	NA
EUC65522	branched-chain-amino-acid aminotransferase	0	91.597	49	11	35	11	355	38.3	7.15	110.21	11	0	0.438091	1.16644e+06	1.3304e+07	1.19968e+07	9.80142e+06	2.45033e+07	2.61101e+07	High	High	High	High	High	High	1	NA
EUC59586	transmembrane protein, putative	0	91.439	30	6	27	6	189	19.8	8.88	95.86	6	0	12.3578	3.43129e+06	5.48813e+07	5.91651e+07	2.87121e+06	3.14027e+06	3.49484e+06	High	High	High	High	High	High	1	NA
EUC61163	60S ribosomal protein L13a	0	91.415	48	10	38	10	200	22.9	10.62	129.39	10	0	0.405115	3.48173e+06	2.71779e+07	2.4211e+07	1.68757e+07	6.06566e+07	5.79123e+07	High	High	High	High	High	High	1	Met-loss+Acetyl [N-Term]
EUC57291	profilin domain protein	0	91.302	60	6	21	6	133	14.2	6.77	66.07	6	0	1.62257	1.07068e+07	6.36844e+07	6.16974e+07	3.56309e+07	2.36144e+07	24627071	High	High	High	High	High	High	1	Met-loss+Acetyl [N-Term]
EUC56688	subunit VI of cytochrome C oxidase	0	90.853	59	9	68	9	137	15.6	6.57	215.94	9	0	0.421742	1.02411e+07	9.94939e+07	9.65146e+07	7.53766e+07	2.30417e+08	1.83248e+08	High	High	High	High	High	High	1	NA
EUC62103	NADH-cytochrome b5 reductase	0	90.762	51	8	22	8	262	28.2	8.09	67.39	8	0	34.1242	1372416	1.77165e+07	1.76869e+07	460997	399347	217360	High	Peak Found	High	High	Peak Found	Peak Found	1	Met-loss+Acetyl [N-Term]
EUC65523	capsule structure designer protein, putative	0	90.75	10	7	20	7	1029	115.3	6.42	64.7	7	0	0.186365	264431	4.34092e+06	3.39259e+06	5.46845e+06	1.89108e+07	1.85362e+07	Peak Found	High	High	High	High	High	1	NA
EUC61170	NADH-ubiquinone oxidoreductase	0	90.741	54	5	26	5	134	15.6	9.42	92.37	5	0	0.133751	424598	3.30679e+06	3.23621e+06	1.21348e+07	1.87128e+07	2.12462e+07	Peak Found	High	Peak Found	High	High	High	1	NA
EUC64380	cysteine synthase	0	90.602	33	9	33	9	360	38.8	8.25	98.74	9	0	0.383972	2.59614e+06	5.64538e+06	6.70402e+06	9.42488e+06	1.5134e+07	1.43646e+07	High	High	High	High	High	High	1	NA
EUC64313	transcription factor (Snd1/p100)	0	90.328	14	8	22	8	900	99.4	7.21	73.27	8	0	1.87743	1.67466e+06	8.20415e+06	7.38376e+06	2.9822e+06	3.95308e+06	2.25949e+06	High	High	High	High	High	High	1	NA
EUC66746	aminomethyltransferase	0	90.322	35	7	13	7	390	43.3	9.14	52.18	7	0	0.0894939	133114	1.18991e+06	1.10479e+06	6.78252e+06	9.22904e+06	1.11168e+07	High	High	Peak Found	Peak Found	High	High	1	NA
EUC60428	PLC-like phosphodiesterase	0	90.22	12	4	15	4	362	38.3	4.96	72.62	4	0	30.0702	NA	2.21988e+07	2.05049e+07	257937	1.24339e+06	628875	Not Found	Peak Found	High	High	High	Peak Found	1	NA
EUC66759	homoisocitrate dehydrogenase	0	90.063	49	11	43	11	267	28.9	9.09	114.23	11	0	0.628813	4.48859e+06	2.47728e+07	2.33278e+07	1.472e+07	3.44539e+07	3.44584e+07	High	High	High	High	High	High	1	NA
EUC54127	2-oxodicarboxylate carrier 2 protein, putative	0	89.901	47	10	38	10	298	32.3	9.91	113.52	10	0	0.547417	5.3515e+06	1.26954e+07	1.40661e+07	2.0387e+07	1.84748e+07	1.9801e+07	High	High	High	High	High	High	1	NA
EUC66244	homoserine O-acetyltransferase	0	89.901	20	5	18	5	516	55.7	8.29	89.03	5	0	0.393352	481107	3.76447e+06	4.71979e+06	3.77717e+06	8.64304e+06	1.0372e+07	High	High	High	High	High	High	1	NA
EUC66074	copper radical oxidase	0	89.89	17	8	36	6	643	68.4	5.16	118.95	8	0	2.1649	4.74006e+06	3.52442e+07	3.00237e+07	6.01366e+06	1.31215e+07	1.32025e+07	High	High	High	High	High	High	1	NA
EUC65232	alpha/beta hydrolase family containing protein	0	89.475	35	8	18	8	341	38.4	5.55	62.41	8	0	6.45262	4.05579e+06	2.48114e+07	2.3832e+07	3.41943e+06	2.4845e+06	2.26318e+06	High	Peak Found	High	High	Peak Found	Peak Found	1	Met-loss+Acetyl [N-Term]
EUC59240	deuterolysin metalloprotease (M35) family containing protein	0	89.412	37	5	17	5	349	37.3	8.27	78.11	5	0	17.2063	596310	4.7218e+07	5.2637e+07	1.65761e+06	2.36997e+06	1.81048e+06	High	High	High	High	High	High	1	NA
EUC61187	GTP/GDP carrier protein	0	88.723	36	9	28	9	300	32.4	9.99	110.69	9	0	1.06003	1.91682e+06	2.37761e+07	30151459	9.81784e+06	2.05588e+07	2.23053e+07	High	High	High	High	High	High	1	NA
EUC66838	protein phosphatase 2A regulatory subunit A	0	88.627	22	10	21	10	593	65.6	5.43	71.14	10	0	6.07902	2.22707e+06	1.27497e+07	1.1574e+07	1.38338e+06	1412210	1.57202e+06	High	Peak Found	High	High	High	High	1	NA
EUC60318	glycoside hydrolase family 3 protein	0	88.575	34	7	22	3	234	26	8.57	70.72	7	0	63.0084	4.38688e+06	3.95367e+07	3.77217e+07	NA	523062	340794	High	Not Found	High	High	Peak Found	Peak Found	1	NA
EUC56582	short-chain dehydrogenase/reductase, putative	0	88.519	43	6	16	6	256	27.6	7.88	64.96	6	0	1.74897	3.21944e+06	1.16622e+07	1.1369e+07	6.49717e+06	4.11214e+06	4.39989e+06	High	High	High	High	Peak Found	High	1	NA
EUC64998	proteasome subunit alpha type protein	0	88.432	44	8	29	8	282	30.7	8.51	105.59	8	0	2.02806	950485	1.8383e+07	1.93359e+07	3.48808e+06	8.50417e+06	7.0749e+06	High	High	High	High	High	High	1	NA
EUC57580	serine-threonine protein phosphatase	0	88.119	41	6	17	6	383	42	6.86	72.58	6	0	0.272987	72699.9	2246246	2.05293e+06	1.64941e+06	7115542	7.25003e+06	High	High	Peak Found	High	High	High	1	NA
EUC66383	translation elongation factor G2, putative	0	87.889	19	7	16	7	826	88.8	6.44	67.64	7	0	0.501242	4598957	726113	1.54984e+06	1.64286e+06	5.79312e+06	6.27978e+06	Peak Found	High	High	High	High	High	1	NA
EUC60679	recessive suppressor of secretory defect protein, putative	0	87.77	19	7	18	7	677	76	7.33	68.27	7	0	0.452846	885228	3.17878e+06	3.82073e+06	5.2409e+06	6.30987e+06	5.86076e+06	High	High	High	High	High	High	1	NA
EUC61650	exopolygalacturonase, putative	0	87.659	15	5	24	5	436	47.8	9	91.91	5	0	1.54216	1.97138e+06	21160324	2.08535e+07	2.65248e+06	1.29419e+07	1.29275e+07	High	High	High	High	High	High	1	NA
EUC67281	glycopeptide protein	0	87.44	80	7	27	7	163	16.8	6.24	99.64	7	0	148.133	1.6097e+07	2.78777e+08	2.77809e+08	1.37316e+06	1.68094e+06	811903	High	Peak Found	High	High	Peak Found	Peak Found	1	NA
EUC66534	pyrazinamidase/nicotinamidase	0	87.338	21	5	24	5	256	28.3	6.27	78.89	5	0	6.63484	2.44994e+06	3.84676e+07	3.83511e+07	NA	3.74142e+06	4.22347e+06	High	High	High	High	High	High	1	NA
EUC54113	malate dehydrogenase	0	87.297	39	11	27	11	334	34.5	6.96	96.01	11	0	4.09416	6.70967e+06	6.34085e+07	6.5921e+07	1.11966e+07	1.18185e+07	1.02124e+07	High	High	High	High	High	High	1	NA
EUC62962	elongation factor 1-gamma	0	87.193	39	10	37	10	272	30.1	7.31	111.86	10	0	1.36329	1.59187e+07	4.10565e+07	3.87667e+07	1.68316e+07	2.92508e+07	2.41463e+07	High	High	High	High	High	High	1	NA
EUC62291	SH3 domain protein, putative	0	87.126	42	6	29	6	217	21.7	4.67	103.69	6	0	8.76467	8.06581e+06	6.55158e+07	5.85091e+07	3.93961e+06	5.91235e+06	5.21886e+06	High	High	High	High	High	High	1	NA
EUC59789	NADH-ubiquinone oxidoreductase 21 kDa subunit	0	86.99	40	4	22	4	163	18.3	9.17	78.37	4	0	0.251889	898468	7.60778e+06	4.96642e+06	1.70043e+07	1.78472e+07	1.86351e+07	High	High	High	High	High	High	1	Met-loss [N-Term]
EUC56368	26S proteasome regulatory complex, subunit Rpn2/Psmd1	0	86.663	14	10	21	10	965	104.1	5.36	65.24	10	0	2.91002	642228	1.02342e+07	9546335	1.14975e+06	3.26041e+06	2.60793e+06	High	High	High	High	High	High	1	NA
EUC65312	40S ribosomal protein S11	0	86.023	45	7	23	7	154	17.6	10.62	72.38	7	0	1.02193	4.08593e+06	1.76959e+07	1.95412e+07	1.97297e+07	1.13588e+07	9.34791e+06	High	High	High	High	High	High	1	NA
EUC56253	inosine-5'-monophosphate dehydrogenase	0	85.985	22	8	23	8	550	58.4	7.87	79.12	8	0	0.862583	1.93688e+06	1.48647e+07	1.38769e+07	6.41803e+06	1.50912e+07	1.40566e+07	High	High	High	High	High	High	1	NA
EUC66821	monooxygenase FAD-binding protein	0	85.979	40	10	26	10	410	45.1	5.62	81.27	10	0	19.7723	3.86326e+06	3.14423e+07	3.10951e+07	1237547	1.57839e+06	542330	High	High	High	High	High	High	1	NA
EUC64097	ferrochelatase	0	85.747	32	7	16	7	402	44.5	8.94	58.84	7	0	0.34619	1.36687e+06	1.71866e+06	5.56042e+06	5.4631e+06	7.03333e+06	1.24782e+07	Peak Found	High	Peak Found	Peak Found	High	High	1	NA
EUC63966	heterokaryon incompatibility protein Het-C protein	0	85.635	9	7	20	7	1141	124.5	6.01	65.96	7	0	1.7939	1.682e+06	9.39136e+06	9.55943e+06	2.72002e+06	4.03297e+06	4.74865e+06	High	High	High	High	High	High	1	NA
EUC57854	phenylalanyl-tRNA synthetase alpha subunit	0	85.496	24	8	18	8	450	51.6	7.65	57.18	8	0	0.281038	781518	1.2441e+06	2.91321e+06	4.55671e+06	6.00859e+06	7.00825e+06	Peak Found	High	High	High	High	High	1	NA
EUC62176	argininosuccinate lyase	0	85.435	24	6	14	6	462	51.9	5.6	54.63	6	0	1.08055	465413	5.56034e+06	5.54863e+06	4193802	3.11317e+06	3.40459e+06	Peak Found	High	High	High	High	High	1	NA
EUC66256	coatomer beta' subunit	0	85.191	20	10	20	10	838	92.8	5.17	77.52	10	0	2.60906	883067	9.011e+06	9.74074e+06	1.91252e+06	2.99594e+06	2.61716e+06	High	High	High	High	High	High	1	NA
EUC66301	classes I and protein II aminotransferase, putative	0	85.114	33	12	31	12	504	56	6.96	86.27	12	0	1.55028	2.13347e+06	1.25663e+07	1.12773e+07	5.08259e+06	6.0949e+06	5.57888e+06	High	High	High	High	High	High	1	NA
EUC66324	COP8 protein	0	85.089	51	7	42	7	170	17.4	5.96	134.81	7	0	941.542	1.24835e+08	1.18333e+09	1.09436e+09	NA	707617	993515	High	Not Found	High	High	Peak Found	High	1	NA
EUC53760	transmembrane protein, putative	0	85.002	18	8	24	8	600	65.1	7.5	82.57	8	0	8.053	4.21859e+06	3.5049e+07	3.18824e+07	2.13632e+06	3.41023e+06	3.28866e+06	High	High	High	High	High	High	1	Acetyl [N-Term]
EUC59760	60S ribosomal protein L30	0	84.601	57	5	27	5	115	12.3	9.91	103.3	5	0	0.416332	735135	1.68159e+07	1.63122e+07	1.60634e+07	32343565	3.29303e+07	High	High	High	High	High	High	1	NA
EUC62442	asparagine-tRNA ligase	0	84.43	14	7	24	7	575	63.9	5.72	88.37	7	0	1.69514	791862	1.00653e+07	9.2284e+06	2.92038e+06	4.78529e+06	4.1432e+06	High	High	High	High	High	High	1	NA
EUC53732	transmembrane protein, putative	0	84.428	29	7	45	7	202	21.3	7.88	137.06	7	0	0.434479	8.83227e+07	6.27397e+07	7.76632e+07	3.78712e+08	7.23365e+07	7.53882e+07	High	High	High	High	High	High	1	NA
EUC57704	aminotransferase	0	83.973	28	9	27	9	426	47.4	6.89	88.33	9	0	2.48877	657352	1.99268e+07	2.02395e+07	3.38555e+06	7.13624e+06	5.88135e+06	High	High	High	High	High	High	1	NA
EUC62459	zinc type alcohol dehydrogenase, putative	0	83.743	29	6	15	5	339	35.7	6.65	65.34	6	1	18.6394	91057.2	1.69163e+07	1.4109e+07	1428082	69233.4	172072	Peak Found	Peak Found	High	High	Peak Found	Peak Found	1	NA
EUC57050	AAA family ATPase	0	83.375	35	8	22	5	390	43.2	5.86	79.17	8	0	1.9783	496461	3.10878e+06	3.7545e+06	613492	1.6478e+06	1.45894e+06	High	Peak Found	High	High	High	High	1	NA
EUC54552	26S proteasome non-ATPase regulatory subunit 6	0	83.371	35	8	21	8	383	43.2	5.67	73.42	8	0	1.75446	1.26314e+06	9.64929e+06	9.50509e+06	3.79156e+06	5.11026e+06	2.73568e+06	High	High	High	High	High	High	1	Met-loss+Acetyl [N-Term]
EUC63826	glycine cleavage system P-protein	0	83.326	19	5	18	3	455	48.1	6.06	67.35	5	0	0.130214	648164	2.07228e+06	2.80901e+06	1.18754e+07	1.46999e+07	1.5889e+07	High	High	Peak Found	Peak Found	High	High	1	NA
EUC66783	O-FucT domain protein	0	83.288	15	6	19	2	614	69.4	7.4	66.97	6	0	0.174067	73645	NA	572751	961313	2.22168e+06	2.38723e+06	Peak Found	Peak Found	Not Found	Peak Found	High	High	1	NA
EUC66188	glycoside hydrolase catalytic core protein	0	83.202	36	3	13	3	199	22	7.69	56.23	3	0	71.6418	425569	1.84816e+07	1.82753e+07	73091.4	272912	NA	Peak Found	Peak Found	High	High	Peak Found	Not Found	1	NA
EUC66683	proteasome subunit alpha type protein	0	83.025	31	6	22	6	272	30.1	6.16	86.11	6	0	0.847924	2.52127e+06	9.20928e+06	1.11082e+07	6.09465e+06	1.11583e+07	9.68191e+06	Peak Found	High	High	High	High	High	1	NA
EUC64784	alpha,alpha-trehalose-phosphate synthase	0	82.98	26	9	24	9	532	59.8	6.29	69.89	9	0	1.11015	2.10887e+06	1.47508e+07	1.27437e+07	5.50059e+06	1.03011e+07	1.08643e+07	High	High	High	High	High	High	1	NA
EUC54278	root hair defective 3 GTP-binding protein	0	82.781	23	7	23	7	519	58.9	5.96	76.27	7	0	0.289173	198619	3.50665e+06	3.91179e+06	4.5513e+06	1.13203e+07	1.04693e+07	High	High	High	High	High	High	1	NA
EUC67514	GCC2 and GCC3 domain protein	0	82.41	14	4	26	4	557	55.7	7.55	93.57	4	0	1.83883	2.49417e+07	9.52556e+07	1.09369e+08	5.44191e+07	3.8229e+07	3.2196e+07	High	High	High	High	High	High	1	NA
EUC59705	copper radical oxidase	0	82.184	19	11	27	11	875	93.8	7.18	69.96	11	0	0.991834	2.8759e+06	2.54983e+07	2.34567e+07	1.14935e+07	1.90226e+07	2.17416e+07	High	Peak Found	High	High	High	High	1	NA
EUC66041	ATP synthase complex subunit H	0	82.107	64	4	16	4	123	13	6.93	71.13	4	0	1.7392	1.74066e+06	1.41588e+07	1.19086e+07	5.38588e+06	4.27632e+06	6.32677e+06	High	High	High	High	Peak Found	High	1	NA
EUC67606	trehalose utilization protein	0	82.084	33	6	13	5	259	29.3	7.08	50.02	6	0	37.9337	153503	8.61e+06	7.16643e+06	139981	NA	NA	Peak Found	Peak Found	High	High	Not Found	Not Found	1	NA
EUC59769	argininosuccinate synthase	0	81.904	30	11	34	11	425	47	5.97	95.99	11	0	1.34778	8.76865e+06	2.56847e+07	2.53724e+07	2.03652e+07	1.24485e+07	1.15746e+07	High	High	High	High	High	High	1	NA
EUC53849	small GTPase family Rab protein	0	81.777	51	8	25	6	207	22.8	5.68	76.48	8	1	1.78292	1.01909e+06	2.29491e+07	2.18976e+07	7.73248e+06	9.65876e+06	8.33389e+06	High	High	High	High	High	High	1	Met-loss [N-Term]
EUC64897	glutamate synthase (NADPH)	0	81.728	8	10	17	10	2153	236.6	6.99	47.51	10	0	0.182149	3.18298e+07	3.99496e+06	6.09595e+06	1.65499e+08	2.82543e+07	3.63918e+07	High	High	Peak Found	Peak Found	High	High	1	NA
EUC62319	histidine biosynthesis trifunctional protein	0	81.704	15	9	18	9	855	90.8	5.54	63.27	9	0	7.25136	2.05059e+06	1.07885e+07	1.16128e+07	1.42307e+06	870068	1.07889e+06	Peak Found	Peak Found	High	High	Peak Found	Peak Found	1	NA
EUC65665	nucleosome assembly protein I, putative	0	81.697	33	6	10	6	388	44.3	4.65	44.99	6	0	4.03093	NA	6.2349e+06	6.96624e+06	3.03938e+06	957747	915312	Not Found	High	High	High	Peak Found	Peak Found	1	NA
EUC67291	ATP-dependent RNA helicase uap56/SUB2	0	81.575	22	8	19	8	474	53.3	6.44	57.45	8	0	3.42989	1.96305e+06	1.91189e+07	1.93582e+07	2.31113e+06	4.96106e+06	4.51832e+06	High	High	High	High	High	High	1	NA
EUC64307	sphinganine-1-phosphate aldolase	0	81.413	17	6	18	6	547	59.6	9	60.2	6	0	0.276032	1.12392e+06	2.94538e+06	4.05528e+06	1.02772e+07	9.59624e+06	9.56003e+06	High	High	Peak Found	High	High	High	1	NA
EUC53794	Tim17/Tim22/Tim23/Pmp24 family protein	0	81.173	57	5	19	5	174	17.9	8.97	96.19	5	0	0.393499	527492	5.80188e+06	5.05375e+06	6.6236e+06	9.0928e+06	1.32115e+07	Peak Found	High	High	High	High	High	1	Met-loss+Acetyl [N-Term]
EUC65229	lysozyme M1 (1,4-beta-N-acetylmuramidase) protein	0	80.998	41	5	16	5	232	24.9	8.47	83.79	5	0	0.529846	2.46889e+06	18796887	1.82804e+07	1.21569e+07	2.60218e+07	3.64584e+07	Peak Found	Peak Found	High	High	High	High	1	NA
EUC53759	26S proteasome regulatory subunit, putative	0	80.695	27	9	21	9	500	56.1	8.27	62.58	9	0	1.1341	2.61248e+06	7.09843e+06	7.35582e+06	7.99019e+06	3.12393e+06	3.93461e+06	High	High	High	High	High	High	1	NA
EUC59219	glycoside hydrolase family 10 protein	0	80.604	19	5	24	4	410	44.3	7.43	81.25	5	0	1.27396	182434	1.09624e+07	1.20172e+07	3.27682e+06	7.26127e+06	7.643e+06	High	High	High	High	High	High	1	NA
EUC64156	carbamoyl-phosphate synthase arginine-specific small chain	0	80.598	27	6	15	6	412	45.1	6.95	53.93	6	0	0.659124	960987	7.54415e+06	6.80373e+06	4.55187e+06	8.84856e+06	9.82563e+06	Peak Found	High	Peak Found	High	High	High	1	NA
EUC53799	40S ribosomal protein rps16	0	80.539	40	9	34	9	208	23.5	10.07	110.07	9	0	1.41742	3.26138e+06	34940334	3.50891e+07	1.41887e+07	1.91383e+07	1.83801e+07	High	High	High	High	High	High	1	NA
EUC58899	TCP-1 chaperonin family protein TCP-1 gamma subunit	0	80.518	24	6	16	6	398	44.2	7.83	54.98	6	0	0.73619	639867	4.9596e+06	5.34241e+06	4.00542e+06	5.43937e+06	5.41804e+06	Peak Found	High	High	High	High	High	1	NA
EUC55190	caiB/baiF CoA-transferase family C7orf10 protein	0	80.472	29	6	15	6	350	38.4	8.35	57.93	6	0	0.146061	1.24811e+06	7495994	8.78157e+06	1.59212e+07	4.65952e+07	5.74724e+07	Peak Found	High	Peak Found	Peak Found	High	High	1	NA
EUC57384	UDP-N-acetylglucosamine pyrophosphorylase	0	80.364	33	10	20	10	382	41.5	5.96	59.01	10	0	4.12899	943205	1.55831e+07	2.6942e+07	4.49672e+06	3.01586e+06	3.015e+06	High	High	High	High	High	High	1	NA
EUC60559	delta-endotoxin CytB, putative	0	80.234	44	10	36	10	241	26.8	6.21	122.29	10	0	10.1891	3.84336e+06	1.27065e+08	1.20786e+08	3.93217e+06	1.1533e+07	9.23716e+06	High	High	High	High	High	High	1	NA
EUC65048	hypothetical protein	0	80.135	32	5	27	5	305	32.3	8	97.1	5	0	1.39122	2.25848e+06	1.39855e+07	1.61317e+07	1.30384e+07	5.50439e+06	4.72851e+06	High	High	High	High	High	High	1	NA
EUC55470	short-chain dehydrogenase/reductase family protein	0	80.077	29	6	16	5	280	29.7	9.77	51.71	6	1	0.720308	461705	4.47875e+06	5.42584e+06	4.02875e+06	5.53683e+06	4.8259e+06	Peak Found	High	High	High	High	High	1	NA
EUC59651	glucosamine 6-phosphate N-acetyltransferase	0	79.952	56	5	14	5	183	20.5	7.58	45.32	5	0	0.556216	51669.2	5.98617e+06	6.01635e+06	2500668	9.51923e+06	9.65189e+06	Peak Found	High	Peak Found	High	High	High	1	Met-loss [N-Term]
EUC57844	fructose-1,6-bisphosphatase, cytosolic protein	0	79.774	46	9	17	9	342	37.1	6.01	61.35	9	0	4.26988	134008	9.73137e+06	9.30202e+06	1.43931e+06	1.46579e+06	1.58387e+06	High	High	High	High	High	High	1	Met-loss+Acetyl [N-Term]
EUC53689	arginyl-tRNA synthetase	0	79.638	22	7	23	7	605	67.6	6.65	76.73	7	0	2.17658	484677	7.09326e+06	7.08662e+06	853496	2.98126e+06	2.90268e+06	High	High	High	High	High	High	1	Met-loss+Acetyl [N-Term]
EUC57066	hypothetical protein	0	79.613	27	7	15	7	339	38.3	6.37	55.55	7	0	0.39311	NA	2.40449e+06	2.84412e+06	3.52672e+06	8.50672e+06	7.9938e+06	Not Found	High	High	High	High	High	1	NA
EUC62420	neutral/alkaline nonlysosomal ceramidase	0	79.611	14	6	14	6	724	77.9	7.15	43.76	6	0	1.20054	1.11709e+06	6.46781e+06	5.98101e+06	2.01329e+06	4.29711e+06	4.98946e+06	Peak Found	Peak Found	High	High	High	High	1	NA
EUC57304	ribose-5-phosphate isomerase	0	79.148	46	11	21	11	305	32.8	6.35	63.48	11	0	13.3707	2.56307e+06	3.67504e+07	3.27386e+07	1.27491e+06	2.66153e+06	1.45238e+06	High	Peak Found	High	High	High	Peak Found	1	NA
EUC62012	glycoside hydrolase family 3 protein	0	79.101	18	8	13	8	814	88.2	6.77	45.83	8	0	26.8615	490780	8.85746e+06	8.09623e+06	NA	365797	67152	Peak Found	Not Found	High	High	Peak Found	Peak Found	1	NA
EUC64096	ribosomal protein subunit protein	0	79.095	35	7	14	7	437	48.6	9.22	49.43	7	0	0.0749162	52603.7	876287	223465	2.72681e+06	5.9226e+06	6.73252e+06	Peak Found	Peak Found	Peak Found	Peak Found	High	High	1	NA
EUC61517	alcohol oxidase	0	79.057	30	10	19	10	600	65.5	6.04	60.7	10	0	2.46736	2.042e+06	1.46929e+07	1.23778e+07	1.03417e+06	5.62857e+06	5.13636e+06	High	Peak Found	High	High	High	High	1	NA
EUC64403	oxidoreductase, putative	0	78.665	46	11	31	11	300	33	7.88	98.93	11	0	1.61068	3.55443e+06	1.35055e+07	1.45706e+07	5.03241e+06	7.20258e+06	7.40301e+06	High	High	High	High	High	High	1	Met-loss [N-Term]
EUC65379	membrane dipeptidase	0	78.659	35	8	19	8	436	47.2	6.48	72.84	8	0	0.825714	117454	5.67651e+06	5.91502e+06	2.38094e+06	6.03695e+06	5.76254e+06	Peak Found	High	High	High	High	High	1	NA
EUC61091	hexokinase	0	78.526	21	11	17	11	527	58.2	6.32	47.11	11	0	3.69981	2.99644e+06	1.77009e+07	1.69387e+07	4.73495e+06	2.98222e+06	2.45527e+06	High	High	High	High	Peak Found	High	1	NA
EUC55617	hypothetical protein	0	78.44	26	4	14	4	243	25.6	6.52	54.55	4	0	6.548	755283	1.65709e+07	1.63329e+07	1.69741e+06	1.52928e+06	1.91368e+06	High	High	High	High	High	High	1	NA
EUC66549	ATP-dependent RNA helicase	0	78.421	30	11	30	8	385	43.5	5.55	75.45	11	0	2.18631	8.78567e+06	6.50645e+06	7.79407e+06	6.79545e+06	2.19496e+06	1.56902e+06	Peak Found	High	High	High	Peak Found	High	1	Met-loss+Acetyl [N-Term]
EUC57861	phosphoserine aminotransferase	0	78.265	27	7	14	7	400	44.1	8.37	45.51	7	0	2.77956	1.32905e+06	1.47369e+07	1.39863e+07	3.14895e+06	4.07731e+06	3.58559e+06	Peak Found	High	High	High	High	Peak Found	1	NA
EUC60885	ubiquitin/40S ribosomal protein S27a fusion protein	0	78.112	45	7	82	7	159	18.1	9.92	247.16	7	0	4.48525	2.45691e+07	2.93151e+08	3.03762e+08	2.41167e+07	6.26358e+07	5.18089e+07	High	High	High	High	High	High	1	NA
EUC66223	ATP-binding ABC transporter	0	78.112	17	8	17	8	639	70.6	6.98	50.77	8	0	1.01896	1.34776e+06	1.12787e+07	1.15799e+07	4.54905e+06	1.0232e+07	8.97471e+06	High	High	High	High	High	High	1	NA
EUC65058	glycosyltransferase family 90 protein	0	77.593	20	7	12	7	640	73.8	6.58	42.39	7	0	0.128736	1.19815e+07	2.31018e+06	2.86788e+06	2.92557e+07	4.3112e+07	6.09249e+07	High	High	Peak Found	Peak Found	High	High	1	NA
EUC65412	family 16 endo-1,3(4)-beta-glucanase from glycoside hydrolase, putative	0	77.372	36	7	15	7	315	33.9	6.51	52.72	7	0	#DIV/0!	7.1177e+06	2.38952e+07	2.39806e+07	NA	NA	NA	High	Not Found	High	High	Not Found	Not Found	1	NA
EUC65307	glycosyltransferase family 32 protein	0	77.355	16	7	21	7	733	83.5	9.1	76.76	7	0	0.312456	829355	4.56425e+06	5.37531e+06	6.93614e+06	1.37529e+07	1.37763e+07	High	High	High	High	High	High	1	NA
EUC57512	secreted protein, putative	0	77.341	44	4	28	4	143	15.1	8.35	114.1	4	0	4.05389	5.29088e+06	2.61034e+07	2.58174e+07	3.60948e+06	5.15105e+06	5.35226e+06	High	High	High	High	High	High	1	NA
EUC66062	NAD(P)H:quinone oxidoreductase, type IV	0	77.326	54	8	20	8	215	22.8	9.42	68.56	8	0	3.65179	1.52158e+07	4.98636e+07	6.14221e+07	1.17659e+07	1.20709e+07	1.08041e+07	High	High	High	High	High	High	1	NA
EUC66107	small COPII coat GTPase SAR1	0	77.301	46	8	29	8	167	19.1	6.55	99.62	8	0	0.56282	2.27715e+06	3.0497e+07	2.65299e+07	2.17776e+07	4.58096e+07	3.77825e+07	High	High	High	High	High	High	1	NA
EUC59777	glycoside hydrolase family 43 protein	0	76.603	21	8	20	8	560	62.5	7.69	64.12	8	0	0.274351	288863	4.21102e+06	5.21429e+06	3.19532e+06	1.70409e+07	1.51717e+07	Peak Found	High	High	High	High	High	1	NA
EUC61965	glutathione transferase, putative	0	76.573	41	7	27	7	237	25.9	7.39	93.78	7	0	3.95166	2.45733e+06	2.40512e+07	2.44853e+07	5.7232e+06	4.01809e+06	3.16312e+06	High	High	High	High	High	High	1	NA
EUC60511	60S ribosomal protein L38	0	76.561	52	5	38	5	84	9.5	9.99	127.07	5	0	0.647513	962344	2.66879e+07	2.43961e+07	7.97903e+06	4.03732e+07	3.20266e+07	High	High	High	High	High	High	1	NA
EUC54495	eukaryotic translation initiation factor 3 subunit I	0	76.437	34	6	10	6	353	39.6	6.2	37.89	6	0	1.08729	178525	5.98931e+06	5.61322e+06	3.31946e+06	4.369e+06	3.14681e+06	Peak Found	High	High	High	High	High	1	NA
EUC58632	extracellular metalloproteinase MEP	0	76.361	13	5	13	5	597	63.6	6.11	53.64	5	0	13.3645	1.3508e+06	1.1733e+07	1.1038e+07	296854	553248	954815	High	Peak Found	High	High	Peak Found	Peak Found	1	NA
EUC56867	endosomal cargo receptor (Erp3), putative	0	76.215	21	4	20	4	206	23.3	5.3	84.12	4	0	0.393903	335186	6.16866e+06	5.84519e+06	3.85138e+06	1.37914e+07	1.37076e+07	High	High	High	High	High	High	1	NA
EUC64152	40S ribosomal protein S5	0	76.029	41	10	31	10	205	22.8	9.79	97.27	10	0	1.9684	3.54049e+06	3.12938e+07	3.12808e+07	7.09416e+06	1.48057e+07	1.16884e+07	High	High	High	High	High	High	1	NA
EUC62638	GDSL-like lipase/acylhydrolase domain protein	0	75.604	24	5	21	5	367	40.6	8.31	79.7	5	0	2.98677	560754	3.27488e+07	3.05495e+07	991156	1.06097e+07	9.77974e+06	High	High	High	High	High	High	1	NA
EUC59305	glycoside hydrolase family 45 protein	0	75.538	65	7	23	7	227	23.7	8	79.02	7	0	4.78299	7.88032e+06	5.80052e+07	6.10807e+07	4.56291e+06	1.36389e+07	8.34352e+06	High	High	High	High	High	High	1	NA
EUC67499	glycoside hydrolase family 92 protein	0	75.481	18	7	14	7	724	80	6.83	43.21	7	0	2.71913	104267	1.05257e+07	1.00449e+07	2.3238e+06	2.39389e+06	2.88579e+06	High	Peak Found	High	High	High	High	1	NA
EUC67086	O-methyltransferase, putative	0	75.35	39	6	16	6	236	25.6	6.57	52.43	6	0	5.65494	981187	8.93919e+06	7.58065e+06	311948	1.3638e+06	1.41907e+06	High	Peak Found	High	High	Peak Found	High	1	NA
EUC61614	carbamoyl-phosphate synthase	0	75.259	7	9	14	7	2203	240.4	6.42	41.46	9	0	0.902679	788941	3.86622e+06	3.71327e+06	2.39547e+06	3.81579e+06	3.0594e+06	Peak Found	High	High	High	High	High	1	NA
EUC61064	small nuclear ribonucleoprotein hPrp3	0	75.185	18	7	15	7	498	54.3	9.2	54.88	7	0	0.0748325	440426	304192	261773	2.26667e+06	5.25334e+06	5.92857e+06	Peak Found	High	Peak Found	Peak Found	High	High	1	NA
EUC65461	septin 3, related protein	0	74.943	29	7	16	7	364	41.8	5.1	50.27	7	0	6.68695	811816	1.49501e+07	1.25218e+07	232664	2.15362e+06	1.84339e+06	High	Peak Found	High	High	High	High	1	NA
EUC56373	cytochrome C oxidase subunit VIa	0	74.777	53	7	25	7	116	13.2	9.06	64.85	7	0	0.196748	904983	2401011	2.42765e+06	1.58008e+07	6.63632e+06	6.70484e+06	Peak Found	High	High	High	High	High	1	NA
EUC62588	apolipoprotein O	0	74.421	17	4	20	4	323	34.8	8.97	78.15	4	0	0.544665	1.06956e+06	4.10778e+06	4.29148e+06	4.96063e+06	5.68398e+06	6.74004e+06	Peak Found	High	High	High	High	High	1	NA
EUC62540	ribonuclease T2	0	74.404	22	5	16	5	402	41.7	6.39	55.89	5	0	0.401012	345739	4.57099e+06	7.20884e+06	2.40012e+06	1.36251e+07	1.42122e+07	High	High	High	High	High	High	1	NA
EUC64932	RPN8-26S proteasome regulatory subunit, putative	0	74.123	48	8	15	8	335	37.1	5.73	47.07	8	0	3.21791	192256	8.28641e+06	9.26397e+06	1.92556e+06	1.99081e+06	1.59735e+06	Peak Found	High	High	High	High	High	1	Met-loss [N-Term]
EUC56955	DNA/RNA non-specific nuclease	0	73.845	27	4	10	4	339	36.7	9.17	38.35	4	0	0.443078	177701	1.49303e+06	1.55096e+06	280590	3.81113e+06	3.17943e+06	Peak Found	Peak Found	Peak Found	High	High	High	1	NA
EUC60319	tyrosinase tyrosinase: common central domain protein	0	73.685	30	6	11	6	327	37.3	6.01	44.58	6	0	30.0059	4.18063e+06	2.64796e+07	2.31464e+07	347825	794846	650530	High	Peak Found	High	High	Peak Found	Peak Found	1	NA
EUC66896	40S ribosomal protein S7	0	73.634	42	8	28	8	196	22.2	9.95	95.98	8	0	2.58809	2614105	2.54495e+07	2.58336e+07	5.55492e+06	8.01382e+06	7.25633e+06	High	High	High	High	High	High	1	NA
EUC64275	KH domain protein	0	73.307	12	9	9	9	1239	134.6	6.14	29.32	9	0	3.45775	1.06107e+06	3.22164e+06	3.27637e+06	648978	875348	661799	High	High	High	High	Peak Found	Peak Found	1	NA
EUC56859	vesicular trafficking BAR-2: bin/amphiphysin/Rvs domain protein	0	73.254	34	7	13	7	312	34	6.25	45.29	7	0	7.49938	2.29346e+06	1.06091e+07	1.21075e+07	1.54834e+06	1044175	742433	High	Peak Found	High	High	High	Peak Found	1	NA
EUC59472	pheromone processing endoprotease Kex2	0	73.128	21	6	16	6	544	59.1	6.23	62.93	6	0	0.819594	722694	6.29999e+06	6118037	1.11721e+06	7.60821e+06	7.30779e+06	Peak Found	Peak Found	High	High	High	High	1	NA
EUC67370	tyrosinase tyrosinase: common central domain protein	0	72.778	28	5	14	5	304	34.7	6.9	56.08	5	0	16.0683	809170	6459096	6.4025e+06	524358	135115	191321	High	Peak Found	High	High	Peak Found	Peak Found	1	NA
EUC64340	60s ribosomal protein L27	0	72.687	40	7	34	7	136	15.9	10.37	105.73	7	0	0.53377	5.33455e+06	4.29674e+07	3.77303e+07	2.98195e+07	7.24714e+07	5.88875e+07	High	High	High	High	High	High	1	NA
EUC61343	aldo/keto reductase family protein	0	72.542	12	6	24	6	861	95.2	6.86	86.89	6	0	1.70062	1.0438e+06	9.79238e+06	9.25761e+06	2.99896e+06	4.43455e+06	4.38206e+06	Peak Found	High	High	High	High	High	1	NA
EUC61697	tryptophan synthase beta chain	0	72.474	25	10	14	10	704	75.6	6.21	44.3	10	0	5.45018	631474	6.09034e+06	6.33053e+06	825795	1.10332e+06	465734	High	Peak Found	High	High	Peak Found	Peak Found	1	NA
EUC64176	alpha/beta hydrolase, putative	0	72.439	32	8	16	8	374	40.4	9.52	50.41	8	0	0.304099	1.00445e+06	4.00356e+06	4.47796e+06	8.5994e+06	1.21572e+07	1.04371e+07	High	High	High	High	High	High	1	NA
EUC66088	macrophage migration inhibitory factor	0	72.309	63	7	25	7	123	13.8	6.68	85.94	7	0	4.1776	2.57878e+06	3.14913e+07	2.85338e+07	3.09837e+06	5.80997e+06	6.07728e+06	High	Peak Found	High	High	High	High	1	Met-loss [N-Term]; Met-loss+Acetyl [N-Term]
EUC67461	aspartate-tRNA ligase	0	72.105	16	7	17	7	541	60.5	6.57	60.49	7	0	3.11821	636893	9.16039e+06	9.15818e+06	1.24936e+06	2.49979e+06	2.3298e+06	High	High	High	High	High	High	1	NA
EUC59051	transmembrane protein 14C	0	72.056	65	3	17	3	101	10.3	9.91	66.64	3	0	0.474003	444750	6.86915e+06	7.22719e+06	1.05994e+07	9.43399e+06	1.06439e+07	High	High	High	High	High	High	1	Met-loss+Acetyl [N-Term]
EUC67013	tyrosinase tyrosinase: common central domain protein	0	71.868	25	9	20	9	312	35.7	5.8	50.51	9	0	18.4805	2.01341e+06	3.04303e+07	2.74174e+07	383978	1.68226e+06	1.17292e+06	High	Peak Found	High	High	Peak Found	Peak Found	1	NA
EUC54477	amino-terminal nucleophile aminohydrolase	0	71.853	40	4	13	4	247	27.1	7.05	68.63	4	0	0.821097	87561.1	3.72059e+06	3.88496e+06	532393	4.69087e+06	4.14605e+06	Peak Found	Peak Found	High	High	High	High	1	NA
EUC59710	ribosomal death-associated protein	0	71.796	22	7	11	7	451	48.5	9.13	41.48	7	0	0.230883	880578	9.2166e+06	9.37939e+06	3.28613e+07	2.54034e+07	2.60921e+07	Peak Found	High	Peak Found	Peak Found	High	High	1	NA
EUC66189	glycoside hydrolase catalytic core protein	0	71.759	21	3	21	3	268	29.6	5	70.65	3	0	0.603195	878136	1.343e+07	1.34893e+07	5.44605e+06	2.27835e+07	1.78541e+07	Peak Found	High	High	High	High	High	1	NA
EUC63254	short-chain dehydrogenase/reductase	0	71.349	22	5	8	5	352	38.4	6.24	30.62	5	0	2.53667	300651	2274116	2.56515e+06	680332	686755	659154	Peak Found	Peak Found	High	High	High	Peak Found	1	NA
EUC54620	ubiquitin ligase SCF complex subunit cullin	0	71.02	38	7	17	7	332	36.9	5.87	45.49	7	0	0.89754	463851	9.26584e+06	1.08262e+07	4.71498e+06	8.84444e+06	9.34301e+06	Peak Found	High	High	High	High	High	1	NA
EUC62209	TRX2-thioredoxin II, related protein	0	70.974	40	7	15	7	290	31.9	5.47	39.39	7	0	7.22858	1.59941e+06	1.18262e+07	1.18898e+07	791302	1.53935e+06	1.17148e+06	High	Peak Found	High	High	High	High	1	NA
EUC64359	40s ribosomal protein S18	0	70.911	47	9	35	9	156	18	10.74	100.49	9	0	0.610222	6.6032e+06	5.83876e+07	5.2103e+07	4.52504e+07	7.10011e+07	7.56359e+07	High	High	High	High	High	High	1	Met-loss+Acetyl [N-Term]
EUC66740	phosphoacetylglucosamine mutase	0	70.742	17	7	21	7	556	61.1	6.44	63.25	7	0	1.609	2.82729e+06	8.44012e+06	8.34853e+06	5.35576e+06	3.60564e+06	3.23e+06	High	High	High	High	High	High	1	NA
EUC65406	Rho-GDP dissociation inhibitor	0	70.603	36	5	18	5	200	22.2	5.49	55.59	5	0	1.24285	936891	1.01809e+07	1.1123e+07	7.49954e+06	5.41435e+06	4.98111e+06	High	High	High	High	High	High	1	NA
EUC65480	Rab small monomeric GTPase	0	70.532	44	8	22	8	203	23.1	4.91	61.12	8	0	0.594342	1.46636e+06	8.83003e+06	7.33481e+06	5.96609e+06	1.13325e+07	1.23665e+07	High	High	High	High	High	High	1	NA
EUC63852	ubiquitin carboxyl-terminal hydrolase	0	70.373	18	6	11	6	527	58.4	6.18	41.68	6	0	1.48198	363108	5.51248e+06	5.84324e+06	3.15727e+06	2.17434e+06	2.57597e+06	Peak Found	High	High	High	Peak Found	Peak Found	1	NA
EUC57679	CCT2-chaperonin of the TCP1 ring complex, cytosolic protein, putative	0	70.354	23	9	18	9	522	56.1	6.01	51.03	9	0	0.954245	1.81599e+06	5.79446e+06	6.0235e+06	4.85862e+06	4.95338e+06	4.47569e+06	Peak Found	High	High	High	High	High	1	NA
EUC60980	valine-tRNA ligase	0	70.313	12	9	19	9	994	111.7	7.12	57.52	9	0	1.37532	2.34852e+06	1.12117e+07	1.07788e+07	5.09009e+06	6.6241e+06	5.98287e+06	High	High	High	High	High	High	1	NA
EUC56486	60S ribosomal protein L12	0	70.263	55	5	29	5	165	17.4	9.01	96.71	5	0	0.623294	3.5395e+06	2.71568e+07	2.57743e+07	1.72333e+07	3.75302e+07	3.58367e+07	High	High	High	High	High	High	1	NA
EUC65345	dienelactone hydrolase family protein	0	70.136	36	7	21	7	272	29.9	5.99	71.53	7	0	3.76975	1.85506e+06	7.80064e+06	8.27732e+06	1.26189e+06	1.94561e+06	1.54958e+06	Peak Found	High	High	High	High	High	1	NA
EUC60950	60S ribosomal protein L20	0	70.109	36	7	38	7	171	20.3	10.74	115.83	7	0	0.259539	1.20107e+07	4.30855e+07	4.14328e+07	6.0835e+07	1.61814e+08	1.49275e+08	High	High	High	High	High	High	1	Met-loss [N-Term]
EUC65541	VAC8-vacuolar membrane protein, required for the cytoplasm-to-vacuole targeting protein, putative	0	70.1	19	8	14	8	600	64.8	5.17	42.04	8	0	1.63422	489868	2.14332e+07	8.96455e+06	5.53376e+06	6.8856e+06	6.48121e+06	Peak Found	High	High	High	High	High	1	NA
EUC63831	fatty acid synthase subunit alpha	0	69.826	30	7	16	5	333	36.5	7.64	49.72	7	0	0.607312	1.02649e+06	6.85054e+06	6.53346e+06	5.56782e+06	1.04992e+07	7.66123e+06	High	High	High	High	High	High	1	NA
EUC60830	mucoidy inhibitor A	0	69.819	20	8	16	3	566	62.1	5.85	56.96	8	5	0.497012	528633	4.41732e+06	4.18531e+06	2140120	8.38363e+06	7.84856e+06	Not Found	Peak Found	High	High	High	High	1	NA
EUC66978	autophagy-related protein	0	69.735	35	6	18	6	268	29.7	5.86	60.33	6	0	0.643378	60650.4	4.22353e+06	4.67125e+06	1.43364e+06	5.7523e+06	6.73346e+06	Peak Found	High	High	High	High	High	1	NA
EUC66304	arginase	0	69.709	27	4	5	4	326	34.4	5.83	25.23	4	0	2.12855	NA	5475779	5.73692e+06	2.89101e+06	2.58299e+06	2.42764e+06	Not Found	High	High	High	Peak Found	Peak Found	1	NA
EUC67003	26S proteasome regulatory subunit 7, putative	0	69.693	32	12	23	11	455	50.6	6.84	59.72	12	1	1.74004	7.45863e+06	2.63408e+07	2.51058e+07	1.21858e+07	1.15703e+07	1.00968e+07	High	Peak Found	High	High	High	High	1	NA
EUC59711	actin-related protein ARPC3	0	69.632	31	6	8	6	410	43.6	7.58	31.31	6	0	1.12483	114168	4.05305e+06	4.54016e+06	3.49155e+06	2.26216e+06	1.98736e+06	Peak Found	High	High	High	High	High	1	Met-loss+Acetyl [N-Term]
EUC59638	import inner membrane translocase subunit TIM44	0	68.943	20	5	15	5	448	50.2	7.91	59.77	5	0	0.144511	493766	1609312	2.65486e+06	4.05898e+06	1.40967e+07	1.47686e+07	High	High	High	High	High	High	1	NA
EUC62112	TCP-1 chaperonin family protein delta subunit	0	68.91	21	8	17	8	538	57.7	7.17	61.46	8	0	1.39573	2.00589e+06	9.58755e+06	7.9255e+06	6.53226e+06	4.00717e+06	3.44535e+06	High	High	High	High	High	High	1	NA
EUC57104	homoaconitate hydratase	0	68.897	11	9	15	9	1070	111.6	6.38	47.61	9	0	0.190152	1.82437e+06	2.46794e+06	1.82182e+06	6.72063e+06	1.25016e+07	1.29318e+07	Peak Found	High	High	Peak Found	High	High	1	NA
EUC67494	tubulin alpha-1A chain	0	68.8	16	6	20	4	431	47.5	5.22	76.44	6	0	3.53642	170853	1.4428e+07	1.48791e+07	3.05177e+06	2.87935e+06	2.40442e+06	Peak Found	High	High	High	High	High	1	NA
EUC54225	acyl-coenzyme A oxidase 3, peroxisomal protein	0	68.781	22	8	14	8	610	67.1	8.06	50.73	8	0	0.507392	1.02546e+06	4.12473e+06	4.67703e+06	4.08949e+06	7.69548e+06	7.58312e+06	High	High	High	High	High	High	1	Met-loss [N-Term]
EUC67244	cell division control/GTP-binding protein	0	68.678	21	6	14	5	440	50.3	6.77	46.94	6	1	5.24839	587727	1.27406e+07	1.25273e+07	NA	1.93248e+06	1.35178e+06	Peak Found	Not Found	High	High	High	High	1	NA
EUC64373	F0F1 ATP synthase subunit epsilon	0	68.635	43	4	23	4	171	18	5.87	94.24	4	0	0.705867	503641	2.83249e+07	2.51896e+07	1.95374e+07	2.83354e+07	2.86545e+07	High	High	High	High	High	High	1	NA
EUC57725	S-(hydroxymethyl)glutathione dehydrogenase/class III alcohol dehydrogenase	0	68.566	23	6	17	6	383	41	6.99	62.95	6	0	1.78016	1.48355e+06	9.05197e+06	1.03983e+07	4.24895e+06	3.90892e+06	3.60168e+06	High	High	High	High	High	High	1	NA
EUC65596	3-oxoacyl-[acyl-carrier] reductase	0	68.522	29	5	14	5	290	29.7	9.38	55.34	5	0	0.894384	1.57379e+06	4.69477e+06	4.88536e+06	4.12352e+06	4.12074e+06	4.22681e+06	High	High	High	High	High	High	1	NA
EUC59541	GDP-L-fucose synthetase	0	68.147	31	7	18	7	329	36.7	7.64	51.84	7	0	0.973216	899455	5.3863e+06	4.33442e+06	2.53377e+06	4.4424e+06	3.93629e+06	High	High	High	High	High	High	1	Met-loss+Acetyl [N-Term]
EUC63864	TCP-1 chaperonin family protein eta subunit	0	67.947	21	9	14	9	571	61.9	6.13	40.88	9	0	1.12919	1.1873e+06	1.23091e+07	1.20076e+07	7.02069e+06	7.70286e+06	7.86262e+06	Peak Found	Peak Found	High	High	High	High	1	NA
EUC57576	glucose oxidase-like protein	0	67.637	19	9	20	9	607	65.3	7.66	61.66	9	0	1.84896	2.43213e+06	1.68158e+07	1.50979e+07	4.62808e+06	7.05419e+06	6.89343e+06	High	High	High	High	High	High	1	NA
EUC62166	chaperone protein DnaJ	0	67.637	26	5	12	5	399	43.8	6.54	49.41	5	0	3.56935	165298	1.04835e+07	9.09495e+06	2.55465e+06	1.46072e+06	1.5161e+06	Peak Found	Peak Found	High	High	High	High	1	NA
EUC60247	NADH dehydrogenase (ubiquinone) Fe-S protein	0	67.63	45	6	16	6	177	19.9	10.1	59.35	6	0	0.0674095	165949	2.0115e+06	2.11037e+06	1.34454e+07	2.32747e+07	2.68885e+07	Peak Found	High	High	High	High	High	1	NA
EUC54781	YqeY-like protein	0	67.59	39	5	13	5	198	21.7	9.26	45.68	5	0	0.0257382	102853	299049	137725	3.9088e+06	8.38027e+06	8.67689e+06	Peak Found	High	Peak Found	Peak Found	High	High	1	NA
EUC62615	saccharopine dehydrogenase	0	67.56	22	6	21	6	420	45.1	9.1	68.86	6	0	0.125301	434395	2.0442e+06	2.22119e+06	6.95757e+06	1.5954e+07	1.45964e+07	Peak Found	High	High	High	High	High	1	NA
EUC67484	26S proteasome regulatory subunit RPN10, putative	0	67.523	24	5	16	5	335	35.7	4.45	60	5	0	2.94782	935432	6.88656e+06	7.63602e+06	1.31759e+06	1.92872e+06	1.99757e+06	High	High	High	High	High	High	1	NA
EUC66706	NAD(P)H:quinone oxidoreductase, type IV	0	67.501	40	6	14	6	226	24.2	9.19	54.97	6	0	76.5488	2.19257e+06	1.93299e+07	1.83944e+07	202775	102940	215741	High	Peak Found	High	High	Peak Found	Peak Found	1	NA
EUC58683	NAD-dependent formate dehydrogenase	0	67.451	28	7	19	4	386	42.3	8.54	48.65	7	0	#DIV/0!	NA	NA	NA	740963	1.67565e+06	5.84459e+06	Not Found	Peak Found	Not Found	Not Found	High	High	1	NA
EUC64850	hydroxymethylglutaryl-CoA lyase	0	67.425	27	5	13	5	259	28.2	8.24	53	5	0	0.256754	269088	2.63219e+06	2.65148e+06	3.87934e+06	8.08294e+06	9.66447e+06	High	High	High	High	High	High	1	NA
EUC66484	dipeptidyl peptidase III	0	67.273	16	9	16	9	699	78.6	6.09	50.23	9	0	3.38772	3.36226e+06	9.59546e+06	8.98259e+06	2.27297e+06	2.39926e+06	1.80419e+06	High	High	High	High	Peak Found	Peak Found	1	Met-loss+Acetyl [N-Term]
EUC67123	BTB/POZ domain protein	0	67.054	24	4	13	4	336	36.3	6.71	61.85	4	0	0.679131	218476	6.24714e+06	6.16484e+06	3.43456e+06	7.49672e+06	7.66671e+06	High	High	High	High	High	Peak Found	1	NA
EUC67119	biotin synthase	0	66.966	22	4	12	4	381	41.8	7.23	46.84	4	0	0.0606822	762275	441473	610600	7.32648e+06	1.10555e+07	1.15172e+07	Peak Found	High	Peak Found	Peak Found	High	High	1	NA
EUC57737	transmembrane protein, putative	0	66.324	27	5	14	5	345	39.2	9.39	53.28	5	0	0.166155	383100	2.12053e+06	2.51197e+06	5.90839e+06	1.15731e+07	1.27047e+07	High	High	High	High	High	High	1	NA
EUC56577	tyrosinase tyrosinase: common central domain protein	0	66.307	28	6	14	6	350	38.4	6.02	47.64	6	0	36.2515	993657	19750813	1.94446e+07	593315	349909	165393	High	Peak Found	High	High	Peak Found	Peak Found	1	NA
EUC56190	genome maintenance protein MGM101	0	66.07	34	6	20	6	267	29.2	9.07	73.03	6	0	0.393466	2.29228e+06	9.13731e+06	8.71928e+06	1.09293e+07	1.80015e+07	2.22779e+07	High	High	High	High	High	High	1	NA
EUC62152	replication factor C subunit 2	0	66.067	22	3	15	3	286	30.9	9.07	61.23	3	0	0.407878	455954	3.43712e+06	3.94541e+06	8.45884e+06	4.98372e+06	5.77514e+06	Peak Found	High	High	High	High	High	1	NA
EUC63849	carbohydrate-binding module family 13 protein	0	65.043	19	3	9	3	289	31.6	6.04	39.05	3	0	0.0834356	NA	157157	385444	2.62163e+06	3.31374e+06	3.81947e+06	Not Found	High	Peak Found	Peak Found	High	High	1	NA
EUC62076	adenylate kinase	0	64.855	34	6	10	6	339	37.2	10.21	41.33	6	0	0.250349	80761.3	1.56911e+06	2.10075e+06	1.68884e+06	6.23772e+06	7.05503e+06	Peak Found	High	Peak Found	Peak Found	High	High	1	NA
EUC56118	transmembrane protein, putative	0	64.799	23	3	35	3	190	19.6	5.22	136.61	3	0	8.72907	286804	8.73275e+07	1.18956e+08	1.13063e+07	6.99051e+06	5.36787e+06	High	High	High	High	High	High	1	NA
EUC56028	coronin	0	64.716	22	7	18	7	522	56	6.11	69.74	7	0	1.83274	1.35696e+06	1.14517e+07	1.16895e+07	3.07164e+06	5.58322e+06	4.71214e+06	High	High	High	High	High	High	1	NA
EUC53752	eukaryotic translation initiation factor 2 eIF2-gamma-II	0	64.662	17	6	15	6	451	49.4	9.06	44.66	6	0	3.4722	1.49624e+06	12658812	1.12841e+07	2.33232e+06	2.55061e+06	2.44358e+06	High	High	High	High	High	Peak Found	1	NA
EUC66082	peptide chain release factor eRF subunit 1	0	64.604	27	8	21	8	439	49.1	5.71	55.64	8	0	2.29152	368920	6.42729e+06	6.39501e+06	661735	2.59638e+06	2.49842e+06	Peak Found	Peak Found	High	High	High	High	1	NA
EUC66831	choline transporter, putative	0	64.376	27	6	21	6	275	28.6	8.18	58.49	6	0	1.79188	6.28547e+06	2.1413e+07	1.95895e+07	1.60394e+07	5.5017e+06	4.84903e+06	High	High	High	High	High	High	1	NA
EUC66303	acyl-CoA dehydrogenase	0	64.055	23	7	18	7	414	44.5	6.86	52.14	7	0	0.988748	1.57743e+06	7894693	8.60773e+06	3.54434e+06	7.63613e+06	7.10511e+06	Peak Found	High	High	High	High	High	1	NA
EUC62243	polyadenylate-binding protein, animal type 1, 2, 3, 4 family protein	0	63.855	17	9	15	9	694	74.7	7.61	48.62	9	0	5.56366	1.78412e+06	1.37754e+07	1.38897e+07	2.61282e+06	1.64214e+06	1.03818e+06	High	Peak Found	High	High	High	High	1	NA
EUC67435	rare lipoprotein A-like double-psi beta-barrel protein	0	63.779	27	3	17	3	152	16.1	5.3	91.14	3	0	65.1466	NA	1.31686e+08	1.14621e+08	NA	1.8904e+06	NA	Not Found	Not Found	High	High	High	Not Found	1	NA
EUC56906	required for meiotic nuclear division-like protein, putative	0	63.224	23	3	15	3	234	25.8	5.08	56.52	3	0	0.19744	720561	2.43456e+06	2.62047e+06	9.17017e+06	9.4384e+06	1.06438e+07	High	High	High	High	High	High	1	NA
EUC62403	3-hydroxybutyryl-CoA dehydrogenase	0	63.124	29	6	18	6	305	32.6	6.8	64.55	6	0	0.254718	2.34632e+06	5.73408e+06	5.97705e+06	1.07079e+07	2.12918e+07	2.31885e+07	Peak Found	High	High	High	High	High	1	Met-loss+Acetyl [N-Term]
EUC53674	peptidase family s41 domain protein, putative	0	63.009	21	9	21	9	655	71.4	7.15	60.85	9	0	3.34	2.39598e+06	3.10203e+07	2.83161e+07	3.59248e+06	7.71876e+06	7.17148e+06	High	High	High	High	High	High	1	NA
EUC62100	branched-chain alpha-keto acid dehydrogenase E1-alpha subunit	0	63.004	15	5	11	5	452	50.2	7.62	41.48	5	0	0.147123	305112	1121645	1.15293e+06	2.76127e+06	7.24544e+06	7.52747e+06	High	High	Peak Found	Peak Found	High	High	1	NA
EUC61717	NADH dehydrogenase	0	62.787	18	7	19	7	461	51.2	9.52	62.15	7	0	0.650884	1.37482e+06	6.34462e+06	7.69079e+06	5.63246e+06	8.82058e+06	9222812	High	High	High	High	High	High	1	NA
EUC65611	YOP1-Ypt-interacting-like protein	0	62.626	19	4	12	4	180	20.3	8.31	62.66	4	0	0.111114	NA	2.92157e+06	3.90902e+06	3.91279e+07	2.34769e+07	2.96058e+07	Not Found	High	High	Peak Found	High	High	1	NA
EUC66828	endoplasmic reticulum vesicle protein	0	62.615	16	3	10	3	216	24	7.12	43.64	3	0	1.03395	403255	7.30765e+06	7.30139e+06	2486612	6.01827e+06	6.01441e+06	Peak Found	High	High	High	High	High	1	NA
EUC64831	cytochrome-C from the oxphos pathway protein	0	62.542	51	5	11	5	108	11.9	9.44	36.73	5	0	0.763624	7.91599e+06	6.48348e+06	7.88781e+06	1.25444e+07	8.32381e+06	8.31795e+06	Peak Found	High	High	High	High	High	1	NA
EUC54640	6-phosphofructokinase	0	62.376	17	10	15	10	828	89.6	6.73	39.53	10	0	2.15903	878305	7.12545e+06	7.09333e+06	1.67634e+06	2.63546e+06	2.68075e+06	High	Peak Found	High	High	High	Peak Found	1	NA
EUC65972	small GTPase family Rab protein	0	62.315	42	8	21	8	213	23.2	6.55	62.04	8	0	1.97566	1.37546e+06	16193490	1.73933e+07	4.58982e+06	5.89634e+06	7.21036e+06	High	High	High	High	High	High	1	Met-loss+Acetyl [N-Term]
EUC56799	FAD-binding domain protein	0	62.093	22	4	9	4	370	40	7.23	35.71	4	0	38.4405	179186	2.27639e+07	1.76757e+07	388451	315995	NA	Peak Found	Peak Found	High	High	Peak Found	Not Found	1	NA
EUC65266	translation initiation factor eIF2 alpha subunit	0	62.075	34	8	14	8	338	37.4	4.93	38.27	8	0	1.68592	884886	7.7045e+06	7.13207e+06	1.59801e+06	3.98678e+06	3.74035e+06	High	Peak Found	High	High	High	High	1	NA
EUC54984	transmembrane protein, putative	0	62.063	26	5	28	5	194	20.2	6.51	115	5	0	38.0803	348773	1.11586e+08	1.1363e+08	685035	3.87884e+06	1.35951e+06	Peak Found	Peak Found	High	High	High	Peak Found	1	NA
EUC55631	carnitine O-acetyltransferase	0	62.031	17	7	17	7	657	73	8.13	53.7	7	0	0.416272	2.27963e+06	2.69904e+06	2.15537e+06	4.82264e+06	5.68734e+06	6.62797e+06	High	High	High	High	High	High	1	NA
EUC59787	40s ribosomal protein S15	0	61.99	26	3	10	3	156	17.3	9.52	32.48	3	0	1.08127	3.00715e+06	8.21563e+06	8510091	3.98851e+06	7.80151e+06	6.45972e+06	High	High	High	High	High	Peak Found	1	NA
EUC56850	glutamyl-tRNA amidotransferase subunit A	0	61.846	14	6	16	4	557	60.4	6.54	57.17	6	0	12.9567	647449	3.67432e+06	3.70072e+06	264172	200298	154707	High	Peak Found	High	High	High	High	1	NA
EUC61174	metallopeptidase MepB	0	61.559	19	7	19	6	497	56.7	5.29	60.92	7	1	3.68992	808356	1.2998e+07	1.27301e+07	1.67281e+06	2.96864e+06	2.55014e+06	High	High	High	High	Peak Found	Peak Found	1	Met-loss [N-Term]
EUC56825	cell division control protein	0	60.848	22	6	11	5	383	44.2	7.34	32.51	6	0	4.17636	275039	7.39419e+06	7.36484e+06	624017	1.4585e+06	1.51729e+06	Peak Found	Peak Found	High	High	High	Peak Found	1	NA
EUC53751	meiotic sister-chromatid recombination aldehyde dehydrogenase	0	60.725	19	6	10	6	569	63.1	6.3	36.42	6	0	0.144344	102282	811664	878406	1.24806e+06	5.77661e+06	5.39259e+06	Peak Found	Peak Found	Peak Found	Peak Found	High	High	1	NA
EUC56750	40S ribosomal protein S26	0	60.676	47	4	18	4	130	14.3	10.55	69.97	4	0	0.795837	3.83943e+06	1.47294e+07	1.54062e+07	1.22284e+07	1.48646e+07	1.55978e+07	High	High	High	High	High	High	1	NA
EUC60361	cysteinyl-tRNA synthetase	0	60.672	13	6	13	6	818	91.5	7.69	35.29	6	0	0.244829	166348	1.05334e+06	1.42094e+06	1.82348e+06	4.2997e+06	4.66242e+06	Peak Found	High	Peak Found	High	High	High	1	NA
EUC55755	FAD/NAD-binding domain protein	0	60.647	18	7	17	7	463	50.8	6.43	51.22	7	0	22.7579	2.97262e+06	1.96725e+07	1.7597e+07	872859	446650	448762	High	Peak Found	High	High	Peak Found	Peak Found	1	Met-loss+Acetyl [N-Term]
EUC56751	S1/P1 nuclease	0	60.52	22	4	16	4	353	39.6	6.87	51.71	4	0	0.35291	714167	2.7177e+06	2.67878e+06	4.18696e+06	6.6438e+06	6.48428e+06	High	High	High	High	High	High	1	NA
EUC58215	arginine N-methyltransferase	0	60.344	28	7	16	7	344	39.1	5.34	55.46	7	0	0.137492	8.76157e+06	6.43778e+06	6.61893e+06	8.51457e+07	3.44338e+07	3.91081e+07	Peak Found	High	High	High	High	High	1	NA
EUC56236	proteasome subunit alpha type protein	0	60.055	27	7	12	7	257	28.4	6.81	36.25	7	0	2.84889	1.07267e+06	8.93142e+06	1.33713e+07	878530	4.13745e+06	3.18913e+06	Peak Found	Peak Found	High	High	High	High	1	NA
EUC59020	40S ribosomal protein S24	0	59.912	29	4	17	4	136	15.6	11.21	48.18	4	0	3.73775	1.58939e+06	22946388	2.03695e+07	1.35692e+06	5.97077e+06	4.68629e+06	High	Peak Found	High	High	High	High	1	NA
EUC54028	NADPH-cytochrome P450 family reductase	0	59.789	15	8	25	8	727	80.2	5.69	60.95	8	0	0.648736	1.26167e+06	7.6713e+06	8.42396e+06	5.61321e+06	1.04755e+07	1.06663e+07	High	High	High	High	High	High	1	NA
EUC60555	hypothetical protein	0	59.655	48	8	21	7	173	19.5	5.25	62.12	8	0	56.0642	616082	1.84166e+07	1.85517e+07	126101	346348	197933	Peak Found	Peak Found	High	High	Peak Found	Peak Found	1	NA
EUC53802	D-3-phosphoglycerate dehydrogenase	0	59.474	20	7	11	7	476	52.3	6.29	35.92	7	0	4.03182	845266	1.57166e+07	1.4988e+07	1.56525e+06	3.19325e+06	3.06672e+06	Peak Found	Peak Found	High	High	Peak Found	Peak Found	1	NA
EUC61231	chitin synthase 6 (chitin-UDP acetyl-glucosaminyl transferase 6)	0	59.405	5	4	10	4	1934	216.9	6.73	46.71	4	0	0.387443	297751	937481	1.3901e+06	3.26358e+06	1.86342e+06	1.64905e+06	High	High	High	High	High	High	1	NA
EUC62972	pantoate-beta-alanine ligase	0	59.4	21	6	16	6	415	44.8	8.32	58.54	6	0	0.359299	607483	3.07689e+06	3.08155e+06	3.45782e+06	7.11727e+06	8.2558e+06	High	High	High	High	High	High	1	NA
EUC62936	hypothetical protein	0	59.337	40	5	10	5	225	25.2	6.8	31.99	5	0	14.7131	439914	4.25879e+06	4.92045e+06	NA	309326	126528	Peak Found	Not Found	High	High	Peak Found	Peak Found	1	NA
EUC56084	amino-terminal nucleophile aminohydrolase	0	59.276	30	3	9	3	181	20.4	8.98	54.4	3	0	0.733283	NA	1.80697e+06	1.99911e+06	1.70656e+06	2873366	3.20576e+06	Not Found	High	High	High	High	High	1	NA
EUC65567	thiosulfate sulfurtransferase	0	59.223	27	6	15	6	313	34	6.35	50.15	6	0	0.313768	600567	6.66616e+06	7.31534e+06	6.6939e+06	1.96519e+07	2.01282e+07	High	High	High	High	High	High	1	NA
EUC61372	succinate-semialdehyde dehydrogenase [NAD(P)+] protein, putative	0	58.539	22	6	9	6	523	54.7	7.15	31.24	6	0	0.41302	NA	1.70686e+06	1.34077e+06	2562302	4.37323e+06	4.13279e+06	Not Found	High	High	High	High	High	1	NA
EUC60751	peptidase S9 prolyl oligopeptidase active site protein, putative	0	58.499	19	6	10	6	665	72	6.1	41.7	6	0	1.9991	325015	4.21794e+06	4.38808e+06	1.48918e+06	NA	NA	High	Peak Found	High	High	Not Found	Not Found	1	NA
EUC65015	40S ribosomal protein S10	0	58.361	47	8	25	8	148	17	9.5	85.75	8	0	0.679983	1.34841e+07	7.0866e+07	6.60832e+07	3.14357e+07	9.23032e+07	9.74922e+07	High	High	High	High	High	High	1	NA
EUC55189	60s ribosomal protein L17	0	58.287	43	7	21	7	189	21.4	10.54	60.85	7	0	0.697609	3.42937e+06	3.85963e+07	3.95669e+07	1.03568e+07	6.34498e+07	4.31538e+07	High	High	High	High	High	High	1	NA
EUC54452	3-oxoacid CoA-transferase	0	58.218	8	3	12	2	683	74.2	6.49	43.81	3	0	1.18942	13812.1	2.32283e+06	2.0209e+06	170910	1.72301e+06	1.76965e+06	Peak Found	Peak Found	High	High	High	High	1	NA
EUC67234	O-acetyltransferase CAS1, putative	0	58.169	12	5	12	5	856	95.4	9.01	48.71	5	0	0.18603	NA	937264	1.04035e+06	3.15961e+06	6.30009e+06	6.48619e+06	Not Found	High	Peak Found	Peak Found	High	High	1	NA
EUC61461	genomic scaffold, msy-sf-2 protein, putative	0	58.113	48	5	14	5	90	9.5	9.64	58.04	5	0	0.669204	3.13792e+06	6.53396e+06	7.6091e+06	8.62552e+06	8.245e+06	8.95268e+06	Peak Found	High	High	High	High	High	1	NA
EUC53856	20S proteasome subunit alpha 2	0	58.044	7	3	11	3	722	79.7	8.73	42.4	3	0	0.853314	391979	5.35107e+06	4.85495e+06	1.21823e+06	5.88728e+06	5.3143e+06	High	High	High	High	High	High	1	NA
EUC60308	glycoside hydrolase family 3 protein	0	57.989	12	7	19	1	638	68.7	6.61	58.38	7	4	131.528	1.35119e+07	4.99643e+07	4.83777e+07	525276	169450	155691	Peak Found	Not Found	High	High	Not Found	Not Found	1	NA
EUC55003	DJ-1/PfpI family protein	0	57.971	49	10	25	10	166	18.1	8.78	62.88	10	0	93.322	9.45647e+06	5.60475e+07	5.65426e+07	246684	544002	517114	High	Peak Found	High	High	Peak Found	Peak Found	1	NA
EUC65573	nuclear matrix protein	0	57.924	18	6	11	6	523	55.8	6.54	31.96	6	0	2.47353	916210	6.56669e+06	6.6184e+06	630327	2.888e+06	2.18255e+06	High	Peak Found	High	High	High	Peak Found	1	NA
EUC67273	methylglyoxal reductase (NADPH-dependent)	0	57.791	23	5	7	5	346	37.7	5.95	26.85	5	0	#DIV/0!	340750	5.30492e+06	6.62011e+06	NA	NA	NA	Peak Found	Not Found	High	High	Not Found	Not Found	1	NA
EUC66695	inositolphosphorylceramide synthase	0	57.647	17	4	11	4	348	38	8.69	54.96	4	0	0.31754	NA	2.02007e+06	2.32963e+06	4.35921e+06	7.6448e+06	8.54318e+06	Not Found	High	High	Peak Found	High	High	1	NA
EUC67491	60S ribosomal protein L36	0	57.51	14	3	17	3	102	11.6	11.6	62.4	3	0	0.171104	357813	1.06473e+07	9.12654e+06	3.65544e+06	6.23907e+07	5.16118e+07	Peak Found	High	High	High	High	High	1	NA
EUC67134	NADH-ubiquinone oxidoreductase 24 kDa subunit	0	57.33	23	3	16	3	246	27.2	8.06	73.45	3	0	0.0596328	221077	2.3661e+06	2.74662e+06	2.45061e+07	3.254e+07	3.23981e+07	High	High	High	High	High	High	1	NA
EUC56070	genomic scaffold, msy-sf-4 protein, putative	0	57.207	35	6	15	6	205	23.6	9.26	58.62	6	0	0.389017	837093	1.83255e+06	3.03342e+06	3.05958e+06	5.78133e+06	5.81926e+06	Peak Found	High	High	High	High	High	1	NA
EUC53762	oligosaccharyltransferase subunit ribophorin II	0	57.04	30	7	19	7	272	29.3	10.08	64.96	7	0	0.39137	2.70614e+06	7032661	6.95355e+06	9.66986e+06	1.65553e+07	1.64259e+07	High	High	High	High	High	High	1	NA
EUC63642	fasciclin domain protein	0	56.775	31	9	18	5	338	38.2	7.36	53.2	9	0	4.20483	78951.9	6.03162e+06	6.36451e+06	381048	1.34098e+06	1.24482e+06	Peak Found	Peak Found	High	High	High	High	1	NA
EUC57532	3-methyl-2-oxobutanoate hydroxymethyltransferase	0	56.628	42	7	8	6	322	34.9	8.37	27.12	7	0	1.03245	118005	2.84945e+06	3.39637e+06	743459	2.4327e+06	2.98765e+06	Peak Found	High	Peak Found	Peak Found	High	High	1	NA
EUC61195	GMC oxidoreductase	0	56.566	15	6	16	2	670	71	6.42	54.25	6	3	8.23285	1.42203e+06	1.01457e+07	8.66561e+06	281333	1.42871e+06	747593	Peak Found	Peak Found	High	High	Peak Found	Peak Found	1	NA
EUC62997	transmembrane protein, putative	0	56.538	18	5	13	5	449	50.6	9.55	39.27	5	0	0.149458	1.43894e+06	1.20009e+06	729187	4.39158e+06	8.72177e+06	9.42283e+06	High	High	Peak Found	Peak Found	High	High	1	NA
EUC67099	NAD-dependent malic enzyme, putative	0	56.476	15	5	16	5	544	59.9	7.15	49.83	5	0	0.627476	1.20906e+06	3.57082e+06	4.16282e+06	3.50547e+06	5.00961e+06	5.73678e+06	High	High	High	High	High	High	1	NA
EUC55687	dolichyl-phosphate-mannose-protein mannosyltransferase	0	56.33	15	9	15	9	775	87.4	7.75	33.58	9	0	0.380424	1.51898e+06	6.22939e+06	5.49448e+06	1.40856e+07	1.06743e+07	1.00509e+07	High	High	High	High	High	High	1	NA
EUC65054	copper amine oxidase	0	56.241	13	5	11	5	732	80.8	5.99	35.01	5	0	0.510329	1.15609e+06	3.72863e+06	6.55154e+06	8.88618e+06	6.78975e+06	6.73364e+06	High	High	High	High	High	High	1	NA
EUC66388	aldo/keto reductase	0	56.131	26	5	8	5	344	37.7	7.14	31.27	5	0	#DIV/0!	256880	6.34148e+06	7.29543e+06	NA	NA	NA	Peak Found	Not Found	High	High	Not Found	Not Found	1	NA
EUC53643	histone H2B	0	55.971	22	4	14	4	153	16.1	10.18	42.18	4	0	23.5614	1.53112e+06	3.35288e+07	2.78085e+07	753484	1.33222e+06	582580	High	Peak Found	High	High	High	Peak Found	1	NA
EUC56243	ser/thr protein phosphatase, putative	0	55.922	12	6	14	6	658	69.9	8.35	39.07	6	0	6.80129	615884	9.12192e+06	9.37621e+06	768291	1.30413e+06	737925	High	Peak Found	High	High	Peak Found	Peak Found	1	NA
EUC58331	adenosine kinase	0	55.896	22	6	18	6	345	36.4	5.53	60.22	6	0	3.20793	2.17267e+06	1.07008e+07	1.32308e+07	3.29442e+06	2.5182e+06	2.3248e+06	High	High	High	High	High	High	1	NA
EUC61264	nucleosome assembly protein Nap1, putative	0	55.889	12	4	15	4	451	50.7	4.56	54.68	4	0	1.2086	743666	1.47491e+07	1.3502e+07	5.79391e+06	7.88755e+06	1.0309e+07	Peak Found	High	High	High	High	High	1	NA
EUC65482	nuclear and cytoplasmic polyadenylated RNA-binding protein pub1, putative	0	55.767	20	6	14	6	447	47.1	6.02	53.98	6	0	1.82084	286209	5786788	5.7469e+06	2.32323e+06	2.0989e+06	2.06932e+06	Peak Found	Peak Found	High	High	High	High	1	NA
EUC60385	superoxide dismutase [Mn] protein	0	55.756	34	5	15	4	200	22.4	6.73	48.78	5	1	565.021	2.65254e+06	4.73509e+07	38597514	NA	58723.6	45816.5	Peak Found	Not Found	High	High	Not Found	Not Found	1	Met-loss+Acetyl [N-Term]
EUC64005	carnitine O-acetyltransferase	0	55.581	13	7	11	7	731	80.6	6.62	29.92	7	0	#DIV/0!	2.85744e+06	9.86057e+06	9.82771e+06	NA	NA	NA	High	Not Found	High	High	Not Found	Not Found	1	NA
EUC55591	macrofage activating glycoprotein, putative	0	55.465	17	4	15	4	369	38.2	4.84	49.8	4	0	1.58971	1.1285e+06	1.55783e+07	1.58537e+07	NA	6934307	6.72045e+06	High	Not Found	High	High	High	High	1	NA
EUC63133	alginate lyase	0	55.33	18	4	7	4	463	50.3	5.15	28.11	4	0	8.35602	736728	6.23385e+06	6.20668e+06	101227	661795	813956	Peak Found	Peak Found	High	High	Peak Found	High	1	NA
EUC65213	2OG-Fe(II) oxygenase family oxidoreductase	0	55.075	17	3	9	3	363	40.6	9.22	42.85	3	0	0.330238	NA	874634	880329	1.05226e+06	3.6699e+06	3249200	Not Found	High	Peak Found	High	High	High	1	NA
EUC63383	glycerol kinase-like protein	0	54.934	16	6	12	6	536	58.4	6.07	37.56	6	0	30.6894	716049	1.38276e+07	1.21088e+07	336866	102595	428998	High	Peak Found	High	High	Peak Found	Peak Found	1	NA
EUC61293	glycoside hydrolase family 47 protein	0	54.846	13	4	11	4	643	71.2	6.68	38.02	4	0	0.246469	NA	618349	626807	918134	3.38815e+06	3.27167e+06	Not Found	High	Peak Found	Peak Found	High	High	1	NA
EUC64225	NAD-dependent malic enzyme, putative	0	54.826	15	7	15	7	595	66.3	6.4	46.05	7	0	0.206122	269035	2.84868e+06	2.83246e+06	1.59141e+07	7.19291e+06	5.76027e+06	Peak Found	High	High	High	High	High	1	NA
EUC54901	40S ribosomal protein S20	0	54.722	41	6	23	6	123	13.7	9.7	67.93	6	0	1.83886	3.10062e+06	2.95174e+07	2.80702e+07	5.58192e+06	1.58672e+07	1.1554e+07	Peak Found	High	High	High	High	High	1	NA
EUC53749	ribosomal protein L2	0	54.666	25	7	13	7	390	42.3	11.72	41.35	7	0	0.360001	98908.7	1.60315e+06	1.60094e+06	1.6341e+06	3.58608e+06	3.9548e+06	Peak Found	High	High	Peak Found	High	High	1	NA
EUC64982	60S ribosomal protein l3	0	54.471	19	3	6	3	409	44.5	9.45	29.04	3	0	0.262938	213362	921402	NA	1.29981e+06	2.62092e+06	2.55285e+06	Peak Found	High	Peak Found	Not Found	High	High	1	NA
EUC62888	phosphomutase PMU1, putative	0	54.423	22	6	12	6	343	37.6	8.6	40.81	6	0	30.406	2.5052e+06	1.02615e+07	8.34282e+06	NA	231419	NA	High	Not Found	High	High	Peak Found	Not Found	1	NA
EUC56538	coproporphyrinogen III oxidase	0	54.403	18	5	13	5	374	42.3	6.29	35.55	5	0	3.37903	379410	7.40567e+06	7.50785e+06	1.8046e+06	1.83641e+06	884823	High	High	High	High	Peak Found	Peak Found	1	NA
EUC65191	succinate dehydrogenase assembly factor 2	0	53.951	40	5	13	5	180	20.3	9.11	38.28	5	0	0.271761	107501	3.18078e+06	1.87511e+06	1.95016e+06	8.04867e+06	9.00089e+06	Peak Found	High	High	High	High	High	1	NA
EUC59604	phosphatase DCR2	0	53.722	13	6	16	6	690	77	8.43	46.96	6	0	0.587318	344707	3.21288e+06	2.8381e+06	874988	5.16273e+06	4.85194e+06	Peak Found	High	High	High	High	High	1	NA
EUC54920	lipid-binding START domain protein	0	53.515	25	6	13	6	305	33.1	5.59	40.51	6	0	4.98311	617149	1.44684e+07	1.28817e+07	709689	2.4853e+06	2.41743e+06	Peak Found	Peak Found	High	High	High	High	1	NA
EUC66217	glycosyltransferase family 2 chitin synthase	0	53.362	4	6	14	6	1973	216.7	6.3	44.57	6	0	0.48549	431579	2.76006e+06	3.27605e+06	3.26267e+06	5.05781e+06	5.0015e+06	High	High	High	High	High	High	1	NA
EUC55989	glycoside hydrolase family 13 protein	0	52.999	11	4	8	4	580	60.5	6.11	25.86	4	0	0.625451	86977.5	4.50812e+06	3.94891e+06	670677	6.69746e+06	6.29243e+06	Peak Found	High	Peak Found	High	High	High	1	NA
EUC64845	exonuclease	0	52.987	13	8	15	8	883	98.1	8.43	42.38	8	0	0.175449	578417	980746	1.81903e+06	6.32715e+06	6.75451e+06	6.17291e+06	High	High	Peak Found	Peak Found	High	High	1	NA
EUC58677	40S ribosomal protein S9	0	52.848	53	14	48	14	193	22.3	10.81	113.67	14	0	4.02967	1.928e+07	1.54866e+08	1.51509e+08	2.11928e+07	3.41209e+07	2.55008e+07	High	High	High	High	High	High	1	NA
EUC65322	glycine cleavage system H protein	0	52.841	57	6	13	6	159	17.6	5.38	40.6	6	0	0.536519	681174	4.41249e+06	4.32793e+06	5.17555e+06	6.39391e+06	5.99114e+06	Peak Found	High	Peak Found	High	High	High	1	NA
EUC61595	RNA recognition motif protein	0	52.828	19	5	7	5	400	45.5	9.09	28.66	5	0	0.713744	NA	1.07008e+06	1.4035e+06	74824.2	2.38861e+06	2.73502e+06	Not Found	Peak Found	High	High	High	High	1	NA
EUC64969	NADH:ubiquinone oxidoreductase family protein	0	52.708	42	3	11	3	146	16.4	9	46.24	3	0	0.116464	27485.6	1.70887e+06	1.39687e+06	4.75762e+06	9.63333e+06	1.25119e+07	Peak Found	High	High	High	High	High	1	NA
EUC65304	phosphoglycerate mutase family protein	0	52.308	31	6	14	6	220	25.2	6.99	41.45	6	0	12.0681	5.60598e+06	1.84321e+07	1.89743e+07	1.4788e+06	1.12891e+06	956432	High	Peak Found	High	High	Peak Found	Peak Found	1	NA
EUC55472	proteasome (prosome, macropain) activator subunit 3 (pa28 gamma)	0	52.271	30	5	19	5	246	26.3	6.77	69.63	5	0	2.0002	1.81749e+06	2.44831e+07	2.12957e+07	5.74732e+06	9.33272e+06	8.71577e+06	High	High	High	High	High	High	1	NA
EUC62186	glycogen synthase kinase	0	52.271	36	10	17	10	397	45.1	8.53	44.99	10	0	0.42561	1.156e+06	6.16474e+06	5.74168e+06	1.12615e+07	9.28101e+06	1.01485e+07	Peak Found	High	High	High	High	High	1	NA
EUC61594	carrier protein	0	52.244	27	5	6	5	342	37.6	7.02	22.53	5	0	0.0461853	151691	NA	NA	4.35998e+06	2.71221e+06	2.78105e+06	Peak Found	High	Not Found	Not Found	High	High	1	NA
EUC53707	DNA replication protein YHM2	0	52.164	23	6	19	6	261	28.1	10.2	69.17	6	0	0.375786	1.72534e+06	9.01417e+06	9.80108e+06	9759011	2.25305e+07	22370832	High	High	High	High	High	High	1	NA
EUC63761	zinc metalloprotease, putative	0	52.159	11	5	8	5	876	96.5	7.06	28.44	5	0	0.337796	NA	1.04465e+06	886088	1.62228e+06	3.46729e+06	3.48397e+06	Not Found	High	Peak Found	Peak Found	High	High	1	Met-loss [N-Term]
EUC65212	60S ribosomal protein L15	0	52.134	38	10	33	10	201	23.9	11.37	77.71	10	0	1.84723	2.55315e+06	4.14385e+07	3.45016e+07	3.40781e+06	2.47728e+07	1.43119e+07	High	High	High	High	High	High	1	NA
EUC57624	survival factor 1, related protein	0	52.129	23	6	12	6	416	44.7	6.13	40.67	6	0	1.19946	1.14593e+06	9.74518e+06	8.83201e+06	5.4771e+06	5.9525e+06	5.0137e+06	High	High	High	High	High	High	1	NA
EUC64140	thioredoxin protein	0	52.123	30	4	10	4	244	27.4	8.16	37.95	4	0	1.16236	NA	2.3591e+06	2.60897e+06	559030	2.68076e+06	3.17137e+06	Not Found	Peak Found	High	High	High	High	1	NA
EUC66232	glycoside hydrolase family 28 protein	0	52.11	14	3	8	3	421	45.6	7.03	35.42	3	0	1.25418	45326.4	3.30746e+06	3.74218e+06	1049609	2.18044e+06	2.42701e+06	Peak Found	Peak Found	High	High	High	High	1	NA
EUC56184	1-acylglycerol-3-phosphate acyltransferase, putative	0	51.967	17	4	10	4	342	37.6	6.43	35.49	4	0	0.124244	175078	1.57162e+06	1.57093e+06	3.68875e+06	1.15533e+07	1.14605e+07	Peak Found	High	High	Peak Found	High	High	1	NA
EUC63762	cytoplasmic leucine-tRNA ligase, putative	0	51.965	10	8	18	8	1105	123.3	6.6	45.37	8	0	0.863831	1.20091e+06	4.75154e+06	3.8404e+06	2.78537e+06	4.86684e+06	3.68431e+06	High	High	High	High	High	High	1	NA
EUC60876	acetyl-CoA C-acyltransferase	0	51.955	22	5	12	5	401	41.4	8.9	54.82	5	0	0.596928	1.69847e+06	5.97625e+06	5.67579e+06	9.57229e+06	5.8565e+06	6.93659e+06	High	High	High	High	High	High	1	NA
EUC62478	spermine/spermidine synthase	0	51.915	16	6	14	6	647	70.1	7.25	53.71	6	0	0.108353	314525	918799	1.10256e+06	6.02663e+06	7.5022e+06	8.02921e+06	Peak Found	High	High	High	High	High	1	NA
EUC65071	inorganic phosphate transporter PHO88	0	51.842	27	4	15	4	185	20.3	9.19	54.15	4	0	0.608856	1.30583e+06	4.31073e+06	3.94949e+06	6.58545e+06	4.46152e+06	4.66454e+06	High	High	High	High	High	High	1	NA
EUC62144	TCP-1 chaperonin family protein alpha subunit	0	51.802	16	6	15	6	545	59.2	7.18	48.38	6	0	2.55257	510449	3.93718e+06	3.53794e+06	1.01835e+06	1.45404e+06	656057	High	High	High	High	High	High	1	NA
EUC62271	prenylcysteine lyase, putative	0	51.759	23	6	8	6	522	57.4	6.35	21.85	6	0	1.15097	2.31759e+06	6.90549e+06	7.1011e+06	6.91052e+06	3.61318e+06	3.65932e+06	High	High	High	High	High	High	1	NA
EUC61008	hydrogenase maturation factor hoxX	0	51.669	7	6	11	6	1004	109	7.96	33.11	6	0	15.8146	952084	5.5667e+06	6.44434e+06	NA	382712	163750	High	Not Found	High	High	Peak Found	Peak Found	1	NA
EUC66790	serine/threonine-protein phosphatase	0	51.533	23	6	15	6	332	38	5.99	43.75	6	0	1.03214	755753	5.56729e+06	5.68157e+06	4.59865e+06	3.56422e+06	3.46791e+06	Peak Found	High	High	High	High	High	1	NA
EUC59217	cytochrome P450 family 6 protein	0	51.365	13	5	8	5	578	65.6	7.77	25.52	5	0	0.631815	NA	1.9929e+06	1.95948e+06	1.00625e+06	4.44994e+06	3.92722e+06	Not Found	High	High	High	High	High	1	NA
EUC58238	Ppr10 protein	0	51.316	19	5	7	5	511	57.4	5.95	23.76	5	0	0.148707	NA	209708	710141	1.53186e+06	3.73753e+06	4.0091e+06	Not Found	Peak Found	Peak Found	Peak Found	High	High	1	NA
EUC67774	catalase	0	51.271	23	6	7	6	552	61.8	7.06	22.45	6	0	0.496662	92213.9	1.40206e+06	823007	1.55523e+06	NA	NA	High	High	High	Peak Found	High	Not Found	1	NA
EUC62555	long-chain 3-oxoacyl-CoA reductase	0	51.218	26	6	13	6	364	39.6	9.51	37.14	6	0	0.622284	879102	4.05591e+06	4.34433e+06	3.19552e+06	6.08286e+06	5.63336e+06	High	High	Peak Found	High	High	High	1	NA
EUC67029	alpha-ketoglutarate-dependent xanthine dioxygenase	0	51.217	29	7	12	7	419	46.5	6.73	38.97	7	0	4.39864	1.45238e+06	8335984	6.34168e+06	1.71285e+06	1.42804e+06	526161	Peak Found	High	High	High	High	Peak Found	1	NA
EUC62254	hypoxia induced motif protein	0	51.118	21	4	14	4	224	24.6	9.7	49.53	4	0	0.829398	1.70572e+06	2.48717e+06	2.85897e+06	4.3021e+06	2.07078e+06	2.1295e+06	High	High	High	High	High	High	1	NA
EUC57454	acyl-CoA dehydrogenase	0	51.101	20	5	9	5	422	46.3	8.09	29.43	5	0	0.154492	288535	1.23456e+06	1.39882e+06	3.87289e+06	7.20999e+06	7.83015e+06	Peak Found	Peak Found	Peak Found	Peak Found	High	High	1	NA
EUC57688	lysophospholipase	0	51.068	21	4	11	4	284	30.9	7.4	43.58	4	0	0.337292	653867	3.05778e+06	2.33674e+06	3.6493e+06	6.69059e+06	7.59232e+06	High	High	Peak Found	Peak Found	High	High	1	NA
EUC60452	hypothetical protein	0	50.675	83	5	9	5	88	9.3	4.78	43.1	5	0	1.60531	348585	11088598	9.92497e+06	7375572	4.21957e+06	1.71199e+06	High	High	High	High	High	High	1	Acetyl [N-Term]
EUC55457	alpha beta hydrolase fold protein	0	50.575	18	7	19	7	588	63.1	7.02	59.88	7	0	4.00591	877065	1.16268e+07	1.01955e+07	152487	3.03367e+06	2.48033e+06	Peak Found	Peak Found	High	High	High	High	1	NA
EUC57006	polyketide cyclase/dehydrase and lipid transporter	0	50.478	45	5	10	5	187	20.8	6.8	41.72	5	0	2.11386	2.21613e+06	6.43343e+06	6.23268e+06	1.25877e+06	3.01638e+06	2.76515e+06	High	High	High	High	High	High	1	NA
EUC61548	gamma-butyrobetaine dioxygenase	0	50.472	15	4	13	4	458	51.4	8.21	50.89	4	0	0.444843	91176.5	1.66984e+06	2.56498e+06	2.12495e+06	3.62404e+06	3.97578e+06	Peak Found	High	High	High	High	High	1	NA
EUC62477	CYB2-L-lactate dehydrogenase (cytochrome b2), putative	0	50.325	12	4	9	4	501	55.6	6.6	32.88	4	0	0.239385	NA	850308	1.07629e+06	1.69161e+06	4.90857e+06	5.47195e+06	Not Found	High	Peak Found	Peak Found	High	High	1	Met-loss [N-Term]
EUC59679	fission 1 protein	0	50.318	37	4	13	4	154	17.2	8.13	53.94	4	0	0.348668	350782	1.85314e+06	2.01416e+06	4.65317e+06	3.66181e+06	3.78271e+06	Peak Found	High	High	High	High	High	1	NA
EUC65108	F-actin capping protein beta subunit	0	50.292	30	5	11	5	269	30.6	4.93	36.63	5	0	2.45787	408820	4.18196e+06	4.32718e+06	931554	1.35917e+06	1.3376e+06	High	High	High	High	High	Peak Found	1	Met-loss+Acetyl [N-Term]
EUC63366	ribosomal protein L5	0	50.158	12	4	12	4	551	61.9	10.4	37.19	4	0	0.1718	756365	994068	1.30433e+06	5.74105e+06	5.89738e+06	6.1425e+06	Peak Found	High	Peak Found	Peak Found	High	High	1	NA
EUC61010	glutathione S-transferase	0	50.123	31	4	13	4	213	23.6	8.09	47.97	4	0	1.46711	1.2111e+06	6.54443e+06	6.34564e+06	3.32002e+06	3.10255e+06	3.18893e+06	Peak Found	High	High	High	High	High	1	Met-loss+Acetyl [N-Term]
EUC62666	glycosyl hydrolase family 43 protein	0	50.099	19	4	6	4	328	35.7	7.43	18.92	4	0	2.00125	1.18768e+06	8.09552e+06	7.91507e+06	2.57352e+06	2.85074e+06	3.16952e+06	High	Peak Found	High	High	Peak Found	Peak Found	1	NA
EUC66909	deoxyribose-phosphate aldolase	0	50	45	4	21	4	84	9.2	9.41	70.77	4	0	1.16158	8.31289e+06	2.36193e+07	2.40354e+07	2.09754e+07	1.34918e+07	1.37149e+07	High	High	High	High	High	High	1	Met-loss [N-Term]
EUC53841	rhodanese-like domain protein	0	49.999	20	3	19	3	170	19.1	9.2	65.05	3	0	0.300653	4366446	6.39552e+06	6.83197e+06	1.43706e+07	2.092e+07	2.32285e+07	High	High	High	High	High	High	1	NA
EUC54848	ATP-dependent (S)-NAD(P)H-hydrate dehydratase	0	49.848	31	6	12	6	330	34.7	7.52	36.09	6	0	1.21514	310778	3905231	4.01152e+06	1.47069e+06	2.65199e+06	2.64815e+06	Peak Found	High	High	High	High	High	1	NA
EUC62371	MAP kinase	0	49.81	27	8	18	8	435	48.6	6.71	38.41	8	0	1.49555	1.37667e+06	7.34325e+06	8.77656e+06	4.4331e+06	3.6554e+06	3.6105e+06	High	High	High	High	High	High	1	NA
EUC56490	legume-like lectin	0	49.712	15	3	17	3	331	36.2	8.82	72.11	3	0	0.439988	774889	4.30189e+06	4.03146e+06	5.81193e+06	7.42547e+06	7.46373e+06	High	High	High	High	High	High	1	NA
EUC67689	GCN5-related N-acetyltransferase	0	49.562	35	4	12	4	208	23.5	6.65	31.14	4	0	1.84229	3.44168e+06	1.77578e+07	1.82103e+07	8.15909e+06	6.99357e+06	6.2391e+06	High	High	High	High	High	High	1	NA
EUC64943	acyl CoA-binding protein	0	49.512	44	3	10	3	104	11.6	5.55	40.31	3	0	1.95229	2.58177e+06	1.18212e+07	1.13112e+07	6.95791e+06	4.03192e+06	2.18144e+06	High	High	High	High	High	Peak Found	1	NA
EUC62232	ubiquitin carboxyl-terminal hydrolase	0	49.512	8	6	14	6	1134	129.3	5.99	52.04	6	0	1.64247	1.4311e+06	6.21094e+06	6.45754e+06	1.78811e+06	3.8377e+06	2958586	Peak Found	High	High	High	High	High	1	NA
EUC56872	exo-beta-1,3-glucanase	0	49.402	21	5	6	5	459	51.1	6.8	22.3	5	0	#DIV/0!	572063	5.16398e+06	5.36477e+06	NA	NA	NA	Peak Found	Not Found	High	High	Not Found	Not Found	1	NA
EUC66846	40S ribosomal protein, putative	0	49.261	54	8	35	8	151	17.1	10.55	96.41	8	0	1.15169	9.00443e+06	5.77733e+07	5.20715e+07	2.37261e+07	3.99077e+07	3.95615e+07	High	High	High	High	High	High	1	NA
EUC64037	proteasome subunit alpha type protein	0	49.086	39	8	13	8	261	28.6	5.95	36.03	8	0	1.11271	3.09584e+06	1.09586e+07	1.09728e+07	4.42477e+06	9.33764e+06	8.72981e+06	Peak Found	Peak Found	High	High	High	High	1	NA
EUC54178	ribonuclease-III-like protein	0	48.983	13	2	11	2	304	34	9.85	48.12	2	0	0.0838263	NA	373453	291382	3.43833e+06	3.88302e+06	4.5753e+06	Not Found	High	Peak Found	Peak Found	High	High	1	NA
EUC55658	hypothetical protein	0	48.932	8	4	18	4	678	75.2	6.23	49.69	4	0	0.349521	1.17512e+06	3.44623e+06	3.48309e+06	4.92884e+06	8.92825e+06	9.3302e+06	Peak Found	High	High	High	High	High	1	NA
EUC61315	GDSL-like lipase acylhydrolase	0	48.738	18	3	10	3	248	27	7.42	42.05	3	0	1.0781	178120	5.10746e+06	5.02871e+06	2.85566e+06	2.98081e+06	3730605	Peak Found	High	High	High	High	High	1	NA
EUC56994	serine/threonine-protein phosphatase	0	48.675	24	3	10	3	249	28.6	5.33	47.98	3	0	1.69271	NA	3.48672e+06	3.83268e+06	2.0225e+06	2.32094e+06	2.14268e+06	Not Found	High	High	High	High	High	1	NA
EUC54042	chitin deacetylase	0	48.649	22	4	10	4	403	42.7	6.18	30.81	4	0	8.36928	575887	7.03105e+06	7.28921e+06	NA	130874	1055699	High	Not Found	High	High	Peak Found	Peak Found	1	NA
EUC63373	pectinesterase	0	48.611	25	4	7	4	285	30.7	9.29	26.77	4	0	10.589	364987	3.91174e+06	3.79356e+06	206324	378971	176847	High	Peak Found	High	High	Peak Found	Peak Found	1	NA
EUC57742	CDC10-septin, putative	0	48.611	17	5	11	5	465	52.3	6.54	34.32	5	0	2.97459	657272	7.06392e+06	7.58389e+06	802276	2.4276e+06	1.91541e+06	High	High	High	High	High	High	1	NA
EUC62274	glycoside hydrolase family 71 protein	0	48.525	17	5	10	5	425	47	6.42	29.77	5	0	15.6128	1.32592e+06	5.24107e+06	4.50734e+06	332095	NA	140781	High	Peak Found	High	High	Not Found	Peak Found	1	NA
EUC59517	RPS22A ribosomal protein, putative	0	48.407	39	4	12	4	130	14.7	10.51	56.64	4	0	2.41929	120071	1.0695e+07	1.03499e+07	960493	4.07701e+06	3.71092e+06	Peak Found	Peak Found	High	High	High	High	1	NA
EUC62385	calcium binding protein, putative	0	47.97	50	6	17	6	223	24.3	5.05	52.84	6	0	1.277	560809	1.17694e+07	1.28203e+07	1.90815e+06	8.61781e+06	9.16899e+06	High	High	High	High	High	High	1	NA
EUC58575	YcfA-like protein	0	47.886	9	4	8	4	908	101.1	6.19	38.83	4	0	0.122905	NA	358287	902800	2.97484e+06	6.18059e+06	6.2356e+06	Not Found	High	Peak Found	Peak Found	High	High	1	NA
EUC64469	endo-1,4-beta-xylanase	0	47.818	16	4	8	4	385	40.3	7.3	29.74	4	0	25.6264	977392	3.97417e+06	3.59678e+06	NA	111192	NA	High	Not Found	High	High	Peak Found	Not Found	1	NA
EUC60464	iron-sulfur cluster assembly accessory protein	0	47.815	21	4	17	4	226	24.7	7.83	57.87	4	0	0.122669	349513	2.57698e+06	3.01929e+06	1.19002e+07	1.80691e+07	1.85008e+07	Peak Found	High	High	High	High	High	1	NA
EUC62966	pectinesterase	0	47.486	27	3	7	3	184	19.9	5.87	30.36	3	0	12.6552	711317	1.2177e+07	1.2718e+07	409174	404961	1.20925e+06	High	Peak Found	High	High	Peak Found	Peak Found	1	NA
EUC61743	endoplasmic reticulum protein, putative	0	47.467	19	3	18	3	258	28.7	9.7	52.05	3	0	0.290544	949617	2.73663e+06	1.86053e+06	9.74571e+06	4.73643e+06	4.60888e+06	High	High	High	High	High	High	1	NA
EUC66335	transmembrane protein, putative	0	47.456	30	5	9	5	279	30.1	8.32	34.72	5	0	0.395649	443100	3.1043e+06	3.43316e+06	2.14871e+06	7.12108e+06	8.37353e+06	Peak Found	Peak Found	High	High	High	High	1	NA
EUC53664	chitin synthase	0	47.25	6	3	8	3	889	99.8	8.05	26.65	3	0	0.157391	245487	370573	1.38625e+06	4.86571e+06	3.8005e+06	4.05566e+06	High	High	Peak Found	Peak Found	High	High	1	NA
EUC57379	3-hydroxyanthranilate 3,4-dioxygenase	0	47.185	39	5	11	5	174	20	6.11	32.03	5	0	7.65808	567129	8.73601e+06	8947628	677493	918264	787448	High	High	High	High	Peak Found	Peak Found	1	Met-loss [N-Term]
EUC67187	1,3-beta-glucan synthase	0	47.179	10	8	12	7	1090	124.1	9.28	30.87	8	1	0.978976	1.87739e+06	9.6614e+06	1.09388e+07	5.45455e+06	8.82779e+06	8.67796e+06	High	High	High	Peak Found	High	High	1	NA
EUC55326	26S proteasome regulatory complex ATPase RPT6	0	47.155	27	7	16	6	401	44.4	9.06	41.07	7	0	2.36795	392840	7526903	7.08052e+06	2.22375e+06	2.27869e+06	1.83226e+06	High	High	High	High	Peak Found	Peak Found	1	NA
EUC59783	vacuolar (H+)-ATPase G subunit	0	47.14	36	4	12	4	132	15.1	7.43	37.77	4	0	1.25578	43980.5	5.00107e+06	4.30018e+06	3.27872e+06	2.09366e+06	2.06941e+06	Peak Found	High	High	High	High	High	1	NA
EUC64396	serum paraoxonase/arylesterase	0	47.037	25	4	6	4	394	43.4	6.52	19.09	4	0	0.0429184	NA	123485	NA	641164	4.14744e+06	3.84303e+06	Not Found	High	Peak Found	Not Found	High	High	1	NA
EUC55718	60S ribosomal protein L33-A	0	46.875	48	4	12	4	106	12	11.43	62.97	4	0	0.776028	293785	6.65204e+06	5.87718e+06	2.2803e+06	7.25103e+06	6.99257e+06	Peak Found	High	High	High	High	High	1	NA
EUC66389	aspartyl aminopeptidase	0	46.556	15	4	18	4	476	51.9	6.57	59.98	4	0	1.5326	605618	1.00171e+07	8.92553e+06	2.27224e+06	5.52586e+06	4.95682e+06	High	High	High	High	High	High	1	NA
EUC66320	insulin-degrading enzyme	0	46.551	9	6	9	6	1130	128.2	6.84	25.28	6	0	0.297458	295886	1.78343e+06	1.89445e+06	3.34563e+06	4.80386e+06	5.20958e+06	High	High	Peak Found	Peak Found	High	High	1	NA
EUC56091	60S ribosomal protein L24	0	46.437	27	5	24	5	150	16.9	11.17	67.69	5	0	0.381297	2.3465e+06	1.80297e+07	1.49639e+07	1.24486e+07	4.04552e+07	3.97797e+07	Peak Found	High	High	High	High	High	1	Met-loss [N-Term]
EUC65736	coatomer subunit delta	0	46.357	12	5	15	5	530	57.5	5.54	44.82	5	0	1.62786	725372	7.20185e+06	7.32863e+06	865382	4.35414e+06	4.1522e+06	High	High	High	High	High	High	1	NA
EUC54540	rare lipoprotein A-like double-psi beta-barrel protein	0	46.088	51	4	11	4	146	15.4	6.51	42.34	4	0	283.46	8730873	7.78599e+07	6.41205e+07	183182	NA	171275	High	Peak Found	High	High	Not Found	Peak Found	1	NA
EUC55107	allergen protein	0	45.985	25	4	13	4	191	20.4	5.34	44.46	4	0	11.6489	1.13469e+06	2.67391e+07	2.72695e+07	939787	2.3784e+06	1.41558e+06	Peak Found	Peak Found	High	High	High	High	1	NA
EUC67120	40S ribosomal protein S27	0	45.75	46	4	10	4	83	9.2	8.98	31.65	4	0	6.38559	368987	6.58259e+06	6.65778e+06	104425	1.2758e+06	751035	High	Peak Found	High	High	High	Peak Found	1	Met-loss [N-Term]
EUC57312	epoxide hydrolase	0	45.693	15	2	7	2	205	23.4	5.33	29.58	2	0	47.8645	691184	8.56165e+06	8.73516e+06	194908	NA	55632.9	High	Peak Found	High	High	Not Found	Peak Found	1	NA
EUC55725	class E vacuolar protein sorting machinery protein hse1, putative	0	45.507	8	4	10	4	869	95.3	6.16	30.54	4	0	0.996986	308465	4.2158e+06	3.48989e+06	2.52939e+06	2.68681e+06	2.82218e+06	High	Peak Found	High	High	High	High	1	NA
EUC56457	short chain dehydrogenase	0	45.44	20	5	12	5	297	32.1	9.11	40.42	5	0	0.722645	781786	4.68561e+06	5.04564e+06	2.87843e+06	5.91103e+06	5.75853e+06	Peak Found	Peak Found	High	High	High	High	1	NA
EUC56685	alpha-1,2-mannosyltransferase ALG9	0	45.439	7	5	10	5	707	79.8	9.23	31.39	5	0	0.278905	321376	1.55525e+06	998069	3.37304e+06	3.50859e+06	3.42545e+06	Peak Found	High	High	Peak Found	High	High	1	NA
EUC61492	mannan endo-1,4-beta-mannosidase	0	45.32	8	2	10	1	416	46.8	8.16	36.68	2	0	#DIV/0!	NA	NA	NA	927887	5.62806e+06	5318220	Not Found	Peak Found	Not Found	Not Found	High	High	1	NA
EUC57718	18 kDa protein	0	45.256	40	4	11	4	204	22.6	8.78	36.22	4	0	0.391562	348372	1.73033e+06	1.90723e+06	2.28322e+06	3.82568e+06	4.07065e+06	High	High	Peak Found	High	High	High	1	NA
EUC58509	hypothetical protein	0	45.248	23	4	7	4	375	41.1	7.05	25.13	4	0	#DIV/0!	NA	7887524	8.27585e+06	NA	NA	NA	Not Found	Not Found	High	High	Not Found	Not Found	1	NA
EUC59549	delta-endotoxin CytB, putative	0	45.246	32	4	12	4	222	24.4	5.85	53.2	4	0	1.49254	29581.3	7.27559e+06	8.42831e+06	3.82532e+06	3.29773e+06	3418386	Peak Found	High	High	High	High	High	1	Met-loss+Acetyl [N-Term]
EUC61369	exopolyphosphatase	0	45.172	13	4	10	4	480	52.9	8.02	35.32	4	0	0.849989	306099	3.45769e+06	3.60938e+06	2.20125e+06	3.11461e+06	3.35857e+06	High	High	High	High	High	High	1	NA
EUC54659	hydrolase, putative	0	45.063	10	5	7	5	666	72.9	6.42	20.9	5	0	13.0934	150458	4.21267e+06	4.82035e+06	186860	220659	293864	Peak Found	Peak Found	High	High	Peak Found	Peak Found	1	NA
EUC55657	chromo shadow domain protein	0	45.041	28	4	7	4	252	28.7	4.82	16.93	4	0	3.49016	577394	5.94488e+06	4.50376e+06	1.08757e+06	1.05973e+06	1.01188e+06	High	Peak Found	High	High	Peak Found	Peak Found	1	NA
EUC57179	aspartic peptidase A1	0	45.036	19	5	8	5	568	58.9	7.58	32.81	5	0	#DIV/0!	NA	5.74297e+06	4.4378e+06	NA	NA	NA	Not Found	Not Found	High	High	Not Found	Not Found	1	NA
EUC65195	ser-thr-rich glycosyl-phosphatidyl-inositol-anchored membrane family protein	0	45.028	32	3	8	3	191	19.4	5.4	33.4	3	0	3.93301	184857	1.38565e+07	1.56878e+07	1.62354e+06	3.15577e+06	2.77959e+06	Peak Found	High	High	High	High	High	1	NA
EUC63420	vacuolar targeting-like protein, putative	0	45.007	23	6	13	6	406	44.3	5.69	38.97	6	0	4.26601	1.16565e+06	16251077	1.55311e+07	2.09842e+06	2.54581e+06	3.0791e+06	High	High	High	High	High	High	1	NA
EUC57350	40S ribosomal protein S28	0	45.007	54	4	20	4	68	7.6	10.46	68.18	4	0	0.826786	2.49371e+06	1.23787e+07	1.36679e+07	1.3577e+07	1.07162e+07	1.02264e+07	High	High	High	High	High	High	1	Acetyl [N-Term]
EUC58502	acyl-CoA synthetase	0	44.997	13	5	11	5	589	64.5	8.72	37.33	5	0	0.444479	228174	1.57203e+06	2.13264e+06	598962	4.11353e+06	4.13571e+06	Peak Found	High	High	Peak Found	High	High	1	NA
EUC62215	spherulin 4, putative	0	44.709	27	3	10	3	231	24.5	7.23	40.26	3	0	#DIV/0!	735327	6.88398e+06	5.16594e+06	NA	NA	NA	High	Not Found	High	High	Not Found	Not Found	1	NA
EUC56179	fumarylacetoacetate hydrolase	0	44.671	21	3	7	3	298	32.1	8.9	26.17	3	0	#DIV/0!	NA	NA	NA	692080	2.18245e+06	1.99205e+06	Not Found	High	Not Found	Not Found	High	High	1	NA
EUC63416	histone H4	0	44.587	51	6	21	6	103	11.4	11.36	51.71	6	0	4.55968	2.7572e+07	1.6277e+08	1.42401e+08	1.3139e+07	3.31581e+07	2.66779e+07	High	High	High	High	High	High	1	NA
EUC56309	monooxygenase	0	44.583	10	3	6	3	560	63.3	9.11	22.04	3	0	#DIV/0!	NA	NA	NA	1.35451e+06	1.27602e+06	1.82031e+06	Not Found	High	Not Found	Not Found	High	High	1	NA
EUC53599	NADH-ubiquinone oxidoreductase	0	44.464	10	2	6	2	360	38.7	6.15	21.22	2	0	0.0900118	65730.1	998809	933361	6.11723e+06	7.55724e+06	8.52151e+06	Peak Found	High	Peak Found	Peak Found	High	High	1	NA
EUC63163	plastocyanin-like domain protein	0	44.427	16	3	11	3	167	18.9	5.92	33.09	3	0	36.817	839642	4.41697e+07	41947358	440720	886378	1.03476e+06	High	Peak Found	High	High	Peak Found	Peak Found	1	NA
EUC64009	casein kinase I hhp1	0	44.393	26	7	15	7	347	40.2	9.39	34.22	7	0	1.56416	2.52727e+06	1.01827e+07	9.22494e+06	4.8189e+06	5.10461e+06	4.09997e+06	High	High	High	High	High	High	1	NA
EUC56967	proline iminopeptidase	0	44.366	17	4	15	4	366	41.5	7.84	31.83	4	0	1.19387	1.33675e+06	8.05893e+06	5.62179e+06	4.92765e+06	4.18846e+06	3.46275e+06	High	High	High	High	High	High	1	NA
EUC59028	nicotinate-nucleotide pyrophosphorylase [carboxylating] protein	0	44.359	18	4	10	4	347	37.3	6.39	36.69	4	0	5.35254	141389	5.04623e+06	4.72799e+06	375462	651101	825944	Peak Found	Peak Found	High	High	Peak Found	Peak Found	1	NA
EUC55572	mucoidy inhibitor A, putative	0	44.297	17	6	12	1	441	48.9	6.02	41.13	6	0	0.795515	NA	127261	723922	117948	708368	778649	Not Found	Peak Found	Peak Found	Peak Found	High	Peak Found	1	NA
EUC60879	gamma-adaptin (adaptor HA1/AP1 adaptin gamma subunit), putative	0	44.277	7	4	8	4	861	93.3	6.77	32.4	4	0	0.326121	2.35551e+06	1.22559e+06	915411	3.75628e+06	4.9755e+06	5.05612e+06	Peak Found	High	Peak Found	Peak Found	High	High	1	NA
EUC54022	AIG1 domain protein, putative	0	43.766	14	4	4	4	574	63.9	5.01	15.48	4	0	0.573352	NA	889769	1.35512e+06	1.45299e+06	2.20644e+06	2.21363e+06	Not Found	High	High	High	Peak Found	High	1	NA
EUC62429	NADPH-dependent methylglyoxal reductase GRE2 protein, putative	0	43.723	18	3	7	3	362	40.3	6.27	27.38	3	0	#DIV/0!	NA	NA	NA	1.61813e+06	2.33023e+06	2.48112e+06	Not Found	Peak Found	Not Found	Not Found	High	High	1	NA
EUC61023	SAC6-actin filament bundling protein, fimbrin, putative	0	43.676	12	5	12	5	646	71.6	6.32	37.68	5	0	0.76578	690575	3.29635e+06	3.47754e+06	2.03758e+06	3.22489e+06	4.48507e+06	Peak Found	High	High	High	High	High	1	NA
EUC62240	NAD(P)H-binding family protein	0	43.466	12	3	8	3	326	34.9	8.84	25.38	3	0	0.0235992	34076.8	530348	372981	2.78251e+07	5.82918e+06	6.06766e+06	Peak Found	Peak Found	Peak Found	Peak Found	High	High	1	NA
EUC62542	transmembrane protein, putative	0	43.415	13	4	10	4	505	54.1	6.93	30.05	4	0	0.264892	50647.4	1.30044e+06	1.5229e+06	1854762	4.16264e+06	4.83229e+06	Peak Found	High	High	Peak Found	High	High	1	NA
EUC55856	CAAX prenyl protease	0	43.413	11	2	5	2	452	51.3	7.42	24.26	2	0	0.203901	NA	143750	387348	2.07507e+06	752341	1.07961e+06	Not Found	High	Peak Found	Peak Found	High	High	1	NA
EUC57715	hypothetical protein	0	43.359	9	6	10	6	686	74.2	9.86	25.64	6	0	2.98601	1.06581e+06	7.26194e+06	8.63667e+06	1.83077e+06	2.0102e+06	1.84033e+06	High	Peak Found	High	High	High	Peak Found	1	NA
EUC60314	AGC/AKT kinase gad8	0	43.11	7	2	6	2	548	61.6	8.18	25.56	2	0	2.11323	NA	1.76094e+06	1.92071e+06	200669	1.02909e+06	1.38354e+06	Not Found	Peak Found	High	High	High	High	1	NA
EUC59319	hypothetical protein	0	42.832	24	2	5	2	193	21.8	4.94	23.14	2	0	#DIV/0!	NA	NA	NA	2.18207e+06	3.36746e+06	4.03268e+06	Not Found	Peak Found	Not Found	Not Found	High	High	1	Met-loss+Acetyl [N-Term]
EUC57025	LEM3 (ligand-effect modulator 3)/CDC50 family transcription regulatory protein	0	42.738	18	5	9	5	390	43.1	8.95	29.16	5	0	0.664431	546532	1.5879e+06	1.54626e+06	1223975	2331282	1.98435e+06	High	High	High	High	High	High	1	NA
EUC61047	glycoside hydrolase family 27 protein	0	42.561	15	3	6	3	428	48	6.55	23.48	3	0	32.9788	NA	5.44029e+06	5.07492e+06	134011	158970	185290	Not Found	Peak Found	High	High	Peak Found	Peak Found	1	NA
EUC53716	enoyl-(acyl carrier) reductase	0	42.509	26	4	6	4	239	26.3	6.57	19.3	4	0	21.2564	305645	4.88287e+06	3.96656e+06	206163	80968.4	NA	Peak Found	Peak Found	High	High	Peak Found	Not Found	1	NA
EUC55519	calcium/calmodulin-dependent kinase type I	0	42.383	9	4	12	4	450	50	7.46	38.18	4	0	0.381925	776317	3.75556e+06	3.75191e+06	5.49093e+06	8.31056e+06	7.88806e+06	Peak Found	High	Peak Found	High	High	High	1	NA
EUC67160	dolichyl-diphosphooligosaccharide-protein glycotransferase, putative	0	42.214	19	4	11	4	321	35.4	9.73	39.69	4	0	0.24034	101158	2.09366e+06	1.91234e+06	2.89329e+06	7.12939e+06	7.06627e+06	Peak Found	High	High	High	High	High	1	NA
EUC56708	37S ribosomal protein S25	0	42.21	31	5	8	5	274	30.6	6.87	24.76	5	0	0.194933	251935	578322	938204	1.394e+06	3.59929e+06	4.07886e+06	Peak Found	Peak Found	Peak Found	Peak Found	High	High	1	NA
EUC61240	cytoplasmic serine-tRNA ligase	0	42.168	20	7	11	7	366	41.4	5.48	27.33	7	0	1.40741	775498	4.11935e+06	3.92433e+06	1.53515e+06	2.4702e+06	2.26088e+06	High	High	High	High	High	High	1	NA
EUC59261	carbohydrate-binding module family 13 protein, putative	0	42.111	18	2	4	2	323	33.8	5.35	20.56	2	0	10.9804	145050	6.91062e+06	6.93956e+06	276327	539479	458762	Peak Found	Peak Found	High	High	Peak Found	Peak Found	1	NA
EUC66459	PPR domain protein	0	42.074	17	4	7	4	455	50.8	8.91	17.21	4	0	0.126825	194693	861731	868882	4.10253e+06	5.57533e+06	5.50295e+06	Peak Found	High	Peak Found	Peak Found	High	High	1	NA
EUC67439	glutaminyl-tRNA synthetase	0	42.05	10	5	7	5	853	94.1	7.18	20.7	5	0	0.221354	41865.3	960181	1.55082e+06	957680	4556944	6.01834e+06	Peak Found	High	High	High	High	Peak Found	1	NA
EUC62376	subtilisin-like serine protease, putative	0	42.025	38	5	7	5	256	26.5	7.4	22.07	5	0	2.04264	461746	7.01177e+06	5.87311e+06	512999	3.01792e+06	3.00311e+06	Peak Found	Peak Found	High	Peak Found	High	High	1	NA
EUC54931	RNA recognition motif 1 in RNA-binding protein 28 (RBM28)-like protein	0	41.991	17	2	5	2	191	19.6	8.4	19.82	2	0	14.9968	NA	5.59276e+06	4.79014e+06	253260	550376	234875	Not Found	Peak Found	High	High	Peak Found	Peak Found	1	NA
EUC59624	trans-2-enoyl-CoA reductase	0	41.963	25	4	6	4	373	41.1	9.38	14.91	4	0	0.949414	791569	656255	1.39138e+06	940480	981578	1.06842e+06	High	Peak Found	High	High	High	Peak Found	1	NA
EUC60262	transmembrane protein, putative	0	41.951	28	4	8	4	229	24.8	6.8	26.23	4	0	1.33701	308985	3.27188e+06	2.79609e+06	622735	2.2549e+06	1.89194e+06	Peak Found	Peak Found	High	High	High	High	1	NA
EUC61118	hypothetical protein	0	41.772	16	6	13	6	392	43.7	9.28	41.4	6	0	0.282716	976344	798908	1.28756e+06	2.34532e+06	4.01967e+06	4.46854e+06	Peak Found	High	Peak Found	Peak Found	High	High	1	NA
EUC55370	deuterolysin metalloprotease (M35) family containing protein	0	41.751	14	5	10	5	357	38.3	6.6	27.97	5	0	17.0367	1.29977e+06	4.44789e+06	4.43358e+06	180182	205358	212068	High	Peak Found	High	High	Peak Found	Peak Found	1	NA
EUC64320	NADH ubiquinone oxidoreductase, 20 kDa subunit	0	41.707	21	2	7	2	233	25.8	9.79	34.88	2	0	0.0494821	56792.8	244467	NA	1235778	3.8838e+06	4.0128e+06	High	High	Peak Found	Not Found	High	High	1	NA
EUC62266	3-hydroxyacyl-CoA dehydrogenase	0	41.572	17	5	9	5	348	37	8.22	33.67	5	0	0.0693039	290518	251003	146990	2.4769e+06	3.56919e+06	3.88858e+06	Peak Found	High	Peak Found	Peak Found	High	High	1	NA
EUC62008	hypothetical protein	0	41.541	10	6	7	6	923	102.9	5.87	15.15	6	0	0.69788	742435	3.38146e+06	3.03004e+06	2.61161e+06	3.40269e+06	4.23665e+06	High	High	High	High	High	Peak Found	1	NA
EUC59407	small GTPase family Rab protein	0	41.485	28	5	18	4	211	23.3	6.23	55.65	5	0	0.698793	413991	6.21087e+06	6.87914e+06	5.08085e+06	7.03842e+06	7.20549e+06	High	High	High	High	High	High	1	Met-loss+Acetyl [N-Term]
EUC62031	GTP cyclohydrolase II	0	41.439	16	4	7	4	536	58.1	7.25	23.95	4	0	1.60774	422213	2.03528e+06	2.00904e+06	1.32033e+06	531774	NA	High	High	High	High	Peak Found	Not Found	1	NA
EUC63182	lactonase, 7-bladed beta-propeller	0	41.258	20	5	11	4	359	38.2	9.52	36.28	5	0	1.27926	333300	4.34349e+06	3.96675e+06	NA	2155482	2.34898e+06	Peak Found	Not Found	High	High	High	High	1	NA
EUC64819	alpha,alpha-trehalose-phosphate synthase	0	41.234	10	7	15	7	939	103.9	7.11	48.96	7	0	1.04087	2.7459e+06	5.98544e+06	5.83535e+06	5.96464e+06	4.26241e+06	3.76769e+06	High	High	High	High	High	High	1	NA
EUC64098	glycerol-3-phosphate 1-acyltransferase	0	41.122	13	5	8	5	621	68.6	9.16	27.34	5	0	0.0710363	391724	165523	297319	4.87708e+06	4.3721e+06	2.7808e+06	Peak Found	High	Peak Found	Peak Found	High	High	1	NA
EUC67290	ATP-dependent RNA helicase UAP56/SUB2	0	41.121	14	3	7	3	314	35.3	7.15	24.5	3	0	0.38915	115320	2076194	2.05947e+06	522800	5.20477e+06	5196189	High	Peak Found	High	Peak Found	High	High	1	NA
EUC64220	GDSL-like lipase/acylhydrolase	0	41.054	20	5	11	5	327	36.7	7.08	31.07	5	0	0.779379	1.10568e+06	1.37564e+07	1.26047e+07	6.02815e+06	14532085	1.46816e+07	High	High	High	High	High	High	1	NA
EUC53846	glucosamine-6-phosphate isomerase/6-phosphogluconolactonase	0	40.911	46	6	15	6	165	18.8	6.7	46.21	6	0	7.00793	2.18723e+06	1.45826e+07	1.28201e+07	2.00997e+06	1.22747e+06	984909	High	High	High	High	High	High	1	NA
EUC64476	peroxisomal dehydratase	0	40.781	32	6	12	6	310	33	8.97	30.3	6	0	0.989796	730568	5.17053e+06	4.4664e+06	1.54455e+06	3.82728e+06	5.10255e+06	High	High	High	High	High	High	1	NA
EUC63394	26S protease regulatory subunit 6A	0	40.745	12	6	11	6	745	82.2	5.17	32.45	6	0	6.33289	671729	6.09814e+06	5346847	641392	742588	529320	High	Peak Found	High	High	High	Peak Found	1	NA
EUC65644	2-oxoacid dehydrogenase acyltransferase, putative	0	40.687	10	4	11	4	525	56.2	7.88	32.05	4	0	0.3661	985526	873154	1.04859e+06	2.41813e+06	2.51955e+06	3.0035e+06	High	High	Peak Found	High	High	High	1	NA
EUC62441	FAD-dependent oxidoreductase, putative	0	40.635	15	4	11	4	526	56.9	7.25	43.48	4	0	0.258251	NA	608015	756657	892772	3.5383e+06	3.49537e+06	Not Found	High	High	High	High	High	1	NA
EUC67471	26S proteasome non-ATPase regulatory subunit 8	0	40.613	18	3	6	3	283	32.3	5.17	26.58	3	0	3.7377	264611	6.02081e+06	5.80507e+06	418088	1.54761e+06	1.26904e+06	Peak Found	Peak Found	High	High	Peak Found	Peak Found	1	NA
EUC60352	aspartic peptidase A1	0	40.354	14	6	15	6	480	50.7	6.67	40.49	6	0	66.7792	4.9757e+06	7.48231e+07	5.93837e+07	355015	906069	823135	Peak Found	Peak Found	High	High	Peak Found	Peak Found	1	NA
EUC65235	small nuclear ribonucleoprotein Sm D1-like protein, putative	0	40.313	44	3	15	3	128	13.7	11.28	60.88	3	0	1.14736	417159	6.30537e+06	6.34019e+06	1.0388e+06	5.64372e+06	4.70246e+06	High	Peak Found	High	High	High	High	1	NA
EUC60918	calpain-1 catalytic subunit	0	40.293	12	6	9	6	813	91.3	5.47	25.23	6	0	3.74758	1.00167e+06	4.7164e+06	4.76785e+06	1.40035e+06	626389	771317	High	Peak Found	High	High	Peak Found	Peak Found	1	NA
EUC64951	26S proteasome regulatory complex, ATPase RPT2	0	40.246	23	7	15	7	448	49.8	5.77	43.96	7	0	2.8467	1.26527e+06	1.02444e+07	9.4312e+06	4.00509e+06	1.77085e+06	1.58027e+06	High	High	High	High	Peak Found	High	1	NA
EUC67766	ArgE/DapE family peptidase	0	40.1	19	5	8	5	437	47	5.34	26.86	5	0	8.81504	894603	4.35644e+06	2.26765e+06	NA	413875	154751	High	Not Found	High	High	Peak Found	Peak Found	1	NA
EUC58480	peptidase family S41 domain protein	0	39.866	9	5	6	2	709	77.3	5.99	17.89	5	0	#DIV/0!	1.45335e+06	6.35085e+06	4.48701e+06	NA	NA	NA	High	Not Found	High	Peak Found	Not Found	Not Found	1	NA
EUC56043	minor extracellular protease vpr protein	0	39.75	5	2	52	1	911	96.5	6.19	155.18	2	0	#DIV/0!	22445.6	305513	306162	NA	NA	NA	High	High	High	High	High	High	1	NA
EUC65038	dolichyl-phosphate-mannose-protein mannosyltransferase	0	39.712	9	4	8	4	777	89.3	7.65	27.39	4	0	0.220525	NA	437401	405074	2.38344e+06	1.65482e+06	1.69222e+06	Not Found	High	High	High	High	High	1	NA
EUC63304	RNA recognition motif, putative	0	39.642	21	4	6	4	282	30.5	6.46	21.16	4	0	3.73218	270270	1937134	1811390	358932	NA	NA	Peak Found	High	High	High	Not Found	Not Found	1	NA
EUC65172	heterokaryon incompatibility protein Het-C protein	0	39.627	10	5	9	5	810	87.1	6.64	26.99	5	0	1.09027	1.16942e+06	6.1698e+06	5.68799e+06	476642	1.02158e+07	1.25622e+06	High	High	High	High	High	High	1	NA
EUC54151	enoyl-(acyl carrier) reductase	0	39.623	19	3	8	3	257	27.3	6.8	33.28	3	0	15.4509	230341	3.90711e+06	3.89172e+06	201142	NA	145297	Peak Found	Peak Found	High	High	Not Found	Peak Found	1	NA
EUC59608	U6 snRNA-associated-like-Sm protein LSm7, putative	0	39.554	41	4	12	4	140	15.2	9.98	37.6	4	0	0.198851	NA	1.27598e+06	1.2608e+06	1.85652e+06	8.68849e+06	8.59081e+06	Not Found	High	Peak Found	High	High	High	1	NA
EUC62278	small GTPase family Ras-related nuclear family (Ran)/TC4 protein	0	39.55	18	6	11	1	335	37	6.13	26.52	6	0	#DIV/0!	165714	267016	298958	NA	NA	NA	High	Not Found	Peak Found	Peak Found	Not Found	Not Found	1	Met-loss+Acetyl [N-Term]
EUC64992	WD40 repeat-containing nuclear protein, putative	0	39.474	8	8	14	8	1294	139.9	6.95	33.73	8	0	5.11231	2.84569e+06	1.76876e+07	1.75537e+07	1.98011e+06	2.82763e+06	2.64231e+06	High	Peak Found	High	High	Peak Found	High	1	NA
EUC56870	glutamyl-tRNA(Gln) amidotransferase subunit A	0	39.417	8	3	12	2	556	59.1	6.11	40.18	3	0	4.24692	281428	2.71842e+07	2.83713e+07	513938	6.63825e+06	5.99545e+06	High	Peak Found	High	High	Peak Found	Peak Found	1	NA
EUC59759	phosphomannomutase Pmm1	0	39.351	33	5	9	5	258	29.4	5.87	28.43	5	0	0.997602	137688	1.95433e+06	1.76196e+06	495987	1.7962e+06	1.57105e+06	Peak Found	Peak Found	High	Peak Found	High	High	1	Met-loss+Acetyl [N-Term]
EUC53782	altered inheritance of mitochondria protein	0	39.311	16	4	10	4	375	40.7	6.24	31.37	4	0	2.87187	312290	3.93842e+06	2.99569e+06	NA	881502	800650	Peak Found	Not Found	High	High	High	High	1	NA
EUC63149	chaperone for protein folding within the ER, fungal protein	0	39.302	33	2	8	2	184	20.8	5.97	34.61	2	0	2.15778	NA	4.59928e+06	4.24839e+06	NA	2.28625e+06	1.81412e+06	Not Found	Not Found	High	High	High	High	1	NA
EUC60639	adenylylsulfate kinase	0	39.223	23	3	7	3	199	22.2	6.4	24.9	3	0	#DIV/0!	1.02674e+06	4.6949e+06	4.54604e+06	NA	NA	NA	High	Not Found	High	High	Not Found	Not Found	1	NA
EUC67337	zf-MYND domain protein	0	39.221	17	6	7	6	452	51	8.85	19.99	6	0	0.288776	522130	1.98915e+06	2.43077e+06	6.67405e+06	5.34841e+06	5.09135e+06	Peak Found	Peak Found	Peak Found	Peak Found	High	High	1	NA
EUC67050	endoribonuclease L-PSP protein	0	39.126	48	3	8	3	132	13.8	5.41	29.29	3	0	1.35186	912248	4.97698e+06	4.30585e+06	1.4062e+06	2.97074e+06	3.16459e+06	Peak Found	High	High	High	High	High	1	Met-loss+Acetyl [N-Term]
EUC65174	nuclear transport factor 2	0	39.072	14	4	21	4	519	55.1	5.1	59.49	4	0	2.30453	4.41821e+06	1.25925e+07	1.34188e+07	4.75905e+06	4.33558e+06	4.10957e+06	High	High	High	High	High	High	1	Met-loss+Acetyl [N-Term]
EUC66526	translationally-controlled tumor-like protein	0	38.939	33	4	6	4	166	18.5	4.64	22.85	4	0	3.00111	1.16578e+06	1.04831e+07	9.20814e+06	2.25339e+06	2.3492e+06	2.34718e+06	High	High	High	High	High	Peak Found	1	NA
EUC54833	short-chain dehydrogenase/reductase	0	38.884	11	3	7	3	353	38.6	8.07	20.65	3	0	25.8348	1.6288e+06	6.12816e+06	6.42538e+06	182988	NA	NA	High	Peak Found	High	High	Not Found	Not Found	1	NA
EUC62782	extracellular metalloproteinase MEP	0	38.836	7	2	8	2	589	63.9	6.46	35.95	2	0	#DIV/0!	NA	NA	NA	3.47812e+06	4.4857e+06	5.57989e+06	Not Found	High	Not Found	Not Found	High	High	1	NA
EUC61495	60S ribosomal protein L31e	0	38.805	34	6	16	6	164	18.5	10.2	45.34	6	0	12.8776	871267	3.19464e+07	2.50596e+07	731281	2.77312e+06	990003	Peak Found	Peak Found	High	High	High	Peak Found	1	NA
EUC66102	50S ribosomal protein L3	0	38.695	15	3	11	3	318	34.3	10.45	30.42	3	0	0.0485866	84405.4	152205	443656	2.25053e+06	5.73964e+06	6.01095e+06	Peak Found	High	Peak Found	Peak Found	High	High	1	NA
EUC67065	D-4,5 unsaturated-glucuronyl hydrolase-like protein	0	38.673	15	4	8	4	404	44.5	8.79	28.74	4	0	25.4627	72322.1	7.45885e+06	5.92804e+06	90412.2	NA	261978	Peak Found	Peak Found	High	High	Not Found	Peak Found	1	NA
EUC57378	C-8 sterol isomerase (Erg-1), putative	0	38.664	15	3	6	3	235	26.9	7.42	23.06	3	0	0.508201	3.60622e+06	1.19995e+06	1.2431e+06	7404664	2.27713e+06	2.22152e+06	Peak Found	High	High	High	High	High	1	NA
EUC56601	serine carboxypeptidase	0	38.599	12	5	10	5	556	61.7	5.82	26.55	5	0	0.548708	3.23227e+06	2.21542e+06	2.32729e+06	3.76735e+06	5.24582e+06	5.15646e+06	High	Peak Found	Peak Found	High	High	High	1	NA
EUC55178	aromatic peroxygenase	0	38.378	29	3	7	3	139	15	4.67	20.75	3	0	#DIV/0!	NA	NA	NA	6.63602e+06	6.61753e+06	9.30849e+06	Not Found	High	Not Found	Not Found	High	High	1	NA
EUC62410	zinc type alcohol dehydrogenase, putative	0	38.246	24	5	8	4	340	35.9	7.27	23.02	5	0	18.8046	NA	2.42579e+06	2.21888e+06	123498	NA	NA	Not Found	Peak Found	High	High	Not Found	Not Found	1	NA
EUC54645	succinate dehydrogenase cytochrome B subunit	0	38.19	22	2	5	2	180	19.4	11.14	27.49	2	0	0.824503	NA	3461513	4.24803e+06	7.91032e+06	2.97183e+06	3.14365e+06	Not Found	High	Peak Found	Peak Found	High	High	1	NA
EUC64295	ribosomal protein S9	0	38.187	9	2	7	2	391	43.6	10.43	32.46	2	0	0.0633327	NA	NA	123898	1.65741e+06	2.19595e+06	2.01554e+06	Not Found	High	Not Found	Peak Found	High	High	1	NA
EUC65009	ABC superfamily transporter	0	38.18	8	5	7	5	1068	117	6.39	25.25	5	0	1.15899	967821	2.09083e+06	2.61315e+06	1.07233e+06	1.85466e+06	1.96675e+06	High	High	High	High	High	High	1	NA
EUC64233	carboxylesterase	0	38.105	7	3	7	3	584	64.2	6.48	24.86	3	0	1.70592	631819	3.92573e+06	3.58379e+06	893021	1.99367e+06	1.8857e+06	Peak Found	Peak Found	High	High	High	High	1	NA
EUC66756	aldehyde dehydrogenase (NAD) family protein	0	38.067	13	4	9	4	510	54.6	9.13	31.43	4	0	0.717061	126712	1.07954e+06	1.87037e+06	1.45195e+06	1.35923e+06	1.47943e+06	High	High	Peak Found	High	High	High	1	NA
EUC59630	protein disulfide-isomerase	0	37.998	32	6	17	6	247	27.2	8.75	47.85	6	0	0.415103	1.88585e+06	3.21606e+06	3.13101e+06	5.02934e+06	7.54585e+06	7.25823e+06	High	High	High	High	High	High	1	NA
EUC64899	endoplasmic reticulum-derived transport vesicle ERV46 protein	0	37.825	7	3	10	3	536	58.4	8.85	39.09	3	0	0.34468	1.40375e+06	3.11879e+06	4.02754e+06	8.47053e+06	7.9627e+06	8.37264e+06	High	High	High	High	High	High	1	NA
EUC57267	Serine/Threonine-kinase TNNI3K	0	37.813	13	5	8	5	470	53.7	6.44	23.77	5	0	9.73349	383160	3.11579e+06	3.26817e+06	270585	224970	199685	Peak Found	Peak Found	High	High	Peak Found	Peak Found	1	NA
EUC59880	ricin-type beta-trefoil lectin domain protein	0	37.803	23	2	12	2	142	15.5	6.55	39.98	2	0	1.89368	1.35251e+06	5.6162e+06	5.44039e+06	1647435	2.31181e+06	2.59366e+06	High	Peak Found	High	High	High	High	1	NA
EUC53912	iron containing alcohol dehydrogenase family protein	0	37.707	18	4	9	4	389	41.4	7.68	40.85	4	0	1.01362	103832	2.29092e+06	2.58613e+06	261607	2.39784e+06	2.25448e+06	Peak Found	Peak Found	High	High	High	High	1	NA
EUC53987	6-hydroxy-D-nicotine oxidase, putative	0	37.673	12	3	6	3	349	38.2	6.81	19.29	3	0	#DIV/0!	384829	3.79719e+06	3.81522e+06	NA	NA	NA	Peak Found	Not Found	High	High	Not Found	Not Found	1	NA
EUC62440	Exo-polygalacturonase, putative	0	37.622	17	5	9	5	408	44.3	7.08	26.66	5	0	1.24752	3.35975e+06	8.13501e+06	7.35105e+06	7.94808e+06	NA	2.12302e+06	High	Peak Found	High	High	Not Found	Peak Found	1	NA
EUC61686	glutathione transferase, putative	0	37.576	15	3	10	3	333	36.5	5.45	32.57	3	0	0.0908291	131513	646932	1.2012e+06	4.8984e+06	7.68822e+06	9208689	Peak Found	High	Peak Found	Peak Found	High	High	1	Met-loss+Acetyl [N-Term]
EUC59320	DivIC domain protein, putative	0	37.303	18	4	6	4	356	40.2	4.92	21.26	4	0	0.0863691	33025.7	NA	603188	4.54259e+06	4.1414e+06	2.36535e+06	Peak Found	High	Not Found	Peak Found	High	High	1	NA
EUC62107	glutamyl-tRNA synthetase	0	37.237	12	6	13	6	732	81.6	6.9	28.85	6	0	0.787098	240680	2.91597e+06	2.29716e+06	1.41659e+06	2.81206e+06	2.70036e+06	High	Peak Found	High	High	High	High	1	NA
EUC66735	trehalose 6-phosphate phosphatase, glycosyltransferase family 20 protein	0	37.02	9	7	17	7	876	96.5	6.39	43.86	7	0	1.51793	1.11466e+06	5163769	4986391	2.69501e+06	2.32291e+06	2.40326e+06	High	High	High	High	High	High	1	NA
EUC66425	microsomal glutathione S-transferase, putative	0	36.986	20	3	9	3	151	16.5	9.7	34.13	3	0	19.8987	4.91391e+06	4.11213e+07	4.29939e+07	1.40987e+06	1.70003e+06	1.36422e+06	High	High	High	High	Peak Found	Peak Found	1	NA
EUC60811	carbohydrate esterase family CE10 polysaccharide deacetylase, putative	0	36.93	15	6	16	6	463	47.7	5.08	43.64	6	0	48.2024	3.58978e+06	5.28653e+07	4.59377e+07	262661	1.17684e+06	684727	High	Peak Found	High	High	Peak Found	Peak Found	1	NA
EUC61525	ICE-like protease (caspase) p20 domain protein	0	36.819	12	5	8	5	684	75.6	6.44	26.25	5	0	2.90006	714089	4531904	4.51886e+06	826949	1.21137e+06	1.3288e+06	High	Peak Found	High	High	High	High	1	NA
EUC62110	2-isopropylmalate synthase	0	36.803	13	7	8	7	803	87.5	6.47	16.2	7	0	0.699425	1.18487e+06	6.11592e+06	5.92108e+06	1.08302e+07	4.71146e+06	3.3622e+06	High	High	High	High	High	High	1	NA
EUC55801	hypothetical protein	0	36.656	22	4	11	4	272	28.5	5.96	34.13	4	0	7.03607	4.14649e+06	1.84756e+07	1.93142e+07	3.931e+06	823751	1.20543e+06	High	High	High	High	High	High	1	NA
EUC59496	rare lipoprotein A-like double-psi beta-barrel protein	0	36.652	33	3	9	3	151	16.1	9.14	32.33	3	0	5.34311	793893	1.40694e+07	1.3739e+07	NA	2.28495e+06	1.28379e+06	High	Not Found	High	High	High	High	1	NA
EUC56599	carboxylesterase	0	36.637	17	3	10	1	276	30	6.18	39.64	3	0	6.00314	NA	3.823e+06	4387579	167370	1.04145e+06	842749	Not Found	Peak Found	High	High	High	High	1	NA
EUC56454	L-aminoadipate-semialdehyde dehydrogenase large subunit	0	36.493	6	6	7	6	1440	156.8	6.04	13.28	6	0	3.39098	56381.1	3.61051e+06	3.30088e+06	555516	707847	791433	Peak Found	High	High	High	High	Peak Found	1	NA
EUC64391	transmembrane protein, putative	0	36.49	16	4	6	4	478	51.7	7.87	19.79	4	0	0.0376467	NA	206111	87107	2228887	4.71164e+06	4.74248e+06	Not Found	High	Peak Found	Peak Found	High	High	1	NA
EUC59506	adenylate kinase	0	36.33	21	3	8	3	185	20.2	9.2	22.22	3	0	3.59094	547315	6.89261e+06	6.79217e+06	1.53042e+06	1.56221e+06	870712	Peak Found	Peak Found	High	High	High	Peak Found	1	NA
EUC53696	glycoside hydrolase family 79 protein	0	36.185	12	3	7	3	526	57	8.62	25.98	3	0	18.9568	NA	3.995e+06	4.16289e+06	242783	128687	274041	Not Found	Peak Found	High	High	Peak Found	Peak Found	1	NA
EUC54649	autophagy protein Atg8 ubiquitin-like protein	0	36.179	41	7	16	7	119	13.9	7.33	38.47	7	0	1.23078	2.85195e+06	1.00999e+07	7.15958e+06	6.37419e+06	4.90798e+06	5.05816e+06	High	High	High	High	High	High	1	NA
EUC65255	succinate dehydrogenase (ubiquinone) membrane anchor subunit	0	36.158	35	3	9	3	176	19.3	10.07	29.19	3	0	0.0844105	1.26139e+06	1.50746e+06	1.7961e+06	2.90501e+07	1.25299e+07	1.25003e+07	High	High	High	High	High	High	1	NA
EUC57853	co-chaperone GrpE	0	36.134	33	3	7	3	207	23.2	8.95	21.49	3	0	0.578463	98097.3	1.47253e+06	1.43974e+06	880682	2.14687e+06	2.17654e+06	Peak Found	Peak Found	High	High	High	High	1	NA
EUC61431	alcohol oxidase	0	36.101	13	6	11	6	596	65.3	6.49	26.08	6	0	18.3219	282820	8.34064e+06	6.41254e+06	NA	313526	233578	High	Not Found	High	High	Peak Found	Peak Found	1	NA
EUC60936	glycosyl hydrolase	0	35.978	13	3	7	2	265	29.7	6.6	22.42	3	0	#DIV/0!	522716	12073472	9014997	NA	NA	NA	High	Not Found	High	High	Not Found	Not Found	1	NA
EUC57169	GDSL-like lipase/acylhydrolase	0	35.899	24	5	11	5	234	25.2	7.55	36.53	5	0	0.767478	1.44377e+06	1.15732e+07	1.10603e+07	9.11909e+06	1.11668e+07	1.10859e+07	High	Peak Found	High	High	High	High	1	NA
EUC66699	BZIP transcription factor domain protein	0	35.894	24	3	3	3	274	29.2	7.25	11.59	3	0	#DIV/0!	NA	NA	NA	344301	3.97928e+06	1.25025e+06	Not Found	Peak Found	Not Found	Not Found	High	High	1	NA
EUC56588	tyrosinase tyrosinase: common central domain protein	0	35.853	15	5	25	4	354	39.5	6.99	72.44	5	0	1.25825	950158	4.77485e+06	4.57205e+06	3.07966e+06	2.30798e+06	2.79602e+06	High	Peak Found	High	High	Peak Found	Peak Found	1	NA
EUC66032	tryptophanyl-tRNA synthetase	0	35.846	5	2	8	2	819	90.1	9.41	25.54	2	0	0.247095	185653	730048	868480	993455	3.00007e+06	3.22709e+06	Peak Found	High	High	High	High	High	1	NA
EUC58741	gly-Xaa carboxypeptidase	0	35.822	10	4	9	4	574	63	6.24	20.36	4	0	1.8261	175286	3.27826e+06	3.7251e+06	366268	1.86738e+06	1.69748e+06	Peak Found	High	High	High	High	Peak Found	1	NA
EUC55477	26S proteasome non-ATPase regulatory subunit 12	0	35.792	13	6	10	6	472	53.1	6.49	25.88	6	0	1.74304	336302	5.13613e+06	3.51982e+06	1.29813e+06	1.90493e+06	1.95587e+06	High	Peak Found	High	High	High	High	1	NA
EUC58223	aldo/keto reductase family containing protein	0	35.762	20	3	8	3	273	30.9	7.61	29.12	3	0	0.166385	114867	453590	652832	1.00396e+06	3.0326e+06	3303585	Peak Found	High	Peak Found	Peak Found	High	High	1	NA
EUC67728	DJ-1/PfpI family protein	0	35.659	26	2	6	2	165	17.8	5.05	23.04	2	0	2.15789	440003	3.6828e+06	3.89375e+06	1.23833e+06	NA	NA	High	Peak Found	High	High	Not Found	Not Found	1	NA
EUC63043	nucleosome assembly protein	0	35.607	16	3	8	3	283	32.3	4.58	25.88	3	0	5.96018	578498	4.21958e+06	3.97374e+06	380036	323763	767939	High	High	High	High	High	High	1	NA
EUC55729	response to osmotic stress-like protein	0	35.521	9	4	7	4	745	81.4	8.82	21.16	4	0	0.365517	340279	806512	1.013e+06	2.27219e+06	1.909e+06	1.72768e+06	High	High	Peak Found	Peak Found	High	High	1	NA
EUC57414	heat shock protein HSP20	0	35.52	25	4	7	4	174	19.3	6.1	20.4	4	0	4.09125	77033.8	4.31983e+06	4.48725e+06	473508	697846	1.00014e+06	Peak Found	Peak Found	High	High	Peak Found	Peak Found	1	NA
EUC62599	import inner membrane translocase subunit tim-50	0	35.444	13	3	13	3	450	50.3	9.28	50.08	3	0	0.332446	270533	2.03572e+06	2.00671e+06	5.27832e+06	3.72738e+06	3.96772e+06	High	High	High	High	High	High	1	NA
EUC67185	glycoside hydrolase family 72 protein	0	35.297	11	3	8	3	547	57	4.89	20.26	3	0	2.40214	1.06351e+06	6.28409e+06	6.42461e+06	932952	2.28204e+06	2.51832e+06	High	Peak Found	High	High	Peak Found	Peak Found	1	NA
EUC55138	DUF3129 family protein	0	35.277	34	3	10	3	191	19.3	9.69	48.89	3	0	3.10019	NA	7.37345e+06	8190049	382622	3.44059e+06	3.70704e+06	Not Found	Peak Found	High	High	High	High	1	NA
EUC67301	GDP-fucose protein O-fucosyltransferase	0	35.256	20	6	6	6	513	57.1	6.21	15.14	6	0	0.123336	NA	257018	321872	1.16178e+06	3.72215e+06	2.15645e+06	Not Found	High	Peak Found	Peak Found	High	High	1	NA
EUC59881	UFP0650 endoplasmic reticulum membrane protein, putative	0	35.225	9	3	8	3	695	76.3	8.82	32.58	3	0	0.387035	265963	1.5557e+06	1.4713e+06	1.10856e+06	3.73405e+06	3.66556e+06	High	High	Peak Found	Peak Found	High	High	1	NA
EUC62779	metallopeptidase MepB	0	35.185	6	2	8	1	596	68.3	7.59	30.71	2	0	2.28956	NA	407914	537906	NA	NA	206550	Not Found	Not Found	High	Peak Found	Not Found	Peak Found	1	NA
EUC65238	mandelate racemase/muconate lactonizing enzyme	0	35.184	17	4	5	4	418	46.1	6.29	17.93	4	0	0.903763	168439	1.673e+06	1.92361e+06	1.84368e+06	1.20699e+06	1.11529e+06	Peak Found	High	High	High	Peak Found	High	1	NA
EUC56970	signal sequence receptor alpha chain, putative	0	35.13	17	3	10	3	250	26.9	9.31	28.5	3	0	0.751684	693861	3.68874e+06	3.06329e+06	909200	4.4442e+06	4.55221e+06	Peak Found	High	High	High	High	High	1	NA
EUC53608	transmembrane protein, putative	0	35.127	13	2	27	1	201	21.4	6.09	94.21	2	1	2.02612	1.75373e+07	271618545	328091484	216305356	44948313	43390978	High	High	High	High	High	High	1	NA
EUC61334	ser-thr-rich glycosyl-phosphatidyl-inositol-anchored membrane family protein	0	35.11	19	2	6	2	218	21.8	5.36	31.8	2	0	3.66416	43837.2	9.24512e+06	8.68468e+06	NA	1.73137e+06	1.5388e+06	Peak Found	Not Found	High	High	High	Peak Found	1	NA
EUC61999	TENA/THI-4 family protein	0	35.105	66	5	9	5	109	12.1	8.22	20.14	5	0	18.6368	1.371e+06	7.48608e+06	5.4915e+06	395849	194497	179561	Peak Found	Peak Found	High	High	Peak Found	Peak Found	1	Met-loss [N-Term]
EUC67368	F-actin capping protein, alpha subunit	0	35.059	22	3	4	3	282	31.1	4.92	14.73	3	0	2.31178	318278	2.06413e+06	2.40458e+06	NA	664249	716212	High	Not Found	Peak Found	High	Peak Found	High	1	NA
EUC60781	cell polarity protein (Tea1), putative	0	35.044	2	4	13	4	1796	197.3	6.81	41.94	4	0	0.320399	948479	3.14732e+06	2.34226e+06	3.52961e+06	7.67984e+06	8.8844e+06	Peak Found	High	Peak Found	Peak Found	High	High	1	NA
EUC67006	actin cytoskeleton organization protein	0	34.925	13	7	12	7	906	100.6	5.9	30.81	7	0	0.626458	555392	3.49058e+06	3.378e+06	2.15783e+06	4.95256e+06	4.74033e+06	Peak Found	High	High	High	High	High	1	NA
EUC53990	6-hydroxy-D-nicotine oxidase	0	34.875	31	3	10	3	113	13	9.52	27.82	3	0	15.544	673863	1.76554e+07	12038823	NA	856497	445962	High	Not Found	High	High	Peak Found	Peak Found	1	NA
EUC61497	capsular associated protein	0	34.87	15	4	6	4	511	57.9	6.99	20.53	4	0	0.142794	NA	103249	338284	450985	1.76049e+06	2.42668e+06	Not Found	Peak Found	Peak Found	Peak Found	High	High	1	NA
EUC65265	alcohol dehydrogenase family zinc containing protein	0	34.825	17	6	11	6	441	47.1	6.46	22.09	6	0	3.24335	682056	3.34375e+06	4.46405e+06	959642	913791	744182	High	Peak Found	High	High	Peak Found	High	1	NA
EUC56215	uroporphyrinogen decarboxylase	0	34.814	12	3	5	3	377	41.6	6.73	14.99	3	0	12.3937	330150	1.73851e+06	1.5434e+06	NA	97147.6	NA	Peak Found	Not Found	High	High	Peak Found	Not Found	1	NA
EUC66162	asparagine synthetase	0	34.774	13	7	14	5	595	65.5	6.37	20.24	7	2	2.14769	1.51213e+06	8.11423e+06	7.86307e+06	2.7038e+06	2.82582e+06	2.61372e+06	High	High	High	High	High	High	1	NA
EUC56889	AP-1 adaptor complex subunit beta, putative	0	34.773	8	4	9	4	732	80.3	5.35	27.69	4	0	0.730491	50292.1	1.57692e+06	1.85105e+06	882840	1.99925e+06	1.87945e+06	Peak Found	High	High	High	High	High	1	NA
EUC57606	glucan 1,3-beta-glucosidase D, putative	0	34.709	10	4	6	4	716	77.2	6.23	20.4	4	0	0.406981	142248	1.027e+06	1.18862e+06	682238	1.92991e+06	3.18141e+06	Peak Found	Peak Found	High	Peak Found	High	High	1	NA
EUC61046	COPII-coated vesicle protein SURF4/Erv29	0	34.513	16	3	5	3	304	33.8	9.58	17.98	3	0	0.438342	1.2527e+06	374547	1.01768e+06	3.18031e+06	1.63258e+06	1.22105e+06	High	High	Peak Found	High	High	Peak Found	1	NA
EUC66850	armadillo/beta-catenin/plakoglobin	0	34.458	19	2	3	2	213	23.3	5.8	13.63	2	0	4.36226	NA	1.21572e+06	1.59835e+06	156515	598952	212177	Not Found	Peak Found	Peak Found	High	Peak Found	Peak Found	1	NA
EUC56954	RNA polymerase III subunit RPC82 helix turn-helix protein	0	34.452	24	2	5	2	168	17.8	9.82	22.42	2	0	0.144592	NA	NA	478880	2.67405e+06	3.33305e+06	3.9287e+06	Not Found	High	Not Found	Peak Found	High	High	1	Met-loss+Acetyl [N-Term]
EUC56422	hemopexin domain protein	0	34.413	27	4	9	4	225	25.7	6.84	23.49	4	0	2.1954	751546	3.66574e+06	4.15146e+06	1.1196e+06	1.39971e+06	1.38374e+06	High	High	High	High	Peak Found	High	1	NA
EUC64968	42 kDa curved DNA-binding protein	0	34.402	19	5	7	5	405	43.6	7.99	19.25	5	0	4.83572	539642	7.0441e+06	6.581e+06	911796	1.1113e+06	906091	High	High	High	High	High	Peak Found	1	NA
EUC56813	glycoside hydrolase family 35 protein	0	34.323	4	3	13	1	987	107.2	6.61	38.32	3	0	#DIV/0!	NA	NA	NA	NA	477020	556147	Not Found	Not Found	Not Found	Not Found	High	High	1	NA
EUC54102	GDSL-like lipase/acylhydrolase	0	34.288	22	6	17	6	320	34.3	7.83	44.48	6	0	3.98089	5914270	3.68894e+07	34522544	5.0846e+06	6.67567e+06	7.6641e+06	High	High	High	High	High	High	1	NA
EUC58784	glycoside hydrolase family 79 protein	0	34.259	10	3	7	3	525	56.4	5.57	27.3	3	0	0.213552	NA	457018	198117	1.16675e+06	1.83248e+06	1.60246e+06	Not Found	High	Peak Found	Peak Found	High	High	1	NA
EUC54584	glutathione S-transferase, putative	0	33.933	21	2	3	2	267	29.9	5.69	9.36	2	0	15.0516	NA	2.18737e+06	2.63663e+06	NA	198140	122356	Not Found	Not Found	High	High	Peak Found	Peak Found	1	NA
EUC61059	lipoic acid synthase	0	33.894	17	3	3	3	392	42.5	8.34	12.13	3	0	0.0383269	125497	NA	NA	2575190	1.66099e+06	5.58695e+06	Peak Found	Peak Found	Not Found	Not Found	Peak Found	High	1	NA
EUC67628	ribonuclease	0	33.84	18	2	9	2	154	16.1	7.3	34.1	2	0	9.31378	1.68806e+06	9.46222e+06	8.93352e+06	455222	945362	755768	High	Peak Found	High	High	High	Peak Found	1	NA
EUC60641	glycosidase, putative	0	33.813	15	4	8	4	380	40.1	5	19.52	4	0	4.58102	306108	5.15239e+06	5.26842e+06	NA	924566	636502	Peak Found	Not Found	High	High	High	Peak Found	1	NA
EUC59112	emp24/gp25L/p24 family protein	0	33.804	25	3	8	3	216	25.2	6.27	26.89	3	0	0.469272	NA	1.37009e+06	1.57777e+06	362077	4.5422e+06	4.5184e+06	Not Found	Peak Found	High	High	High	High	1	NA
EUC66110	alpha-ketoacid dehydrogenase kinase	0	33.8	22	4	5	4	458	49.7	7.14	12.29	4	0	0.191373	NA	107470	276410	308168	1.28333e+06	1.41739e+06	Not Found	Peak Found	Peak Found	Peak Found	High	High	1	NA
EUC61555	E1-like protein activating enzyme	0	33.775	10	4	7	4	683	74.7	5.64	21.37	4	0	2.5912	120091	3.39702e+06	3.00643e+06	941384	662142	914047	Peak Found	Peak Found	High	High	Peak Found	Peak Found	1	Met-loss [N-Term]
EUC54539	organic hydroperoxide resistance protein OhrB, 0smC family protein	0	33.771	25	2	8	2	162	16.6	9.07	35.45	2	0	0.441468	377254	1.65583e+06	1.58723e+06	3.95815e+06	2067504	2.17498e+06	High	Peak Found	High	High	High	High	1	NA
EUC58900	MAP kinase	0	33.77	20	4	7	4	364	41.5	5.58	15.24	4	0	1.52528	685376	4.74195e+06	4.2829e+06	2.29287e+06	2.05938e+06	2013920	High	Peak Found	High	High	Peak Found	Peak Found	1	NA
EUC56707	transaldolase	0	33.603	16	4	6	4	345	37.3	5.9	17.24	4	0	5.94307	523691	3.49434e+06	3.16252e+06	159693	545814	502716	Peak Found	Peak Found	High	High	Peak Found	Peak Found	1	NA
EUC64851	beta-glucan synthesis-associated protein SKN, putative	0	33.572	8	4	13	4	670	73	4.92	39.58	4	0	0.979485	359149	7.84599e+06	5.03626e+06	2.41e+06	5.4856e+06	5.62313e+06	High	High	High	High	High	High	1	NA
EUC64321	polysaccharide lyase family 14 protein	0	33.543	20	6	18	6	361	38.3	6.9	48.73	6	0	4.39973	4.94418e+06	2.46318e+07	2.37752e+07	4.74922e+06	3.59012e+06	3.7867e+06	High	High	High	High	High	High	1	NA
EUC53895	glucose-6-phosphate 1-epimerase	0	33.489	18	3	8	3	247	26.9	7.96	22.86	3	0	3.56232	1.90329e+06	14530591	1.29458e+07	4.08289e+06	2.74833e+06	1416139	High	High	High	High	High	Peak Found	1	NA
EUC62308	general alpha-glucoside permease	0	33.423	10	3	8	3	677	74.3	8.84	34.17	3	0	0.704904	NA	864655	1.06896e+06	1.66694e+06	1.29342e+06	1.15428e+06	Not Found	High	Peak Found	High	High	High	1	NA
EUC57311	epoxide hydrolase	0	33.349	12	2	4	2	378	42.1	6.52	15.06	2	0	#DIV/0!	NA	5.27404e+06	5.82956e+06	NA	NA	NA	Not Found	Not Found	High	High	Not Found	Not Found	1	NA
EUC67326	eukaryotic translation initiation factor 3 subunit E	0	33.306	11	4	9	4	463	51.7	5.77	28.01	4	0	3.32932	365236	3.01499e+06	2.43017e+06	685888	586732	472602	High	High	High	High	High	Peak Found	1	NA
EUC64065	glutaredoxin (GRX) family protein	0	33.288	20	2	9	2	195	20.9	9.73	32.42	2	0	0.214998	91507.6	1.42587e+06	1.53128e+06	3000918	4.9949e+06	6.18409e+06	Peak Found	High	High	High	High	High	1	NA
EUC57503	chitin deacetylase	0	33.285	24	3	5	3	255	27.8	7.87	18.47	3	0	23.9067	55307.2	3.19402e+06	4.89145e+06	NA	NA	113508	Peak Found	Not Found	High	High	Not Found	Peak Found	1	NA
EUC53541	endoplasmic reticulum receptor	0	33.184	12	2	9	2	264	29.2	9.44	37.69	2	0	0.215949	NA	467581	499952	1.09008e+06	2.98712e+06	2.64334e+06	Not Found	High	High	High	High	High	1	NA
EUC64138	carbohydrate esterase family 16 protein, putative	0	33.178	13	2	6	2	227	25.1	5.39	24.49	2	0	10.8937	1.02002e+06	4.47984e+06	4.08793e+06	353638	267691	258794	High	Peak Found	High	High	Peak Found	Peak Found	1	NA
EUC57870	6,7-dimethyl-8-ribityllumazine synthase	0	33.115	20	3	10	3	216	22.7	6.64	31.54	3	0	1.76067	639682	6.00438e+06	6.23513e+06	2.85859e+06	2.53442e+06	1.92191e+06	High	High	High	High	High	High	1	NA
EUC63171	transmembrane protein, putative	0	33.085	13	5	7	5	587	64.1	5.21	23.62	5	0	3.49971	45313	4.04101e+06	3.99379e+06	769597	NA	NA	Peak Found	High	High	High	Not Found	Not Found	1	NA
EUC57048	NAK kinase	0	33.011	18	5	7	5	433	47.1	5.6	19.1	5	0	0.244621	680825	722814	801624	4.14369e+06	1.99606e+06	2.87529e+06	Peak Found	High	Peak Found	Peak Found	High	High	1	Met-loss+Acetyl [N-Term]
EUC66418	MAS20 protein import receptor	0	32.845	10	3	11	3	398	42.2	4.42	42.1	3	0	0.453974	249857	2.45098e+06	2.85143e+06	3.34488e+06	4.0892e+06	4.79628e+06	Peak Found	High	High	High	High	High	1	NA
EUC63151	F1F0 ATP synthase subunit F	0	32.81	40	3	15	3	96	10.4	10.29	45.58	3	0	0.374158	5.79615e+06	1.01161e+07	1.08497e+07	3.03079e+07	19929192	2.12885e+07	Peak Found	High	High	High	High	High	1	NA
EUC67316	cullin 1	0	32.807	11	6	9	6	766	88.2	6.95	18.93	6	0	2.60681	319214	2.6881e+06	3.24283e+06	379899	1.03165e+06	986070	High	Peak Found	High	High	High	High	1	NA
EUC64395	serum paraoxonase/arylesterase	0	32.62	9	2	4	2	396	43.4	5.9	14.89	2	0	#DIV/0!	NA	NA	NA	215486	2.10963e+06	1.75917e+06	Not Found	Peak Found	Not Found	Not Found	High	High	1	NA
EUC60446	hypothetical protein	0	32.611	41	3	6	3	108	11.9	4.59	18.03	3	0	4.26187	591079	10462540	11206361	2826888	1.07679e+06	1.31938e+06	High	Peak Found	High	High	Peak Found	Peak Found	1	NA
EUC53777	histone H2A	0	32.455	36	4	8	4	105	11.2	9.44	30.01	4	0	15.3103	NA	8.27244e+06	7.76019e+06	122449	796467	651851	Not Found	Peak Found	High	High	High	Peak Found	1	NA
EUC61714	nuclear export receptor CRM1	0	32.273	8	9	14	9	1084	122.9	5.34	30.19	9	0	11.175	1.00228e+06	9.73399e+06	8.85352e+06	494100	711244	547659	High	Peak Found	High	High	Peak Found	Peak Found	1	NA
EUC57218	clm-pleos calmodulin (CaM)	0	32.268	43	4	6	4	138	15.4	4.26	18.16	4	0	23.7934	674536	1.73279e+06	1.2163e+06	58733.7	NA	42796.3	Peak Found	Peak Found	High	High	Not Found	Peak Found	1	NA
EUC61260	isoflavone reductase-like protein	0	32.202	21	4	6	4	284	30.5	6.24	18.8	4	0	11.9814	1.15963e+06	6.43118e+06	6.45551e+06	288129	NA	493432	High	Peak Found	High	High	Not Found	Peak Found	1	NA
EUC64300	voltage-gated potassium channel beta-2 subunit	0	32.186	17	3	8	3	337	37.5	9.36	29.96	3	0	0.690413	NA	859233	850638	1.00611e+06	1.37019e+06	1.33858e+06	Not Found	Peak Found	High	High	High	High	1	NA
EUC62466	clathrin adaptor complex small chain	0	32.165	27	3	3	3	190	21.1	5.88	11.71	3	0	0.244413	NA	831309	349173	NA	2.51659e+06	2.31329e+06	Not Found	Not Found	High	Peak Found	High	Peak Found	1	NA
EUC60839	short-chain dehydrogenase/reductase SDR	0	32.16	22	5	10	5	238	25.9	5.99	26.92	5	0	37.1124	393992	9.53048e+06	9.53076e+06	NA	174742	NA	Peak Found	Not Found	High	High	Peak Found	Not Found	1	NA
EUC60337	DEAD/DEAH-box helicase	0	32.119	9	3	4	3	654	73.2	8.87	14.2	3	0	#DIV/0!	NA	NA	NA	904139	1.84021e+06	1.94004e+06	Not Found	Peak Found	Not Found	Not Found	High	High	1	NA
EUC61688	proteasome subunit beta type-5 protein	0	32.083	17	3	10	3	302	32.7	5.91	37.86	3	0	1.00685	1.18708e+06	1.09826e+07	4.32251e+06	1.94595e+06	8.10958e+06	6.32458e+06	High	Peak Found	High	High	High	High	1	NA
EUC65689	glycoside hydrolase family 13 protein	0	32.04	12	7	12	7	598	69	5.68	22.92	7	0	8.81687	1.72108e+06	7.57324e+06	7.13836e+06	851451	558176	454149	High	Peak Found	High	High	Peak Found	Peak Found	1	Met-loss+Acetyl [N-Term]
EUC57134	ATP synthase epsilon chain domain protein	0	31.996	35	2	12	2	75	8.3	9.89	41.95	2	0	0.403638	2.05366e+06	7.27174e+06	7.61717e+06	1.3434e+07	1.34513e+07	1.50893e+07	High	High	High	High	High	High	1	Met-loss+Acetyl [N-Term]
EUC63244	FAD-binding oxidoreductase, putative	0	31.987	17	6	7	6	478	51.8	6.07	13.19	6	0	11.2906	45545.8	3.87879e+06	3.90783e+06	231229	NA	NA	Peak Found	Peak Found	High	High	Not Found	Not Found	1	Met-loss [N-Term]
EUC67483	Sec14 cytosolic factor	0	31.941	25	6	8	6	304	33.8	6.7	22.37	6	0	4.00811	433052	7.2931e+06	6230883	1.63982e+06	930035	912344	High	High	High	High	Peak Found	Peak Found	1	NA
EUC61074	ribosome-recycling factor	0	31.902	13	2	8	2	270	29.6	9.82	39.71	2	0	0.258399	263272	1.31237e+06	1.42424e+06	3.65797e+06	3.82656e+06	4.12498e+06	Peak Found	High	Peak Found	Peak Found	High	High	1	NA
EUC65963	adenylate kinase cytosolic protein	0	31.883	22	5	18	5	255	28.4	9.14	53.94	5	0	6.45861	7.48021e+06	1.49072e+08	1.23248e+08	4.67605e+06	2.31084e+07	1.55376e+07	High	High	High	High	High	High	1	NA
EUC59766	26S proteasome regulatory complex ATPase RPT4	0	31.875	20	6	13	5	391	43.6	6.98	34.46	6	0	3.84686	600508	5.44363e+06	5.13558e+06	1.0118e+06	926439	967951	High	High	High	High	High	High	1	NA
EUC60610	tyrosinase tyrosinase: common central domain protein	0	31.846	9	6	8	6	866	98.2	6.81	16.94	6	0	0.305804	244885	903043	343121	2.30356e+06	1.49859e+06	1.07368e+06	High	High	High	High	High	High	1	NA
EUC58397	multi-copper oxidase laccase-like protein	0	31.835	6	3	8	3	613	68.9	6.2	21.07	3	0	26.7122	1.08758e+06	4.15619e+06	3.76262e+06	NA	NA	112388	High	Not Found	High	High	Not Found	Peak Found	1	NA
EUC59681	Rho-GTPase-activating protein	0	31.784	7	6	8	6	1065	115.6	6.7	20.09	6	0	2.24842	662850	3.48065e+06	3.05497e+06	770724	1.30884e+06	1.12201e+06	Peak Found	Peak Found	High	High	High	Peak Found	1	NA
EUC66431	NADH dehydrogenase (ubiquinone) 1 beta subcomplex protein	0	31.783	37	3	9	3	103	12	10.07	27.38	3	0	0.342755	277416	1.43942e+06	1.29737e+06	3.31649e+06	2.7473e+06	2.73025e+06	Peak Found	High	High	High	High	High	1	Met-loss+Acetyl [N-Term]
EUC60253	carbohydrate-binding module family 13 protein	0	31.782	5	3	9	3	1138	125.7	7.9	23.84	3	0	1.34881	1.39371e+06	6.35667e+06	6.36651e+06	2.48255e+06	4.09724e+06	3.88636e+06	High	High	High	High	Peak Found	High	1	NA
EUC60667	eukaryotic translation initiation factor 3 subunit C	0	31.699	8	6	11	6	857	94.5	5.87	29.33	6	0	3.25245	1.08975e+06	5.31326e+06	5.07988e+06	977583	1.452e+06	1.10095e+06	High	High	High	High	High	Peak Found	1	NA
EUC65407	glycoside hydrolase family protein	0	31.646	8	2	4	2	410	43.7	5.44	17.31	2	0	10.5413	NA	2.93459e+06	2.62294e+06	NA	192256	334959	Not Found	Not Found	High	High	Peak Found	Peak Found	1	NA
EUC64193	glutathione transferase, putative	0	31.456	24	4	7	4	261	28.9	8.32	18.33	4	0	8.32077	187869	2.66186e+06	2.38022e+06	414062	95225.8	119254	High	Peak Found	High	High	Peak Found	Peak Found	1	Met-loss+Acetyl [N-Term]
EUC64264	enoyl-CoA hydratase/isomerase	0	31.278	17	6	10	6	341	36.9	9.22	23.57	6	0	0.346778	NA	1.77607e+06	1.23067e+06	3.04089e+06	5.13636e+06	4.82848e+06	Not Found	High	High	Peak Found	High	High	1	NA
EUC54708	plant dual-specificity MAP kinase kinase family catalytic domain protein	0	31.186	7	4	13	4	650	70.8	7.34	32.49	4	0	1.2502	295259	2.22341e+06	2.62906e+06	372689	1.92544e+06	1.81937e+06	High	Peak Found	High	High	High	High	1	NA
EUC54786	squalene monooxygenase	0	31.16	13	3	5	3	514	56.8	7.14	25.38	3	0	0.499402	540508	1.10012e+06	1.18671e+06	2.23747e+06	2.30089e+06	1.12309e+06	Peak Found	Peak Found	High	Peak Found	High	High	1	NA
EUC57337	nucleoporin POM152	0	31.09	7	4	6	4	1284	141.8	7.72	20.91	4	0	0.501934	182264	797437	976304	897258	1.641e+06	1.35867e+06	Peak Found	High	Peak Found	Peak Found	High	High	1	NA
EUC54596	ribosomal protein subunit L4	0	31.086	20	2	6	2	244	27.4	10.17	24.52	2	0	0.33295	101851	1.43988e+06	2336913	2788221	3.78196e+06	5.07912e+06	Peak Found	High	Peak Found	Peak Found	High	High	1	NA
EUC55217	4-coumarate-CoA ligase	0	31.065	13	4	6	4	568	61.9	7.91	21.03	4	0	0.297679	149509	600874	850491	1.02454e+06	2.07482e+06	2.27849e+06	High	Peak Found	Peak Found	Peak Found	High	High	1	NA
EUC62388	TCP-1 chaperonin family protein theta subunit	0	31.021	15	8	13	8	552	59.4	5.71	29.53	8	0	4.19131	1.84114e+06	9.10257e+06	9.49792e+06	1.10503e+06	2.01182e+06	1.76029e+06	High	Peak Found	High	High	High	Peak Found	1	NA
EUC60251	cAMP-dependent kinase regulatory subunit	0	31.001	8	3	5	3	518	56.2	6.87	17.07	3	0	3.42612	290418	1.80131e+06	1.62482e+06	646805	269130	168833	Peak Found	Peak Found	High	High	Peak Found	Peak Found	1	NA
EUC60840	protein transporter SEC31	0	31	4	4	6	4	1411	148	5.66	16.66	4	0	3.0213	889750	1.81082e+06	1.72735e+06	588977	401845	474746	Peak Found	Peak Found	High	High	Peak Found	Peak Found	1	NA
EUC54048	DnaK family protein	0	30.96	14	4	7	4	438	48.2	5.43	16.43	4	0	1.01902	520069	1.99844e+06	1.91851e+06	1.12404e+06	1.63987e+06	1.59029e+06	High	High	High	Peak Found	High	High	1	NA
EUC64153	basic leucine zipper and W2 domain protein	0	30.946	8	3	6	3	420	47	6.8	22.7	3	0	0.467247	33823.3	1.6655e+06	1.8821e+06	1.68617e+06	2.66249e+06	3.3163e+06	Peak Found	High	High	High	High	High	1	NA
EUC64218	eukaryotic aspartyl protease	0	30.875	10	4	9	4	570	62.2	5.24	29.94	4	0	2.43955	1281826	1.41436e+07	1.27042e+07	1.27549e+06	4.78568e+06	5.46947e+06	Peak Found	Peak Found	High	High	High	High	1	NA
EUC57114	siroheme synthase	0	30.874	18	3	9	3	286	31.2	8.82	27.43	3	0	0.148481	494224	NA	380652	2.48065e+06	3.17432e+06	3.18328e+06	Peak Found	High	Not Found	Peak Found	High	High	1	NA
EUC67477	lincomycin-condensing protein lmbA	0	30.849	10	4	7	4	577	61.7	5.71	19.29	4	0	189.102	1.67082e+07	2.26591e+08	1.98003e+08	1.12806e+06	421572	784042	Peak Found	Peak Found	High	High	Peak Found	High	1	NA
EUC66652	Pre-mRNA splicing helicase	0	30.847	3	6	11	6	2170	243.9	5.39	26.77	6	0	1.04235	639697	2.51334e+06	2.80476e+06	1.24483e+06	2.18447e+06	2.28644e+06	High	High	High	High	High	High	1	NA
EUC63872	50S ribosomal protein L1	0	30.838	15	3	6	3	280	30.4	10.24	20.63	3	0	0.383304	NA	678164	1.53829e+06	1.32666e+06	3.64402e+06	3.70307e+06	Not Found	Peak Found	Peak Found	Peak Found	High	High	1	NA
EUC64887	complex I intermediate-associated protein CIA30	0	30.775	22	5	9	5	248	28	6.81	28.42	5	0	0.815691	284671	3.65285e+06	3.8672e+06	1.01293e+06	4.73929e+06	3.81601e+06	Peak Found	Peak Found	High	High	High	High	1	NA
EUC66219	60S ribosomal protein L10a	0	30.764	22	3	9	3	155	17.4	9.73	27.66	3	0	1.62461	647064	1.46519e+07	1.38484e+07	3.83431e+06	7.62223e+06	6.48464e+06	High	High	High	High	High	High	1	Met-loss [N-Term]
EUC66834	NADH pyrophosphatase I of the nudix family of hydrolase, putative	0	30.711	17	4	6	4	475	52.5	7.03	18.19	4	0	3.04681	1.50741e+06	4.29216e+06	4.08178e+06	168535	1.58643e+06	1.48822e+06	High	Peak Found	High	High	Peak Found	High	1	NA
EUC58676	60S ribosomal protein L21-A	0	30.586	41	6	20	6	160	18.1	10.58	54.26	6	0	1.06485	3.27643e+06	3.7939e+07	3.456e+07	9.8698e+06	3.70536e+07	2.4237e+07	High	High	High	High	High	High	1	NA
EUC65566	vacuolar H+-ATPase V1 sector subunit C, putative	0	30.523	26	6	8	6	390	44.6	5.87	16.17	6	0	0.793928	297115	2.20269e+06	2.37832e+06	1.88076e+06	2.04049e+06	2.22304e+06	High	High	High	Peak Found	High	High	1	Met-loss [N-Term]
EUC64115	LETM1-like protein	0	30.476	5	1	4	1	309	34.8	9.8	15.34	1	0	0.0795522	NA	96045.6	64903.3	352704	1.44523e+06	1.23684e+06	Not Found	Peak Found	Peak Found	Peak Found	High	High	1	NA
EUC58755	TPR-2 domain protein	0	30.421	13	5	12	5	410	45.6	7.66	34.13	5	0	2.9287	2.20601e+06	1.08487e+07	7.04688e+06	1.99091e+06	2.46681e+06	2.40595e+06	High	High	High	High	High	High	1	Met-loss+Acetyl [N-Term]
EUC61485	integral membrane protein, Mpv17/pmp22 family protein, putative	0	30.401	14	2	2	2	202	22.4	10.49	12.72	2	0	#DIV/0!	NA	NA	NA	1.33019e+06	626622	266306	Not Found	High	Not Found	Not Found	Peak Found	Peak Found	1	NA
EUC63225	superoxide dismutase [Cu-Zn] protein	0	30.401	18	2	4	2	196	19.8	6.6	20.07	2	0	8.08684	327746	1.96031e+06	1.90671e+06	NA	172905	NA	Peak Found	Not Found	High	High	Peak Found	Not Found	1	NA
EUC64157	iron transport multicopper oxidase, putative	0	30.401	4	1	9	1	594	65.3	5.03	50.26	1	0	1.2347	NA	3.30794e+06	2.98512e+06	1.30432e+06	2.92712e+06	3.41381e+06	Not Found	High	High	High	High	High	1	NA
EUC64183	40S ribosomal protein S23	0	30.389	39	4	9	4	145	15.9	10.59	28.66	4	0	3.74755	389948	6.76839e+06	5.96805e+06	208445	1.7024e+06	1.59181e+06	Peak Found	Peak Found	High	High	High	High	1	NA
EUC62019	transmembrane protein, putative	0	30.335	8	2	4	2	721	76.4	7.21	12.66	2	0	2.22617	NA	3.03335e+06	2420084	NA	615582	1.83411e+06	Not Found	Not Found	High	Peak Found	Peak Found	High	1	NA
EUC54647	TCP-1 chaperonin family protein epsilon subunit	0	30.298	12	5	12	5	543	59.2	5.8	30.47	5	0	5.99597	205347	4.66408e+06	4.45529e+06	498668	658114	398381	High	High	High	High	Peak Found	Peak Found	1	Met-loss+Acetyl [N-Term]
EUC55234	hypothetical protein	0	30.282	6	1	5	1	310	33.9	7.2	23.2	1	0	0.258562	235376	492755	1.0342e+06	1.06562e+06	2849869	2.90038e+06	Peak Found	High	Peak Found	Peak Found	High	High	1	NA
EUC64399	NADH ubiquinone oxidoreductase, putative	0	30.254	31	3	7	3	182	19.8	9.6	23.16	3	0	0.0259826	179180	NA	NA	1.14062e+07	4.2013e+06	5.08092e+06	Peak Found	High	Not Found	Not Found	High	High	1	NA
EUC59633	MFS monosaccharide transporter	0	30.229	10	3	7	3	546	59	8.15	26.97	3	0	0.25485	138799	1.15678e+06	1.0994e+06	1.74865e+06	3956267	3.6927e+06	Peak Found	High	High	High	High	High	1	Met-loss [N-Term]
EUC66679	BolA-like protein	0	30.227	17	1	3	1	110	12.3	9.7	14.04	1	0	#DIV/0!	NA	NA	NA	647071	2.23814e+06	1.78738e+06	Not Found	Peak Found	Not Found	Not Found	High	High	1	NA
EUC67315	ubiquinone biosynthesis methyltransferase COQ5	0	30.199	14	3	7	3	316	34.8	8.69	20.74	3	0	0.120148	79883.3	536827	285588	957153	3.09207e+06	3.46068e+06	Peak Found	High	Peak Found	Peak Found	High	High	1	NA
EUC54625	adenosylmethionine-8-amino-7-oxononanoate aminotransferase	0	30.164	4	2	7	2	787	85.8	7.37	24.53	2	0	#DIV/0!	NA	NA	NA	1.06195e+06	2.40671e+06	2.57878e+06	Not Found	High	Not Found	Not Found	High	High	1	NA
EUC61042	DnaJ family C protein	0	30.126	8	4	11	4	568	62.6	8.85	26.57	4	0	0.402704	257990	1.71128e+06	1.62585e+06	2564375	3.06692e+06	3.29617e+06	High	High	High	Peak Found	High	High	1	NA
EUC59029	2-amino-3-carboxymuconate-6-semialdehyde decarboxylase, putative	0	30.024	8	3	9	3	360	39.3	6.86	23.46	3	0	0.18337	59147.9	1.07565e+06	1.20877e+06	3.40165e+06	4.79296e+06	4.58596e+06	Peak Found	Peak Found	High	High	High	High	1	NA
EUC66524	SEC22-synaptobrevin, putative	0	30.003	17	2	7	2	219	24.9	8.73	26.92	2	0	0.400031	136924	594133	532698	651390	1.39012e+06	1.11763e+06	High	Peak Found	High	High	High	High	1	NA
EUC64236	CDP-alcohol phosphatidyltransferase class-I family protein C22A12, putative	0	29.905	16	4	11	4	383	42.4	8.22	29.18	4	0	0.234036	42614.8	1344882	1466642	2.9568e+06	4.32037e+06	4.91812e+06	Peak Found	High	Peak Found	High	High	High	1	NA
EUC56990	chorismate mutase	0	29.897	15	2	6	2	165	18.4	8.59	22.14	2	0	10.0796	583643	1.3061e+07	1.22818e+07	NA	1.05099e+06	663785	Peak Found	Not Found	High	High	Peak Found	Peak Found	1	NA
EUC53790	nuclear movement protein nudC	0	29.844	26	4	6	4	208	24	5.24	20.28	4	0	2.24876	119931	4.67725e+06	4.07846e+06	1.29608e+06	1.36322e+06	1.28762e+06	Peak Found	High	High	High	High	High	1	NA
EUC67336	elongation factor-2 kinase	0	29.831	18	5	7	5	412	45.5	7.43	20.98	5	0	2.01787	231325	3.59506e+06	2.94128e+06	197746	1.91505e+06	1.24107e+06	Peak Found	Peak Found	High	High	Peak Found	Peak Found	1	NA
EUC65247	beta-keto acyl carrier reductase	0	29.824	18	4	7	4	297	31.4	6.4	18.92	4	0	1.69226	2.76786e+06	2.34133e+06	3011938	1.7749e+06	1.64694e+06	1.37714e+06	Peak Found	Peak Found	High	High	High	Peak Found	1	NA
EUC59279	alpha/beta hydrolase family protein	0	29.813	12	2	3	2	335	36.6	6.43	11.6	2	0	0.278659	134068	NA	164291	599238	514744	492064	Peak Found	High	Not Found	Peak Found	High	High	1	NA
EUC66338	Ran-specific GTPase-activating protein	0	29.772	23	5	13	5	243	26.6	4.6	37.53	5	0	2.41064	2.53582e+06	1.08022e+07	7.98625e+06	3.08707e+06	2.92535e+06	2.83346e+06	High	Peak Found	High	High	High	High	1	NA
EUC56199	aspartyl/glutamyl-tRNA(Asn/Gln) amidotransferase subunit B	0	29.718	11	4	9	4	531	58.7	8.02	27.05	4	0	0.133693	201307	NA	398021	1.31701e+06	2.36741e+06	3.0399e+06	Peak Found	High	Not Found	Peak Found	High	High	1	NA
EUC62223	Tom37 carboxy-terminal domain protein	0	29.706	14	3	7	3	379	42.6	5.21	16.96	3	0	0.200269	NA	258675	309562	1.38119e+06	1.22814e+06	1.64671e+06	Not Found	High	High	Peak Found	High	High	1	NA
EUC60250	ATP synthase regulation protein NCA2	0	29.627	11	4	7	4	600	66	8.82	26.51	4	0	0.23256	NA	478917	515950	1.1639e+06	2.42016e+06	2.83279e+06	Not Found	High	Peak Found	Peak Found	High	High	1	NA
EUC63127	stress response protein Rds1, putative	0	29.609	20	3	6	3	383	42.7	5.45	17.53	3	0	0.389778	124749	815085	728991	609231	1.28917e+06	2.38308e+06	Peak Found	Peak Found	Peak Found	High	High	High	1	NA
EUC59670	MRS4-protein of the carrier family (MCF) protein, putative	0	29.535	18	2	4	2	294	31.8	9.16	20.6	2	0	0.450083	NA	321579	695296	1.36235e+06	897369	1.12924e+06	Not Found	High	Peak Found	Peak Found	High	High	1	NA
EUC53876	TRAPP domain protein	0	29.469	17	4	6	4	361	39.3	6.15	22.06	4	0	1.07546	NA	1.38508e+06	1.50997e+06	1.04822e+06	1.46275e+06	1.52692e+06	Not Found	High	Peak Found	High	High	High	1	NA
EUC53728	transmembrane protein, putative	0	29.466	18	2	14	1	154	16.6	6.51	54.79	2	0	#DIV/0!	56358.5	2.1869e+06	2654993	NA	NA	NA	High	Not Found	Peak Found	Peak Found	Not Found	Not Found	1	NA
EUC64030	sorting nexin-3 protein	0	29.462	12	4	5	4	397	44.5	6.81	16.62	4	0	1.92549	537468	1.20751e+07	1.27843e+07	3.23117e+06	5.45006e+06	4.50857e+06	High	High	Peak Found	Peak Found	High	High	1	Met-loss+Acetyl [N-Term]
EUC55487	superoxide dismutase [Mn] protein	0	29.424	10	2	10	1	212	23.9	7.8	31.76	2	0	54.4704	1.33203e+06	5.37668e+06	4.62839e+06	NA	58941.1	79814.4	High	Not Found	High	High	Peak Found	Peak Found	1	NA
EUC67624	hypothetical protein	0	29.409	16	2	5	2	189	20.9	8.81	18.32	2	0	1.08004	532519	1.37525e+06	1.71633e+06	1.61934e+06	1.06197e+06	674234	Peak Found	High	High	High	Peak Found	Peak Found	1	NA
EUC64409	glycoside hydrolase family 79 protein	0	29.408	7	2	6	2	664	70.5	5.16	24.93	2	0	2.5965	NA	2.99476e+06	2.27862e+06	750011	1.0664e+06	1.23002e+06	Not Found	High	High	High	Peak Found	High	1	NA
EUC60783	GMC oxidoreductase	0	29.407	8	5	12	1	865	91	6.42	30.26	5	0	0.699177	168843	369440	459117	259546	584597	582391	Peak Found	Peak Found	High	High	Peak Found	Peak Found	1	NA
EUC62297	delta 9-fatty acid desaturase	0	29.391	11	4	6	4	513	57.8	8.18	18.14	4	0	8.79196	528328	1.9974e+07	2.20739e+07	2.64787e+06	904670	1.29009e+06	Peak Found	Peak Found	High	High	High	Peak Found	1	NA
EUC64173	phosphatidate cytidylyltransferase	0	29.365	7	2	5	2	628	69.1	8.81	24.02	2	0	0.157585	NA	357325	355241	2.35441e+06	2.20027e+06	2.22799e+06	Not Found	High	Peak Found	Peak Found	High	High	1	NA
EUC55318	S1/P1 nuclease	0	29.335	6	2	5	2	434	48.2	6.73	19.94	2	0	3.16751	83527.6	2.75896e+06	2.82212e+06	865028	594308	329011	Peak Found	Peak Found	High	High	Peak Found	Peak Found	1	NA
EUC61814	myxovirus resistance protein	0	29.333	7	3	3	3	758	85.4	6.15	10.95	3	0	0.589184	221030	755433	576615	675027	1.10908e+06	851874	Peak Found	Peak Found	Peak Found	Peak Found	High	High	1	NA
EUC61250	carboxylesterase	0	29.224	15	4	6	4	639	70	6.87	17.55	4	0	#DIV/0!	NA	NA	NA	NA	925753	980291	Not Found	Not Found	Not Found	Not Found	High	High	1	NA
EUC66935	complex 1 LYR-like protein	0	29.101	10	1	7	1	148	17.1	9	33.7	1	0	0.253924	NA	744100	742423	1.68512e+06	3.56407e+06	3.53211e+06	Not Found	High	High	High	High	High	1	NA
EUC65389	small nuclear ribonucleoprotein F	0	28.992	40	2	7	2	81	9.1	5.01	29.37	2	0	0.332829	39120.2	7.05307e+06	6.21089e+06	5.56829e+06	1.77467e+07	1.66547e+07	Peak Found	High	High	Peak Found	High	High	1	Met-loss+Acetyl [N-Term]
EUC64847	60S ribosomal protein L17	0	28.985	19	3	6	3	279	30.6	6.44	20.21	3	0	0.278659	NA	1.4504e+06	1.39727e+06	3.84845e+06	5.5301e+06	5.95025e+06	Not Found	High	High	High	High	High	1	NA
EUC61633	glycoside hydrolase family 6 protein	0	28.977	12	3	9	3	385	40.7	6.64	27.66	3	0	2.79448	495332	2.74114e+06	2.90663e+06	NA	674162	791372	High	Not Found	High	High	Peak Found	High	1	NA
EUC61382	phytase	0	28.887	9	3	5	3	606	67.3	6.35	13.9	3	0	1.93173	86302.3	1.27739e+06	1.31256e+06	562514	400578	422329	Peak Found	Peak Found	High	High	Peak Found	Peak Found	1	NA
EUC64253	Pam16 protein	0	28.84	31	3	5	3	161	17.3	9.39	18.03	3	0	0.15726	115762	269579	178320	1.11332e+06	1.31991e+06	1.15103e+06	Peak Found	High	Peak Found	Peak Found	High	High	1	NA
EUC56149	hypothetical protein	0	28.836	16	3	4	3	270	30.1	6.74	12.67	3	0	0.076603	29313.1	NA	265493	3.90388e+06	1.16123e+06	707636	Peak Found	High	Not Found	Peak Found	High	Peak Found	1	NA
EUC53863	transporter yif1, putative	0	28.681	9	2	3	2	361	39.5	9.28	12.17	2	0	0.0762618	93559.8	NA	167243	2.92841e+06	1.00066e+06	1.20068e+06	Peak Found	High	Not Found	Peak Found	Peak Found	Peak Found	1	NA
EUC61673	phosphatidylethanolamine-binding protein (PEBP) domain present in eukaryotes protein, putative	0	28.669	18	2	6	2	187	18.3	4.88	21.19	2	0	5.17501	60151.5	8.03256e+06	7.76646e+06	186882	1.80203e+06	1.07566e+06	Peak Found	Peak Found	High	High	High	Peak Found	1	NA
EUC62174	FUN14 family protein	0	28.641	24	4	12	4	229	24.5	10.24	46.19	4	0	1.17823	3.4796e+06	4.95332e+06	5.17223e+06	4.76043e+06	3.40961e+06	3.37703e+06	High	High	High	High	High	High	1	NA
EUC66012	ATP-dependent RNA helicase SUV3	0	28.499	7	3	4	3	800	89.3	8.12	12.69	3	0	#DIV/0!	NA	NA	NA	1.02819e+06	1.54648e+06	1.75957e+06	Not Found	High	Not Found	Not Found	High	High	1	NA
EUC61284	DJ-1/PfpI family protein	0	28.455	28	4	11	4	166	18.1	8.97	29.19	4	0	15.6952	9.21075e+06	2.93392e+07	2.36542e+07	495049	2.32956e+06	1.13866e+06	High	Peak Found	High	High	Peak Found	Peak Found	1	NA
EUC66815	NADH ubiquinone oxidoreductase, putative	0	28.452	25	2	11	2	138	16.4	9.92	38.13	2	0	0.109342	260836	751084	665255	4.19011e+06	5.18549e+06	5.96319e+06	High	High	High	High	High	High	1	NA
EUC57175	hypothetical protein	0	28.416	18	3	7	3	315	33.4	9.1	20.81	3	0	3.33468	1.24793e+06	3.08887e+06	3.06703e+06	1.3269e+06	518093	375259	High	High	High	High	Peak Found	Peak Found	1	NA
EUC67661	ubiquitin-conjugating enzyme E2, putative	0	28.324	3	3	5	3	1373	152.1	7.05	12.11	3	0	3.56527	127116	3.02259e+06	3.0015e+06	161563	690456	873292	High	Peak Found	High	Peak Found	High	Peak Found	1	NA
EUC66755	hypothetical protein	0	28.318	21	3	9	3	204	22.6	5.2	27.49	3	0	0.394411	NA	917529	704983	1.05262e+06	2.52392e+06	2.5941e+06	Not Found	High	High	High	High	High	1	NA
EUC64293	2,3-diketo-5-methylthio-1-phosphopentane phosphatase	0	28.29	19	3	6	3	244	27.7	6.44	21.13	3	0	0.794355	51248	2121116	2.31622e+06	4.12368e+06	568951	957975	Peak Found	High	High	High	Peak Found	Peak Found	1	NA
EUC67058	importin	0	28.179	7	4	6	4	1056	116	4.77	20.73	4	0	0.676211	210710	1.24033e+06	1.14936e+06	1.82896e+06	897729	1.11887e+06	High	High	High	Peak Found	High	Peak Found	1	NA
EUC63904	MRP-L28 domain protein	0	28.14	20	3	10	3	193	22	10.24	29.39	3	0	0.661021	4.46337e+06	7.12574e+06	5.64884e+06	4.31874e+06	1.10032e+07	1.07559e+07	Peak Found	High	High	High	High	High	1	NA
EUC67324	matrix Mmp37 protein	0	28.131	13	3	3	3	432	47.9	10.04	11.13	3	0	0.107423	350373	156683	128119	243054	1.94687e+06	3.7229e+06	Peak Found	Peak Found	Peak Found	Peak Found	High	High	1	NA
EUC62369	cytochrome P450 family protein	0	28.076	11	3	3	3	541	60.9	6.86	9.98	3	0	#DIV/0!	NA	NA	NA	1181295	683609	771864	Not Found	High	Not Found	Not Found	High	High	1	NA
EUC63162	transmembrane GTPase Fzo1	0	28.05	9	3	6	3	855	93.2	6.18	19.72	3	0	0.243202	NA	NA	227744	642865	1.21277e+06	953687	Not Found	High	Not Found	Peak Found	High	High	1	NA
EUC59281	1,3-beta-glucan synthase	0	27.965	3	4	4	3	1707	194.8	9.22	10.37	4	0	0.218271	NA	306794	369138	708291	1.9838e+06	1.95305e+06	Not Found	Peak Found	Peak Found	Peak Found	Peak Found	High	1	NA
EUC66463	26S proteasome regulatory subunit RPN9, putative	0	27.83	19	4	5	4	390	44.4	5.26	14.63	4	0	0.712515	3.33316e+06	4.33844e+06	3.7149e+06	4.0398e+06	4.89648e+06	7.04444e+06	Peak Found	High	High	High	Peak Found	High	1	NA
EUC56103	pathogenesis-related protein PR5K (thaumatin family)	0	27.827	10	1	2	1	250	26.2	5.16	9.42	1	0	#DIV/0!	NA	1.15736e+06	2086000	NA	NA	NA	Not Found	Not Found	Peak Found	High	Not Found	Not Found	1	NA
EUC56997	choline/carnitine O-acyltransferase	0	27.816	4	3	6	3	1145	128.3	5.69	18.96	3	0	0.309652	139202	496083	799239	626068	1.78767e+06	2.21896e+06	Peak Found	Peak Found	High	Peak Found	High	High	1	NA
EUC54354	importin, putative	0	27.744	5	3	6	3	973	108.9	5.14	19.7	3	0	9.47802	375643	2.53148e+06	2606248	NA	193900	NA	High	Not Found	High	High	Peak Found	Not Found	1	NA
EUC57080	L-ornithine 5-monooxygenase	0	27.708	9	3	6	3	602	64.5	6.64	19.14	3	0	17.3916	1.02588e+06	3.99392e+06	4.34855e+06	NA	163575	195539	High	Not Found	High	High	Peak Found	Peak Found	1	NA
EUC66851	family 9 glycosyl hydrolase, putative	0	27.676	10	3	4	3	580	61.7	5.29	13.96	3	0	0.670325	84530.9	720242	711035	417719	863161	980425	Peak Found	High	High	High	Peak Found	High	1	NA
EUC63788	50S ribosomal protein L17	0	27.594	18	3	7	3	258	28.6	10.54	22.05	3	0	0.22741	104726	612697	1.09983e+06	1.14555e+06	3.1697e+06	3.67582e+06	Peak Found	High	High	High	High	High	1	NA
EUC57821	peptide-n4-(N-acetyl-beta-glucosaminyl)asparagine amidase A	0	27.513	7	5	8	5	670	73.6	5.76	19.34	5	0	1.81677	285919	11799654	1.12835e+07	1.40565e+06	6.0162e+06	5.44107e+06	High	Peak Found	High	High	Peak Found	High	1	NA
EUC55288	enoyl-CoA hydratase/isomerase family protein	0	27.424	15	2	3	2	282	30.5	7.15	17.2	2	0	#DIV/0!	NA	NA	NA	200932	2.44718e+06	3.14258e+06	Not Found	Peak Found	Not Found	Not Found	High	High	1	NA
EUC54951	adenylosuccinate lyase	0	27.412	16	4	7	4	459	51.3	6.62	23.38	4	0	0.395581	1.98576e+06	2.57641e+06	2.63632e+06	5.92598e+06	6.63623e+06	5.63503e+06	Peak Found	Peak Found	High	High	High	High	1	NA
EUC63340	Hsp90 co-chaperone Cdc37	0	27.347	12	4	7	4	493	55.4	4.91	19.74	4	0	1.34722	1.65322e+06	4.09977e+06	4.4028e+06	2.47111e+06	2.68334e+06	2383871	High	Peak Found	High	High	Peak Found	High	1	NA
EUC66574	extracellular metalloprotease	0	27.33	16	2	3	2	277	29.5	8.75	13.42	2	0	#DIV/0!	NA	NA	NA	416874	1.33061e+06	1.41424e+06	Not Found	Peak Found	Not Found	Not Found	High	High	1	NA
EUC62648	rare lipoprotein A-like double-psi beta-barrel protein	0	27.29	24	4	8	4	214	22.6	6.09	18.61	4	0	126.112	3.04066e+06	8.43213e+07	75165843	626488	255790	406481	High	Peak Found	High	High	Peak Found	Peak Found	1	NA
EUC67059	peptidyl-prolyl cis/trans isomerase	0	27.21	27	4	8	4	171	18.6	7.25	21.56	4	0	4.91423	5.84599e+06	2.49531e+06	2.68899e+06	1.01864e+06	643455	582465	High	High	High	High	Peak Found	Peak Found	1	NA
EUC67249	carrier protein	0	27.185	10	3	8	3	484	52.8	6.16	28.11	3	0	1.0898	324035	3.35879e+06	3.50182e+06	2.05208e+06	2.2205e+06	2.32005e+06	Peak Found	Peak Found	High	High	High	High	1	NA
EUC67140	integral membrane protein	0	27.05	14	3	6	3	430	47.1	5.16	16.5	3	0	0.358733	418524	819006	547160	1.99467e+06	1.42514e+06	1.55517e+06	Peak Found	High	High	Peak Found	High	High	1	NA
EUC66482	hypothetical protein	0	26.926	10	3	3	3	520	57.3	7.68	11.18	3	0	0.245449	NA	287797	306762	1.10911e+06	1.17719e+06	1.3472e+06	Not Found	High	Peak Found	Peak Found	High	High	1	NA
EUC67098	TIM21 domain protein	0	26.92	15	3	5	3	367	40.4	9.79	13.71	3	0	0.312983	NA	176402	372494	849745	851416	929475	Not Found	High	Peak Found	Peak Found	High	High	1	NA
EUC65493	haloacid dehalogenase-like hydrolase domain protein	0	26.865	18	2	6	2	301	33.2	7.31	29.74	2	0	0.310488	NA	177372	489192	665680	1.23757e+06	1.317e+06	Not Found	High	Peak Found	Peak Found	High	High	1	NA
EUC62312	phenylalanyl-tRNA synthetase, beta subunit	0	26.803	10	5	9	5	654	73.8	5.73	23.12	5	0	1.43097	456117	2.43572e+06	2.55645e+06	1.17119e+06	1.46778e+06	1.16843e+06	High	High	High	High	High	High	1	NA
EUC57771	CDP-diacylglycerol-glycerol-3-phosphate 3-phosphatidyltransferase	0	26.734	15	5	7	5	459	51.5	8.91	14.12	5	0	0.186689	136355	714500	783623	2.23813e+06	3.08612e+06	3.43085e+06	Peak Found	High	Peak Found	Peak Found	High	High	1	NA
EUC61363	Rba1 protein, putative	0	26.701	18	2	5	2	104	11.4	8.57	19.49	2	0	0.0971755	106654	552566	763328	5.93057e+06	4.34774e+06	4.36065e+06	Peak Found	High	Peak Found	Peak Found	High	High	1	Met-loss+Acetyl [N-Term]
EUC65667	vacuolar protein sorting-associated protein VPS35	0	26.647	6	3	4	3	922	102.6	6.14	13.7	3	0	0.848488	44661.8	906583	1.1785e+06	79648	1.90795e+06	522449	Peak Found	Peak Found	High	High	High	Peak Found	1	NA
EUC62111	hypothetical protein	0	26.601	20	3	6	3	225	25.3	10.17	19.07	3	0	0.185296	108005	697858	303926	1.49351e+06	2.2593e+06	2.23646e+06	High	High	Peak Found	Peak Found	High	High	1	NA
EUC58647	hypothetical protein	0	26.478	31	2	6	2	143	15.8	6.14	19.58	2	0	#DIV/0!	NA	NA	NA	3.00822e+06	3.97652e+06	3.43281e+06	Not Found	Peak Found	Not Found	Not Found	High	High	1	NA
EUC58728	peptidyl-prolyl cis-trans isomerase	0	26.47	14	3	3	3	385	41.5	4.97	12.04	3	0	2.064	NA	1.32267e+06	1363657	911595	NA	389924	Not Found	High	High	High	Not Found	Peak Found	1	Met-loss+Acetyl [N-Term]
EUC58799	eukaryotic translation initiation factor 1A	0	26.43	34	5	6	5	143	16.3	5.14	16.18	5	0	2.76629	970984	4.00883e+06	3.39703e+06	842526	1.14322e+06	1.04243e+06	High	High	High	High	Peak Found	High	1	NA
EUC58730	transmembrane protein, putative	0	26.416	29	1	5	1	66	7.1	9.54	13.54	1	0	0.128688	NA	NA	261268	3.69176e+06	1171247	1.22776e+06	Not Found	High	Not Found	Peak Found	Peak Found	High	1	Met-loss [N-Term]
EUC56998	methionyl-tRNA synthetase	0	26.413	7	3	5	3	715	79.8	7.27	12.05	3	0	2.15227	74740	1.71254e+06	1.50222e+06	308431	632616	587340	Peak Found	Peak Found	High	High	High	Peak Found	1	NA
EUC54694	galactoside-binding lectin protein	0	26.396	21	2	3	2	155	17.5	6.93	10.23	2	0	17.9577	1.23166e+06	6.62668e+06	8.37499e+06	512384	249533	142059	Peak Found	Peak Found	High	High	Peak Found	Peak Found	1	NA
EUC65661	lipoyl(octanoyl) transferase	0	26.363	17	2	5	2	259	29.3	6.89	21.9	2	0	0.202597	NA	250472	548146	1.61693e+06	1885495	2.41042e+06	Not Found	High	Peak Found	Peak Found	High	High	1	NA
EUC56951	aromatic peroxygenase	0	26.333	12	3	5	3	424	44.9	6.61	12.93	3	0	2.22801	286976	1.7574e+06	2.00256e+06	630730	403133	782525	Peak Found	Peak Found	High	High	Peak Found	Peak Found	1	NA
EUC65344	60S ribosomal protein L32	0	26.283	25	4	8	4	126	14.5	11.27	20.27	4	0	3.56786	1436059	1.34871e+07	13212218	677729	4.9803e+06	2.22776e+06	Peak Found	Peak Found	High	High	High	Peak Found	1	NA
EUC55818	multicopper oxidase	0	26.215	12	1	3	1	145	15.9	9.72	14.71	1	0	#DIV/0!	369710	1.21228e+07	1.262e+07	NA	NA	NA	Peak Found	Not Found	High	High	Not Found	Not Found	1	NA
EUC66682	electron transfer protein	0	26.118	9	2	5	2	545	58.7	10.26	18.52	2	0	0.0713205	98077.4	NA	165394	2172539	1.65265e+06	1.71609e+06	Peak Found	High	Not Found	Peak Found	High	High	1	NA
EUC64347	endonuclease LCL3, putative	0	26.109	12	2	4	2	266	29.9	9.89	11.89	2	0	0.639313	928427	757169	738860	944420	1.32538e+06	1.52249e+06	Peak Found	High	Peak Found	Peak Found	High	High	1	NA
EUC61589	proteasome subunit beta type protein	0	26.106	16	3	6	3	265	29.7	5.69	17.49	3	0	0.984629	83112.4	4.34605e+06	3.76905e+06	NA	3.2782e+06	2.2726e+06	Peak Found	Not Found	High	Peak Found	High	High	1	NA
EUC55311	Xaa-pro aminopeptidase P, putative	0	26.09	9	4	8	4	641	70.3	5.74	21.39	4	0	5.94582	429255	4.23166e+06	3.67635e+06	300659	842773	258774	Peak Found	Peak Found	High	High	High	Peak Found	1	NA
EUC65182	multidrug resistance-associated ABC transporter	0	26.023	3	2	6	2	1271	140.5	6.32	20.79	2	0	0.32806	240120	261890	732821	1.43162e+06	1.05462e+06	1.2778e+06	Peak Found	High	Peak Found	Peak Found	High	High	1	NA
EUC67406	transmembrane protein, putative	0	25.985	21	3	6	3	222	25.1	7.71	25.53	3	0	0.773659	146831	1.72083e+06	2.52077e+06	296444	2.65635e+06	2.71952e+06	Peak Found	Peak Found	High	High	High	High	1	NA
EUC55688	pre-mRNA-processing-splicing factor 8	0	25.962	3	6	9	6	2870	329.5	8.18	21.66	6	0	1.15321	589410	1.46775e+06	1.74036e+06	904285	1.30262e+06	1.08608e+06	High	Peak Found	High	High	High	High	1	NA
EUC53789	transmembrane protein, putative	0	25.94	18	3	7	3	240	26.9	10.1	23.67	3	0	0.41176	399432	1.92172e+06	1.82781e+06	2.63536e+06	3.87505e+06	3.56577e+06	High	High	Peak Found	High	High	High	1	NA
EUC61719	transmembrane protein, putative	0	25.916	18	1	4	1	108	12.3	9.41	14.57	1	0	0.180737	215586	469854	435892	3.85854e+06	1.12097e+06	1.2247e+06	High	High	High	Peak Found	Peak Found	Peak Found	1	NA
EUC64109	4-aminobutyrate aminotransferase	0	25.903	12	4	6	4	498	52.8	7.75	16.33	4	0	2.64166	435356	3.11374e+06	2.38123e+06	422404	855304	967217	Peak Found	Peak Found	High	High	High	Peak Found	1	NA
EUC59212	NADPH-dependent methylglyoxal reductase GRE2 protein, putative	0	25.892	8	2	6	2	349	38.3	6.33	19.48	2	0	#DIV/0!	NA	986182	962511	NA	NA	NA	Not Found	Not Found	High	High	Not Found	Not Found	1	NA
EUC55468	short-chain dehydrogenase/reductase family protein	0	25.828	15	2	6	1	280	30	9.85	20.13	2	0	#DIV/0!	NA	NA	NA	885332	638716	NA	Not Found	High	Not Found	Not Found	Peak Found	Not Found	1	NA
EUC56207	ribosomal protein L13	0	25.756	24	4	5	4	149	17.1	10.08	12.97	4	0	1.47427	240731	3.13895e+06	3.07395e+06	NA	1.55844e+06	1.35989e+06	Peak Found	Not Found	High	High	High	High	1	NA
EUC60437	cytoskeleton assembly control protein SLA2	0	25.695	4	3	4	3	1112	126	6.29	12.84	3	0	2.10101	86221.1	1.29238e+06	1.13506e+06	202320	560951	433135	Peak Found	High	High	High	Peak Found	Peak Found	1	NA
EUC63445	pectin methylesterase family protein	0	25.579	13	3	6	3	377	41.3	7.97	17.48	3	0	20.7726	384226	3.67219e+06	3626132	172631	73928.9	NA	High	Peak Found	High	High	Peak Found	Not Found	1	NA
EUC62409	D-isomer specific 2-hydroxyacid dehydrogenase, NAD-binding protein	0	25.578	25	2	4	2	171	19.3	7.21	18.76	2	0	0.986269	451856	1.9235e+06	2.30114e+06	1.41605e+06	2.35162e+06	973929	High	High	High	Peak Found	High	Peak Found	1	NA
EUC53511	carboxylesterase	0	25.524	13	6	15	6	485	51.8	8.48	33.66	6	0	132.783	4.59527e+06	3.07205e+07	2.3941e+07	148756	NA	NA	High	Peak Found	High	High	Not Found	Not Found	1	NA
EUC57857	40S ribosomal protein S18-coprinopsis cinerea-like protein, putative	0	25.477	21	2	3	2	268	28.9	9.14	14.96	2	0	0.326364	42467.9	596051	658836	888750	1.66584e+06	1.42059e+06	Peak Found	Peak Found	Peak Found	Peak Found	High	High	1	NA
EUC64475	L-arabinitol 4-dehydrogenase	0	25.413	16	3	6	3	385	41.1	6.93	20.83	3	0	1.30694	132133	1.53399e+06	986748	286538	879136	864151	High	High	High	High	High	High	1	NA
EUC54797	dipeptidyl aminopeptidase, putative	0	25.296	11	6	7	6	905	100.4	6.3	13.38	6	0	0.859574	353191	1.02741e+07	1.13946e+07	2.11528e+06	1.36046e+07	9.89961e+06	Peak Found	Peak Found	Peak Found	Peak Found	High	High	1	NA
EUC55308	serine/threonine-protein phosphatase	0	25.256	9	4	7	4	641	71.7	5.68	19.26	4	0	9.54444	213874	4.06043e+06	4.65262e+06	168292	510134	256875	Peak Found	Peak Found	High	High	High	Peak Found	1	NA
EUC55084	cytochrome P450 family protein	0	25.237	8	2	4	2	521	59.3	6.6	15.06	2	0	0.28399	NA	267696	NA	886459	890981	1.05044e+06	Not Found	High	Peak Found	Not Found	High	High	1	NA
EUC62520	archaeal ATPase	0	25.151	7	2	4	2	576	65.3	6.51	15.59	2	0	0.272688	95916.2	288792	243567	482556	911484	909961	Peak Found	Peak Found	Peak Found	Peak Found	High	High	1	NA
EUC55646	XPG I-region protein	0	25.147	17	7	9	7	763	85.3	7.27	20.96	7	0	0.834701	NA	3.1241e+06	3187192	1.75418e+06	4.93261e+06	4.65493e+06	Not Found	Peak Found	High	High	High	High	1	NA
EUC63653	choline dehydrogenase	0	25.147	6	5	21	1	626	67.2	8.38	47.17	5	0	3.47678	326440	383357	468095	210874	68684.3	59229.9	High	Peak Found	Peak Found	Peak Found	Peak Found	Peak Found	1	NA
EUC62494	ornithine transporter 1	0	25.134	11	2	6	2	299	32.2	9.64	17.43	2	0	0.157574	78644	875313	1.3077e+06	3.96398e+06	4.89872e+06	5.4903e+06	Peak Found	Peak Found	Peak Found	High	High	High	1	NA
EUC65470	anion-transporting ATPase	0	25.114	12	2	4	2	328	36.5	5.01	14.14	2	0	1.95542	NA	1.21508e+06	754803	439956	567441	NA	Not Found	High	High	High	High	Not Found	1	NA
EUC59077	chitin deacetylase	0	25.058	7	2	7	2	459	48.3	6.29	16.6	2	0	#DIV/0!	613754	4.56045e+06	4.36578e+06	NA	NA	NA	High	Not Found	High	High	Not Found	Not Found	1	NA
EUC55325	oxysterol-binding protein (Orp8), putative	0	25.054	11	3	4	3	528	57.7	7.36	14.48	3	0	3.53174	NA	1.16654e+06	634677	191019	184846	389147	Not Found	Peak Found	High	High	Peak Found	High	1	NA
EUC57840	proteasome subunit alpha type protein	0	25.039	20	4	7	4	249	27.2	5.91	22.55	4	0	2.55042	39693.5	3.30545e+06	3.1035e+06	204904	1.28851e+06	1.03505e+06	Peak Found	Peak Found	High	High	High	High	1	Met-loss+Acetyl [N-Term]
EUC63194	amidohydrolase family protein	0	24.938	7	3	7	3	645	71.2	8.18	20.98	3	0	0.220323	81660	NA	370829	115001	1.56853e+06	1.3971e+06	Peak Found	High	Not Found	Peak Found	High	High	1	NA
EUC64806	uricase	0	24.925	9	2	3	2	305	33.6	6.8	11.85	2	0	0.276798	NA	309146	152521	1.53816e+06	485909	477759	Not Found	High	Peak Found	Peak Found	Peak Found	Peak Found	1	NA
EUC59497	glutamine synthetase/guanido kinase	0	24.91	12	3	4	3	494	54.9	6.55	13.61	3	0	0.727257	151894	953071	1.12413e+06	520002	1.33191e+06	1.21316e+06	Peak Found	High	Peak Found	Peak Found	High	High	1	NA
EUC66242	protein phosphatase 2C-like protein	0	24.895	10	4	6	4	558	61.4	8.07	14.66	4	0	0.438194	608670	1.05398e+06	675387	1687373	1.79582e+06	1.85244e+06	High	Peak Found	High	High	High	High	1	NA
EUC53508	carboxylesterase	0	24.881	17	2	6	2	127	14.3	5.31	19.15	2	0	35.9865	3.99604e+06	2.99113e+07	2.98047e+07	462954	587976	719512	High	Peak Found	High	High	Peak Found	Peak Found	1	NA
EUC66143	like-Sm ribonucleo protein	0	24.827	23	3	5	3	179	18.7	9.99	17.96	3	0	0.806604	430093	2.2768e+06	2.30286e+06	1.80387e+06	2.23387e+06	2.1732e+06	Peak Found	Peak Found	High	High	Peak Found	High	1	NA
EUC65384	5-aminolevulinate synthase	0	24.796	6	3	5	3	641	68.5	8.44	12.64	3	0	0.206627	286298	457287	254670	901029	1.82674e+06	2.10342e+06	Peak Found	Peak Found	Peak Found	Peak Found	High	High	1	NA
EUC66444	60S ribosomal protein L35	0	24.642	21	5	11	5	174	20.1	10.93	23.56	5	0	9.63878	826885	1.7552e+07	1.52768e+07	530053	2.21096e+06	750679	Peak Found	Peak Found	High	High	Peak Found	Peak Found	1	NA
EUC64485	intradiol ring-cleavage dioxygenase	0	24.572	21	4	12	4	336	36.9	5.49	37.47	4	0	1.16526	961086	5.0731e+06	4.3982e+06	3.0141e+06	3.39104e+06	2.54772e+06	High	High	High	High	High	High	1	NA
EUC54657	GTP-binding protein YchF	0	24.561	10	3	7	3	378	41.3	5.97	20.6	3	0	2.76978	500381	6.18415e+06	5.05654e+06	661671	2.27659e+06	1.30073e+06	High	Peak Found	High	High	High	High	1	NA
EUC66818	40S ribosomal protein S25	0	24.553	38	2	5	2	58	6.6	10.27	16.42	2	0	#DIV/0!	NA	7.89719e+06	5.98234e+06	NA	NA	NA	Not Found	Not Found	High	High	Not Found	Not Found	1	NA
EUC67078	asparagine synthetase	0	24.548	24	3	4	1	182	19.8	7.31	9.02	3	0	1.00944	50745.8	802046	687005	NA	510037	506897	High	Not Found	High	Peak Found	Peak Found	Peak Found	1	NA
EUC61155	NMDA receptor-regulated protein	0	24.418	5	3	3	3	864	97.3	7.99	9.51	3	0	1.03155	NA	1.24779e+06	952312	194508	1.52733e+06	1.47737e+06	Not Found	Peak Found	Peak Found	Peak Found	High	High	1	NA
EUC54499	alpha/beta hydrolase family protein	0	24.338	16	3	5	3	398	43.9	5.73	16.36	3	0	0.0477834	132093	139005	101545	5.18469e+06	1.16409e+06	1.44981e+06	High	High	Peak Found	Peak Found	High	High	1	NA
EUC59457	phosphate ABC transporter ATP-binding protein	0	24.285	18	2	4	2	258	28.2	6.35	17.54	2	0	0.331156	NA	NA	280107	NA	805666	886028	Not Found	Not Found	Not Found	High	High	High	1	NA
EUC59756	ubiquinone biosynthesis monooxygenase COQ6	0	24.275	5	2	5	2	590	62.8	8.57	19.13	2	0	1.40574	NA	1.44182e+06	1.42599e+06	349300	1387727	1.32308e+06	Not Found	High	High	High	High	High	1	NA
EUC59385	peptide methionine sulfoxide reductase	0	24.211	23	3	5	3	204	23	7.97	16.76	3	0	1.97361	NA	1.94759e+06	2.07292e+06	NA	1.09163e+06	945506	Not Found	Not Found	High	High	High	Peak Found	1	NA
EUC61549	protein transporter SEC61 alpha subunit	0	24.109	10	4	11	4	477	52.5	8.12	30.24	4	0	0.54835	190673	2.77291e+06	2.28195e+06	1.39819e+06	4342669	3.82518e+06	High	High	High	High	High	High	1	NA
EUC56489	importin beta-2 subunit (transportin), related protein	0	24.092	3	3	7	3	904	99.7	4.81	21.03	3	0	34.4329	NA	3.02543e+06	2.37334e+06	NA	78395.6	NA	Not Found	Not Found	High	High	Peak Found	Not Found	1	NA
EUC57395	riboflavin synthase, alpha subunit	0	24.064	16	3	8	3	282	30.5	6.46	26.86	3	0	2.36074	486674	6.1872e+06	6.06346e+06	1.53637e+06	2.34277e+06	1.51635e+06	High	High	High	High	High	Peak Found	1	NA
EUC61072	acetyl-CoA synthetase-like protein	0	24.026	10	3	4	3	592	65.3	7.15	15.23	3	0	0.136066	55021.6	258800	279411	736166	1.05186e+06	2.57187e+06	Peak Found	Peak Found	Peak Found	Peak Found	High	High	1	NA
EUC60222	multidrug resistance protein	0	24.002	5	2	2	2	1333	144.4	7.11	9.84	2	0	#DIV/0!	NA	NA	NA	340522	274541	317162	Not Found	High	Not Found	Not Found	Peak Found	Peak Found	1	NA
EUC54085	3'(2'),5'-bisphosphate nucleotidase	0	23.948	16	3	6	3	359	37.6	5.58	20.58	3	0	2.06395	359905	2.61146e+06	2.4018e+06	520638	1.06564e+06	1.01707e+06	High	Peak Found	High	High	Peak Found	Peak Found	1	Met-loss+Acetyl [N-Term]
EUC63268	protein phosphatase 2C	0	23.785	7	3	6	3	516	55.7	4.83	15.91	3	0	7.39602	NA	1.8567e+06	1.48775e+06	NA	330498	121698	Not Found	Not Found	High	High	Peak Found	Peak Found	1	NA
EUC55654	glycoside hydrolase family 79 protein	0	23.777	5	2	4	2	529	58.4	9.39	11.5	2	0	#DIV/0!	NA	NA	NA	334324	1.29692e+06	912017	Not Found	Peak Found	Not Found	Not Found	High	High	1	NA
EUC56590	carboxypeptidase C	0	23.614	7	2	5	2	488	54.2	5.24	17.37	2	0	3.15205	118665	2.48907e+06	2.677e+06	614472	559452	502674	High	Peak Found	High	High	Peak Found	Peak Found	1	NA
EUC54568	aldo/keto reductase family protein	0	23.581	20	4	4	4	332	36.6	6.46	11.87	4	0	1.22374	271817	2.73712e+06	2.58075e+06	1.37988e+06	1.559e+06	1.62882e+06	Peak Found	High	High	High	High	Peak Found	1	NA
EUC67472	proteasome subunit beta type protein	0	23.579	21	5	17	5	237	25.9	5.6	41.15	5	0	1.62585	610285	6.58259e+06	6.67025e+06	2.02271e+06	3.94889e+06	2.5551e+06	High	High	High	High	High	High	1	NA
EUC55693	cuticle-degrading protease, putative	0	23.394	11	2	4	2	349	35.4	8.5	19.36	2	0	17.7476	292952	9840741	8.54844e+06	NA	487446	214326	High	Not Found	High	High	Peak Found	Peak Found	1	NA
EUC57747	branched-chain alpha-ketoacid dehydrogenase kinase	0	23.393	19	5	8	5	439	50.1	9.28	23.6	5	0	0.289835	397884	459358	862655	1.02833e+06	2.9269e+06	1.97882e+06	Peak Found	High	High	Peak Found	High	High	1	NA
EUC55016	Tat pathway signal sequence domain protein, putative	0	23.254	7	3	5	3	617	67.1	8.13	13.32	3	0	1.6538	53600.9	1.20042e+06	254493	99018.3	523208	289929	High	Peak Found	High	High	High	High	1	NA
EUC55184	aspartokinase	0	23.096	7	3	5	3	666	70.4	8.56	14.62	3	0	3.64204	146539	1.27925e+06	1.40973e+06	NA	275464	243571	High	Not Found	High	High	Peak Found	Peak Found	1	NA
EUC58707	actin-like protein ARPC3	0	23.086	13	2	5	2	186	21.6	6.39	14.54	2	0	2.17552	1.02066e+06	4.7392e+06	4.91723e+06	2.44545e+06	1.30567e+06	1.15672e+06	High	Peak Found	High	High	Peak Found	Peak Found	1	NA
EUC65064	3-hydroxyisobutyrate dehydrogenase	0	23.084	5	1	3	1	355	37.3	6.3	13.76	1	0	#DIV/0!	NA	NA	NA	1.03491e+06	1.29361e+06	1.52546e+06	Not Found	Peak Found	Not Found	Not Found	High	High	1	NA
EUC53701	Rab-related GTPase family protein	0	23.082	16	2	6	2	253	27	4.97	23.31	2	0	1.52435	846896	1.73054e+06	2.09142e+06	1.3692e+06	821521	872117	Peak Found	High	High	High	High	High	1	Met-loss+Acetyl [N-Term]
EUC60333	glycoside hydrolase family 15 protein	0	23.077	6	2	14	2	570	60.4	5.55	38.45	2	0	2.37854	142624	1.01996e+08	9.05773e+07	1.23079e+06	4.74785e+07	3.23133e+07	Peak Found	High	High	High	High	High	1	NA
EUC55817	extracellular elastinolytic metalloproteinase	0	23.025	6	3	6	3	787	86.2	5.64	20.05	3	0	1.36639	225458	2.58415e+06	2.43682e+06	NA	1.28779e+06	1.27196e+06	High	Not Found	High	High	High	Peak Found	1	NA
EUC67127	E3 ubiquitin-protein ligase	0	22.985	6	3	4	3	824	92.6	6.37	14.54	3	0	0.744171	707054	1.09851e+06	1.334e+06	1428683	1.19887e+06	1.59132e+06	High	High	Peak Found	Peak Found	Peak Found	High	1	Met-loss+Acetyl [N-Term]
EUC61336	molybdopterin-binding domain protein	0	22.921	26	2	3	2	220	24.1	7.55	13.6	2	0	0.548427	NA	378839	1.10192e+06	NA	1.31661e+06	1.38341e+06	Not Found	Not Found	Peak Found	High	High	High	1	NA
EUC63649	Pmr5/Cas1p GDSL/SGNH-like acyl-esterase family protein	0	22.872	8	3	6	3	500	55.6	6.34	19.88	3	0	0.535561	1.04886e+06	2.96972e+06	3.01329e+06	1.50457e+06	5.91818e+06	5.70718e+06	Peak Found	High	High	Peak Found	High	High	1	NA
EUC56083	clathrin assembly protein AP47, putative	0	22.869	9	4	6	4	436	49.9	7.3	14.2	4	0	0.651062	56324.7	1.823e+06	1.68549e+06	1.38406e+06	2.25951e+06	1.83181e+06	Peak Found	Peak Found	High	Peak Found	High	High	1	NA
EUC65443	U6 snRNA-associated-like-Sm protein lsm8	0	22.807	20	2	5	2	137	15	4.94	15.84	2	0	0.192358	72919.9	291943	546854	220751	2272432	2.2465e+06	Peak Found	Peak Found	Peak Found	Peak Found	High	High	1	NA
EUC54051	guanine deaminase	0	22.797	7	2	2	2	457	49.3	6.43	7.47	2	0	#DIV/0!	33910.1	637282	568543	NA	NA	NA	Peak Found	Not Found	High	High	Not Found	Not Found	1	NA
EUC67246	COP9 signalosome complex subunit 6	0	22.777	14	3	6	3	334	36.5	5.34	19.12	3	0	1.01015	166093	1.25543e+06	1.77601e+06	860054	1.15195e+06	1.1534e+06	Peak Found	Peak Found	High	High	High	High	1	NA
EUC57443	transmembrane protein, putative	0	22.709	14	3	3	3	535	60	6.46	9.54	3	0	0.13442	55805.7	NA	276920	688379	1.43815e+06	1.58639e+06	Peak Found	High	Not Found	Peak Found	Peak Found	High	1	NA
EUC67089	DUF1690 domain protein	0	22.644	20	2	4	2	172	19.6	4.97	13.66	2	0	3.69826	554161	2541579	2.46242e+06	709103	450702	343107	Peak Found	High	High	High	Peak Found	High	1	NA
EUC58828	farnesyl-diphosphate synthase	0	22.59	6	1	7	1	360	41.1	5.53	27.07	1	0	2.05402	NA	2551512	2.79605e+06	2171399	863368	870420	Not Found	High	High	High	High	High	1	NA
EUC53911	guanyl-nucleotide exchange factor (Sec7), putative	0	22.572	2	2	2	2	1994	219.1	5.9	8.28	2	0	1.28737	NA	748169	684095	475474	479958	713389	Not Found	Peak Found	High	Peak Found	Peak Found	High	1	NA
EUC62917	NADH:flavin oxidoreductase	0	22.498	7	2	2	2	468	51.8	6.96	10.73	2	0	0.639587	277776	909362	1.03715e+06	555427	1.42885e+06	1.49341e+06	Peak Found	Peak Found	Peak Found	Peak Found	High	High	1	NA
EUC67250	casein kinase II, alpha chain (CK II alpha subunit)	0	22.428	15	3	4	3	344	40.4	6.61	14.24	3	0	1.47084	107538	1.79634e+06	1.94117e+06	623115	933302	1.05777e+06	Peak Found	Peak Found	High	High	Peak Found	High	1	NA
EUC56050	actin-related protein Arp2	0	22.417	5	1	3	1	389	44.2	6.33	11.64	1	0	1.55696	NA	950457	1404286	465853	926545	876203	Not Found	Peak Found	High	High	High	Peak Found	1	NA
EUC66176	hypothetical protein	0	22.339	19	1	2	1	130	14.5	9.31	9.17	1	0	0.33685	NA	235159	403232	1.12758e+06	1.00427e+06	710915	Not Found	High	Peak Found	Peak Found	Peak Found	Peak Found	1	NA
EUC64866	ATP-dependent RNA helicase DBP2	0	22.155	9	3	7	3	510	55.8	9.22	21.8	3	0	0.972636	934324	2.93449e+06	3.15617e+06	2.09631e+06	2.74075e+06	2385563	High	High	Peak Found	Peak Found	High	High	1	NA
EUC62028	Rho GTPase	0	22.14	9	2	3	2	462	50.7	5.96	14.22	2	0	0.40307	NA	345196	297964	669284	883648	840548	Not Found	High	Peak Found	Peak Found	High	Peak Found	1	NA
EUC59030	iron-sulfur cluster assembly scaffold protein	0	22.053	25	2	2	2	177	19.1	9.52	4.26	2	0	0.485444	145406	1.86449e+06	1.55654e+06	885848	3.00764e+06	3.45327e+06	Peak Found	Peak Found	Peak Found	Peak Found	High	Peak Found	1	NA
EUC53805	imidazole glycerol phosphate synthase subunit hisH	0	22.025	8	2	3	2	481	51.8	6.4	10.76	2	0	5.55481	122756	1.17005e+06	1353189	NA	NA	158781	Peak Found	Not Found	High	High	Not Found	Peak Found	1	NA
EUC53650	eukaryotic translation initiation factor 3 subunit K	0	22.019	18	2	2	2	244	27.2	4.7	7.95	2	0	0.994679	NA	461920	456757	755218	381600	248571	Not Found	High	High	Peak Found	Peak Found	Peak Found	1	Met-loss+Acetyl [N-Term]
EUC62529	transmembrane protein, putative	0	22.013	17	2	4	2	218	24.2	9.98	11.86	2	0	0.201502	NA	197430	276210	1274141	1.1785e+06	1.07318e+06	Not Found	High	Peak Found	Peak Found	High	High	1	NA
EUC66056	HSP20 family protein	0	21.997	19	2	4	2	189	21.1	9.07	18.05	2	0	1.0049	NA	1.09195e+06	2.30253e+06	728688	2.14927e+06	2.18893e+06	Not Found	High	Peak Found	Peak Found	High	High	1	NA
EUC67708	phosphatidylserine decarboxylase family protein	0	21.906	10	3	5	3	448	50.3	5.62	15.27	3	0	0.0552414	230058	NA	38957.2	3.30642e+06	2.05987e+06	1.93844e+06	Peak Found	High	Not Found	Peak Found	High	High	1	NA
EUC56195	transmembrane protein, putative	0	21.821	16	2	4	2	304	34.2	5.31	13.51	2	0	0.215281	NA	320322	393144	788521	2.041e+06	2.14164e+06	Not Found	High	Peak Found	Peak Found	High	High	1	NA
EUC62251	SH3 domain protein Ysc84p, putative	0	21.804	10	2	8	2	290	29.7	5.62	23.59	2	0	3.08295	NA	4.52441e+06	4.59907e+06	1.19599e+06	1.55977e+06	1.68325e+06	Not Found	High	High	High	High	High	1	NA
EUC59201	MRP-S28 domain protein	0	21.72	15	2	4	2	238	26.7	9.95	20.02	2	0	0.0566209	NA	103194	NA	NA	1712891	1.93221e+06	Not Found	High	Peak Found	Not Found	High	High	1	NA
EUC63655	glucose oxidase	0	21.591	6	2	5	2	531	57.4	7.27	17.4	2	0	2.24951	NA	2.38916e+06	1.94e+06	NA	1.12001e+06	804481	Not Found	Not Found	High	High	High	Peak Found	1	NA
EUC66282	3-isopropylmalate dehydratase	0	21.574	10	5	9	5	733	79.4	6.14	15.38	5	0	0.167158	566236	658971	321712	3.89226e+06	3.00123e+06	2.36072e+06	Peak Found	High	High	Peak Found	High	High	1	NA
EUC64213	ECSIT domain protein	0	21.57	11	3	6	3	360	40.9	8.25	18.79	3	0	0.172178	89450.8	483372	360373	1222607	1.95855e+06	2.23879e+06	Peak Found	High	Peak Found	Peak Found	High	High	1	NA
EUC61567	delta-aminolevulinic acid dehydratase	0	21.567	6	1	2	1	423	46.2	7.56	9.7	1	0	0.234541	NA	151289	NA	484237	684573	766317	Not Found	Peak Found	Peak Found	High	Peak Found	High	1	NA
EUC60484	hypothetical protein	0	21.553	13	2	4	2	267	28.4	7.69	12.66	2	0	1.7715	168177	1.63314e+06	1.96015e+06	835811	491011	796494	Peak Found	Peak Found	High	High	High	Peak Found	1	NA
EUC62324	AAA domain protein	0	21.544	15	2	2	2	216	24.2	6.43	8.17	2	0	6.29241	NA	673617	740001	NA	112327	NA	Not Found	Not Found	High	Peak Found	Peak Found	Not Found	1	NA
EUC54868	GCY1-galactose-induced protein of aldo/keto reductase family protein	0	21.465	14	2	3	2	338	38	6.62	10.55	2	0	1.85429	NA	428206	422242	195469	218702	273787	Not Found	High	High	High	Peak Found	Peak Found	1	NA
EUC66596	methylenetetrahydrofolate dehydrogenase (NAD+)	0	21.363	10	2	3	2	353	38.7	6.93	11.69	2	0	1.2502	130728	1.16863e+06	1.44615e+06	640165	975349	580535	Peak Found	High	Peak Found	High	High	Peak Found	1	NA
EUC63145	chaperone for protein folding within the ER, fungal protein	0	21.237	19	2	4	2	198	21.9	5.71	18.01	2	0	1.32019	NA	2.23133e+06	1.85294e+06	NA	1.61868e+06	1.47501e+06	Not Found	Not Found	High	High	High	High	1	NA
EUC62090	ribosomal protein L15	0	21.211	21	5	8	5	280	30	10.68	16.27	5	0	0.841257	290504	1.56505e+06	1.40376e+06	292197	1.60284e+06	1.9793e+06	Peak Found	Peak Found	High	High	High	High	1	NA
EUC61439	COP9 signalosome complex subunit 1	0	21.159	5	3	6	3	1124	123.5	8.37	19.7	3	0	3.27656	NA	2.09e+06	2.55409e+06	466809	749334	909907	Not Found	Peak Found	High	High	High	High	1	NA
EUC65047	ubiquinol-cytochrome-C reductase complex subunit	0	21.097	26	1	7	1	74	8	9.82	30	1	0	0.0636049	230649	1.6355e+06	989673	8536369	1.71262e+07	19236886	Peak Found	High	High	Peak Found	High	High	1	NA
EUC57800	2OG-Fe(II) oxygenase family oxidoreductase	0	21.056	8	2	3	2	371	41	6.13	10.49	2	0	2.5886	33588.6	1.08311e+06	1.5776e+06	NA	287124	406765	Peak Found	Not Found	High	High	Peak Found	Peak Found	1	NA
EUC59124	hydroxymethylglutaryl-CoA synthase	0	21.034	10	4	7	4	464	50.6	5.99	11.99	4	0	0.43571	405029	1.14207e+07	9.07251e+06	2.94841e+06	2.43699e+07	2.06453e+07	Peak Found	High	High	High	Peak Found	Peak Found	1	NA
EUC64785	alpha,alpha-trehalose-phosphate synthase TPS1 subunit	0	21.034	13	2	2	2	239	26.5	4.79	7.39	2	0	3.39111	658146	3.61522e+06	3.32803e+06	790070	881430	570065	High	Peak Found	Peak Found	High	Peak Found	Peak Found	1	NA
EUC63434	peptidyl-prolyl cis-trans isomerase, cyclophilin-type protein	0	21.016	7	2	4	2	636	71.1	6.55	12.3	2	0	0.629651	56411.9	652898	693556	440131	709023	1.07885e+06	Peak Found	Peak Found	Peak Found	Peak Found	High	High	1	NA
EUC63834	membrane protein, putative	0	20.954	28	2	8	2	123	12.9	10.01	27.89	2	0	0.298933	45267	2.12851e+06	2.06551e+06	2158850	5.55794e+06	6.4646e+06	High	High	Peak Found	High	High	High	1	Met-loss+Acetyl [N-Term]
EUC65371	endo-1,4-beta-xylanase	0	20.859	20	5	6	5	342	37.3	8.05	14.82	5	0	5.55371	247255	5.57634e+06	4.29485e+06	222498	843112	756315	Peak Found	Peak Found	High	High	Peak Found	Peak Found	1	NA
EUC65539	translational regulator GCN20-like ABC transporter protein, putative	0	20.854	4	2	4	2	723	80.7	6.28	14.22	2	0	1.27658	NA	888450	756503	198594	864873	869378	Not Found	Peak Found	High	Peak Found	High	High	1	NA
EUC63209	C-14 sterol reductase ERG24	0	20.765	7	2	4	2	433	49.6	6.54	12.23	2	0	1.37415	356206	2.23017e+06	2.95519e+06	919446	1.77637e+06	1.3369e+06	Peak Found	Peak Found	High	High	High	Peak Found	1	NA
EUC65510	ubiquitin-conjugating enzyme E2	0	20.756	20	2	6	2	144	16	7.24	23.75	2	0	2.38915	1.97998e+06	1.27866e+07	1.30414e+07	2.78618e+06	4.67678e+06	4.17627e+06	High	Peak Found	High	High	High	High	1	NA
EUC66309	RNA recognition motif 2 in serine/arginine-rich splicing factor 1 (SRSF1)-like protein	0	20.754	18	2	4	2	251	29.4	9.44	14.43	2	0	4.64955	319273	1.37039e+06	1.21929e+06	NA	189825	227270	Peak Found	Not Found	High	High	Peak Found	Peak Found	1	NA
EUC60279	She9/Mdm33 family protein	0	20.69	8	2	2	2	412	45.6	8.81	7.38	2	0	0.0289857	80233.7	NA	NA	2.58848e+06	2755433	2.96022e+06	Peak Found	High	Not Found	Not Found	Peak Found	Peak Found	1	NA
EUC62267	isocitrate lyase	0	20.627	10	3	3	3	550	59.8	7.69	10.53	3	0	1.11313	727103	NA	691783	797253	595491	519270	High	Peak Found	Not Found	Peak Found	High	Peak Found	1	NA
EUC66276	hypothetical protein	0	20.587	11	3	4	3	353	40.4	6.01	12.83	3	0	1.66435	273687	2.68201e+06	2.72086e+06	436154	1.68766e+06	1.28686e+06	High	Peak Found	High	High	Peak Found	Peak Found	1	NA
EUC53656	PPR containing plant-like protein	0	20.586	8	3	3	3	828	91.6	9.11	10.67	3	0	0.19163	98371.9	537550	578121	1.13229e+06	2.51733e+06	2.68571e+06	Peak Found	High	Peak Found	Peak Found	High	Peak Found	1	NA
EUC66414	2-dehydropantoate 2-reductase	0	20.553	14	2	3	2	342	37.6	9.35	9.8	2	0	#DIV/0!	NA	NA	NA	172174	778387	751026	Not Found	Peak Found	Not Found	Not Found	High	High	1	NA
EUC59106	protein phosphatase PP2A regulatory subunit B	0	20.532	7	2	2	2	441	49.9	6.09	6.9	2	0	2.0587	93942	979699	926493	231243	407875	332434	High	Peak Found	High	Peak Found	Peak Found	Peak Found	1	NA
EUC64979	adenylosuccinate synthetase	0	20.478	10	4	9	4	442	48.3	7.96	22.23	4	0	1.40179	621998	3346995	3.28227e+06	1.61379e+06	1.93015e+06	1.62892e+06	Peak Found	High	High	High	High	High	1	NA
EUC66985	iron ion transporter	0	20.349	3	1	3	1	469	50.1	7.12	12.12	1	0	0.278941	206473	691160	711955	2.31679e+06	1.64785e+06	1.80572e+06	Peak Found	Peak Found	Peak Found	High	High	High	1	NA
EUC65392	aspartyl-tRNA synthetase	0	20.337	7	3	4	3	587	64.8	6.37	13.52	3	0	1.81136	165945	4.15581e+06	3406701	1.16658e+06	1.26068e+06	1.8394e+06	Peak Found	High	Peak Found	Peak Found	High	High	1	NA
EUC54424	NADPH quinone oxidoreductase-like PIG3 protein	0	20.331	16	4	10	4	331	36	6.46	20.97	4	0	1.99061	2.45984e+06	4.29103e+06	4.64329e+06	3.49628e+06	1240799	986870	Peak Found	High	High	High	High	High	1	NA
EUC66714	thiopurine S-methyltransferase	0	20.309	15	3	4	3	242	26.9	5.2	9.97	3	0	7.78193	NA	2.27585e+06	2.07323e+06	93880.4	271395	473028	Not Found	Peak Found	High	High	Peak Found	Peak Found	1	NA
EUC65698	pyridoxamine 5'-phosphate oxidase family protein	0	20.272	15	2	3	2	312	34.5	6.84	12.26	2	0	0.463931	NA	262920	401065	250033	1.11855e+06	778246	Not Found	High	Peak Found	Peak Found	High	High	1	NA
EUC67299	U6 snRNA-associated-like-Sm protein LSm3	0	20.221	58	2	4	2	99	10.9	4.96	13.49	2	0	0.233089	59243.8	882050	683736	564867	2.78717e+06	3.61969e+06	Peak Found	Peak Found	High	Peak Found	High	High	1	Met-loss+Acetyl [N-Term]
EUC54135	endoplasmic reticulum Ca-transporting P-type ATPase	0	20.216	5	4	6	4	1272	141.1	6.16	16.07	4	0	5.46897	2.40366e+06	8.24689e+06	7.94739e+06	1.47043e+06	1.01366e+06	916539	High	High	High	High	High	Peak Found	1	NA
EUC58981	pyridoxal-dependent decarboxylase domain protein	0	20.169	8	4	6	4	1051	118.2	6.25	9.3	4	0	0.954561	142333	2.33167e+06	935588	2.32966e+06	733710	508520	High	Peak Found	High	High	Peak Found	Peak Found	1	NA
EUC54517	nucleoside diphosphatase GDA1	0	20.088	6	3	5	3	593	64.8	7.66	14.77	3	0	0.153907	128993	NA	507936	830011	2310667	3.06694e+06	Peak Found	Peak Found	Not Found	Peak Found	High	High	1	NA
EUC53613	nonsense-mediated mRNA decay protein	0	20.084	8	2	3	2	540	60.6	5.87	15.57	2	0	0.633866	NA	538766	465108	NA	820684	763049	Not Found	Not Found	Peak Found	High	High	High	1	NA
EUC66485	SpoIIE-like protein phosphatase domain protein	0	20.043	18	2	2	2	261	28.3	5.14	8.23	2	0	0.323288	NA	NA	269090	343563	934234	1.21926e+06	Not Found	Peak Found	Not Found	Peak Found	High	Peak Found	1	NA
EUC64304	lysine-tRNA ligase	0	20.018	8	5	7	5	625	70.5	6.89	16.02	5	0	1.66583	691388	3.83682e+06	3.27415e+06	1.33599e+06	1.97509e+06	1.3727e+06	Peak Found	High	High	High	Peak Found	High	1	NA
EUC60676	copper radical oxidase	0	19.926	4	3	11	1	654	69	4.98	14.5	3	0	4.52108	165194	900618	845218	140898	NA	NA	High	Peak Found	High	High	Not Found	Not Found	1	NA
EUC64186	autophagy-related protein	0	19.857	13	2	2	2	365	40.4	5.1	6.87	2	0	1.9805	213282	997963	884718	568927	218514	270857	High	Peak Found	Peak Found	High	Peak Found	Peak Found	1	NA
EUC66713	NAD-dependent aldehyde dehydrogenase family protein	0	19.837	9	3	5	3	554	60.2	7.68	15.98	3	0	0.723062	1.35458e+06	3.11443e+06	3.00699e+06	2.98419e+06	4.06693e+06	3.28825e+06	Peak Found	Peak Found	High	High	High	Peak Found	1	NA
EUC65095	GMP synthase (glutamine-hydrolyzing)	0	19.81	5	2	4	2	546	60.5	6.34	11.75	2	0	2.12646	88776.4	1636168	1.39258e+06	442128	545193	478744	High	Peak Found	High	High	High	Peak Found	1	NA
EUC65682	ribosomal protein S11	0	19.807	37	2	2	2	176	19.1	9.67	6.45	2	0	#DIV/0!	NA	NA	NA	247535	649039	872295	Not Found	Peak Found	Not Found	Not Found	High	High	1	NA
EUC63681	lipase	0	19.745	5	1	10	1	320	33.9	6.67	32.93	1	0	5.38895	2.15325e+06	5.15247e+06	5576550	989134	669587	731775	High	Peak Found	High	High	High	High	1	NA
EUC56622	glutathione transferase, putative	0	19.726	6	1	2	1	268	30.7	9.07	7.61	1	0	7.11418	NA	1.73713e+06	2.1196e+06	297822	NA	244296	Not Found	Peak Found	High	High	Not Found	Peak Found	1	NA
EUC65007	ALG12-alpha-1,6-mannosyltransferase-like protein	0	19.691	8	2	3	2	520	57.7	8.84	10.46	2	0	0.292957	NA	269588	NA	1.34402e+06	797621	619052	Not Found	High	Peak Found	Not Found	High	Peak Found	1	NA
EUC67475	eukaryotic translation initiation factor 3 subunit D	0	19.671	8	4	4	4	567	62.7	5.71	10.86	4	0	6.09751	1.52745e+06	3.98051e+06	3.76014e+06	NA	418202	595119	High	Not Found	High	Peak Found	Peak Found	Peak Found	1	NA
EUC66093	transmembrane protein, putative	0	19.548	9	2	4	2	350	36.5	5.86	12.76	2	0	#DIV/0!	89120.3	1.54253e+06	1.45182e+06	NA	NA	NA	Peak Found	Not Found	High	High	Not Found	Not Found	1	NA
EUC53827	iron donor protein CyaY	0	19.531	8	1	3	1	178	20.6	7.05	9.96	1	0	#DIV/0!	NA	NA	NA	1.222e+06	1.08386e+06	1.17118e+06	Not Found	High	Not Found	Not Found	High	High	1	NA
EUC58546	DJ-1/PfpI family protein	0	19.418	11	2	6	2	199	21.9	5.05	14.11	2	0	9.51752	2.75941e+06	1.94007e+07	1.62607e+07	2.63931e+06	967003	430537	High	Peak Found	High	High	Peak Found	Peak Found	1	NA
EUC53709	integral membrane protein, Mpv17/PMP23 family protein	0	19.352	6	1	4	1	223	24.4	10.45	13.53	1	0	0.565352	502673	644015	770548	2.02384e+06	761386	606004	High	High	Peak Found	High	Peak Found	Peak Found	1	NA
EUC54120	ubiquitin-conjugating enzyme E2, putative	0	19.261	16	2	5	2	235	25.9	8.85	17.89	2	0	2.37587	760586	4.37541e+06	4.37463e+06	111627	2.115e+06	1.77638e+06	Peak Found	Peak Found	High	High	High	High	1	NA
EUC55157	uridine 5'-monophosphate synthase/orotate phosphoribosyltransferase, putative	0	19.192	13	2	2	2	240	25.6	6.81	7.14	2	0	5.4365	121214	1.3071e+06	1.38438e+06	172458	NA	NA	Peak Found	Peak Found	High	Peak Found	Not Found	Not Found	1	NA
EUC62086	Gar1/Naf1 RNA-binding region protein	0	19.191	10	2	4	2	201	20.8	11.36	15.47	2	0	0.751769	NA	1.05335e+06	1.04118e+06	227748	1.80343e+06	2.14802e+06	Not Found	Peak Found	High	Peak Found	High	High	1	NA
EUC63684	cytochrome P450 family protein	0	19.167	7	4	7	3	550	62.1	8.13	17.02	4	1	11.3833	369181	2.49251e+06	2.54443e+06	NA	172449	144161	Peak Found	Not Found	High	High	Not Found	Not Found	1	NA
EUC56524	myo-inositol-phosphate synthase, putative	0	19.051	6	2	3	2	548	60.5	6.2	10.16	2	0	1.17619	381479	2.29293e+06	2.43522e+06	2847968	719897	776371	Peak Found	High	High	Peak Found	Peak Found	Peak Found	1	NA
EUC53729	transmembrane protein, putative	0	19.042	14	3	9	3	199	21.1	7.87	25.45	3	0	2.41751	8651101	8.57113e+07	9.73711e+07	5.34314e+07	15084100	10794815	High	High	High	High	High	High	1	NA
EUC64315	zinc containing alcohol dehydrogenase	0	18.974	12	2	5	2	336	36.1	8.84	11.54	2	0	#DIV/0!	NA	NA	NA	483153	977141	1.12963e+06	Not Found	High	Not Found	Not Found	High	High	1	NA
EUC66760	NAD-homo-isocitrate dehydrogenase	0	18.736	96	4	9	4	50	5.4	7.53	22.96	4	0	0.994389	3.09597e+06	12335742	1.25317e+07	4.67953e+06	1.22456e+07	1.11961e+07	High	High	Peak Found	High	High	High	1	NA
EUC66577	extracellular metalloprotease	0	18.668	12	2	3	2	277	29.7	5.03	10.05	2	0	12.8425	762351	2.42339e+06	2.46056e+06	NA	121587	171518	Peak Found	Not Found	High	High	Peak Found	Peak Found	1	NA
EUC62233	preprotein translocase subunit Sec66	0	18.654	22	4	5	4	227	24.7	9.28	13.08	4	0	1.46224	NA	1.38937e+06	1.56764e+06	430252	1.25988e+06	1.34323e+06	Not Found	Peak Found	High	High	High	Peak Found	1	NA
EUC59446	26S proteasome non-ATPase regulatory subunit rpn6, putative	0	18.647	7	2	9	2	415	46	5.67	38.96	2	0	1.49638	247169	3.27814e+06	3.17231e+06	1.29365e+06	1.76389e+06	1.41833e+06	Peak Found	High	High	High	High	High	1	NA
EUC54075	heat shock protein-like protein C57A7,12	0	18.566	9	3	3	3	585	61.6	5.02	9.17	3	0	7.17756	NA	1.77995e+06	1.72493e+06	121434	352572	258460	Not Found	High	High	Peak Found	Peak Found	Peak Found	1	NA
EUC67142	anthranilate synthase component I	0	18.472	14	4	5	4	470	51.8	7.55	11.73	4	0	5.88461	347659	1.12878e+07	1.13665e+07	950122	1.52213e+06	1.43658e+06	Peak Found	Peak Found	High	High	High	Peak Found	1	NA
EUC67057	30S ribosomal protein S15	0	18.386	14	3	4	3	328	36.3	9.94	12.47	3	0	0.259989	NA	690325	301392	NA	1.97017e+06	1.84429e+06	Not Found	Not Found	Peak Found	Peak Found	High	High	1	NA
EUC65276	acyl-CoA synthetase	0	18.357	8	3	5	3	559	61.3	8.9	13.1	3	0	#DIV/0!	NA	NA	NA	1729828	2.51431e+06	2.54259e+06	Not Found	Peak Found	Not Found	Not Found	High	High	1	NA
EUC66355	distribution and morphology protein	0	18.3	11	4	8	4	455	49.9	8.22	20.29	4	0	1.24034	1.001e+06	2.00609e+06	2.08615e+06	954093	985802	2.16644e+06	Peak Found	High	High	High	High	High	1	Met-loss [N-Term]
EUC66436	eukaryotic translation initiation factor 3 subunit F	0	18.285	15	2	2	2	300	32.9	4.96	7.27	2	0	6.18649	NA	484245	803028	88369.1	NA	119709	Not Found	Peak Found	High	High	Not Found	Peak Found	1	NA
EUC66895	eukaryotic translation initiation factor 3 subunit H	0	18.271	9	3	4	3	373	40.3	6.06	12.01	3	0	9.6072	109643	2937382	2.92863e+06	NA	196779	217886	Peak Found	Not Found	High	High	Peak Found	Peak Found	1	NA
EUC66680	inner membrane magnesium transporter mrs2, putative	0	18.228	9	2	4	2	361	40.2	6.6	10.58	2	0	0.201075	NA	189092	NA	1.08384e+06	846410	890955	Not Found	High	Peak Found	Not Found	High	High	1	NA
EUC59282	protoglobin protein	0	18.227	21	3	6	3	238	26.8	8.63	17.71	3	0	2.97338	5841227	1.42673e+06	1.14172e+06	706164	991412	1.13075e+06	High	Peak Found	High	High	High	High	1	NA
EUC66182	delta-1-pyrroline-5-carboxylate dehydrogenase	0	18.157	9	5	6	5	545	59.5	7.2	12	5	0	1.24119	257335	2.71079e+06	2.7687e+06	1.40998e+06	1.70739e+06	1.50468e+06	Peak Found	High	High	High	Peak Found	Peak Found	1	Met-loss+Acetyl [N-Term]
EUC60372	flavin reductase-like domain protein	0	18.121	13	3	3	3	312	34.4	8.24	8.35	3	0	0.946133	92424.9	2.52762e+06	1.66484e+06	369450	2180422	1.97897e+06	Peak Found	Peak Found	High	High	Peak Found	High	1	NA
EUC62338	intermembrane space AAA protease IAP protein, putative	0	18.119	8	3	6	3	815	88.5	8.98	16.4	3	0	0.526861	NA	NA	289398	524738	606939	516184	Not Found	High	Not Found	Peak Found	High	High	1	NA
EUC62320	oxidoreductase, short chain dehydrogenase/reductase family protein	0	18.088	10	2	5	2	334	36.5	6.86	17.33	2	0	0.449682	27393.6	637920	600759	1.14103e+06	821273	853178	Peak Found	High	High	Peak Found	High	High	1	NA
EUC61701	elongation factor-type GTP-binding protein	0	18.058	5	2	3	2	649	71.6	7.55	3.92	2	0	1.51974	45049.2	978099	1.00142e+06	154180	550573	627424	Peak Found	Peak Found	Peak Found	High	High	High	1	NA
EUC58622	diphosphomevalonate decarboxylase	0	18.007	10	2	4	2	400	43.2	6.46	15.86	2	0	3.59284	193660	2.43034e+06	1.91287e+06	443843	465332	353579	High	High	High	High	Peak Found	Peak Found	1	NA
EUC66784	peroxisomal-coenzyme A synthetase	0	17.968	8	3	5	3	527	57.6	9.14	11.81	3	0	0.883748	228500	2434321	2.58991e+06	1.20116e+06	2.28794e+06	2.45459e+06	Peak Found	High	High	High	High	High	1	NA
EUC66127	iron uptake cluster protein, putative	0	17.931	9	3	4	3	433	46.9	8.46	11.52	3	0	#DIV/0!	396789	1.32281e+06	1.5863e+06	NA	NA	NA	Peak Found	Not Found	High	High	Not Found	Not Found	1	NA
EUC62079	pyruvate dehydrogenase E1 component beta subunit, putative	0	17.815	10	2	7	2	415	45.4	7.94	18.6	2	0	0.0866975	95621.5	277746	415544	2.37365e+06	3.18501e+06	3.54092e+06	Peak Found	High	Peak Found	Peak Found	High	High	1	NA
EUC56515	malate dehydrogenase, putative	0	17.803	23	3	3	3	244	26.7	5.01	7.58	3	0	2.17845	168215	4.29191e+06	3.80941e+06	1.82998e+06	526444	1439631	High	Peak Found	High	High	Peak Found	Peak Found	1	NA
EUC62387	ABC transporter	0	17.749	10	2	2	2	311	35.2	9.96	3.64	2	0	#DIV/0!	NA	NA	NA	440611	1.26466e+06	1.28389e+06	Not Found	High	Not Found	Not Found	Peak Found	High	1	NA
EUC67517	translation initiation factor 5B	0	17.664	2	2	2	2	1208	130.8	5.77	7.11	2	0	0.539142	200252	682852	756661	1.03413e+06	1.00539e+06	1.00191e+06	High	High	Peak Found	Peak Found	Peak Found	Peak Found	1	NA
EUC62092	hypothetical protein	0	17.663	7	2	2	2	639	69.9	4.78	7.37	2	0	2.23363	211677	576392	446722	184273	NA	NA	High	Peak Found	High	Peak Found	Not Found	Not Found	1	NA
EUC66798	peroxiredoxin (alkyl hydroperoxide reductase subunit C)	0	17.66	21	4	7	4	225	24.6	5.68	17.8	4	0	9.04167	714758	7.61024e+06	7.03926e+06	215447	882376	601450	High	Peak Found	High	High	High	Peak Found	1	NA
EUC60952	zinc-binding dehydrogenase family oxidoreductase	0	17.606	12	2	4	2	357	37.5	8.57	10.68	2	0	1.15046	142075	931650	1.03964e+06	605189	766645	465141	Peak Found	High	Peak Found	Peak Found	High	Peak Found	1	NA
EUC65203	import inner membrane translocase subunit TIM9	0	17.587	29	2	6	2	90	10.3	7.21	13.84	2	0	1.47353	393659	1.50453e+06	1.50217e+06	529570	902246	875817	High	Peak Found	High	High	High	High	1	NA
EUC62863	endoplasmic reticulum-derived transport vesicle ERV46 protein	0	17.537	5	2	7	1	429	48.8	6.55	17.71	2	0	#DIV/0!	282284	771799	822348	NA	NA	NA	Peak Found	Not Found	High	High	Not Found	Not Found	1	NA
EUC61303	glutathione transferase, putative	0	17.518	11	2	2	2	253	29.5	6	6.63	2	0	4.82671	188941	1.002e+06	930008	NA	144068	148878	High	Not Found	Peak Found	High	Peak Found	Peak Found	1	NA
EUC66178	aspartate-semialdehyde dehydrogenase	0	17.508	11	2	4	2	368	39.3	7.77	12.83	2	0	1.59856	52810.1	1.344e+06	980081	322704	653483	510708	High	Peak Found	High	Peak Found	High	High	1	NA
EUC63899	C-3 sterol dehydrogenase (C-4 sterol decarboxylase)	0	17.507	7	2	5	2	446	48.8	6.4	15.57	2	0	1.29365	463740	1.08004e+06	928330	266062	931690	713206	Peak Found	Peak Found	High	High	High	High	1	NA
EUC63965	3-ketoacyl-CoA thiolase	0	17.48	4	3	5	3	1349	145.9	8.78	12.62	3	0	0.506814	300476	1.13068e+06	1291208	282984	2.71249e+06	2.37605e+06	High	Peak Found	High	High	High	Peak Found	1	NA
EUC54555	ribonucleoside-diphosphate reductase, alpha subunit	0	17.449	4	2	7	2	681	76.9	7.43	26.86	2	0	0.571246	477047	1.01019e+06	934749	1.0935e+06	1638880	1.50745e+06	High	High	High	High	High	High	1	NA
EUC62322	TspO/MBR-like protein	0	17.419	5	1	6	1	236	26.4	9.28	19.85	1	0	0.806371	NA	2543335	2.72499e+06	343924	5.74592e+06	3.71023e+06	Not Found	Peak Found	High	High	High	High	1	NA
EUC66157	CDP-diacylglycerol-serine O-phosphatidyltransferase	0	17.413	14	2	3	2	241	25.9	8.18	10.29	2	0	0.657802	84924.1	798143	1.21458e+06	817155	1.21813e+06	1.1536e+06	Peak Found	Peak Found	High	Peak Found	High	High	1	NA
EUC54273	DUF2235 domain protein	0	17.317	7	2	4	2	562	62.2	7.87	14.36	2	0	0.0241174	42006.5	NA	NA	1.67014e+06	1.63139e+06	1.92373e+06	Peak Found	High	Not Found	Not Found	High	High	1	NA
EUC65565	import inner membrane translocase subunit Tim10	0	17.295	16	1	3	1	103	10.9	7.05	10.28	1	0	6.02004	NA	1.26058e+06	1.36006e+06	NA	191841	243479	Not Found	Not Found	High	High	Peak Found	Peak Found	1	NA
EUC67642	ubiquitin-activating enzyme E1	0	17.287	7	2	3	2	546	58.9	5.39	11.42	2	0	2.45454	103423	1.10735e+06	1.26807e+06	232914	454931	322058	Peak Found	Peak Found	High	High	Peak Found	Peak Found	1	NA
EUC64149	endoplasmic oxidoreductin 1	0	17.274	7	3	3	3	526	58.3	5.72	8.76	3	0	2.96562	165301	2.13371e+06	1.99608e+06	NA	440539	524994	Peak Found	Not Found	High	Peak Found	Peak Found	Peak Found	1	NA
EUC56675	processing peptidase alpha subunit, putative	0	17.27	6	2	7	2	503	55	6.96	21.16	2	0	0.447385	833645	676727	1.00176e+06	1.0968e+06	2.51294e+06	2.0054e+06	High	High	Peak Found	Peak Found	High	High	1	NA
EUC60347	E3 ubiquitin-protein ligase Huwe1	0	17.244	1	2	3	2	3658	400.6	5.07	9.32	2	0	1.00419	70026	678098	629889	216137	647180	508941	Peak Found	High	High	High	Peak Found	Peak Found	1	NA
EUC55033	Gle1 protein, putative	0	17.223	30	2	2	2	105	12.3	6.1	7.83	2	0	3.12623	138076	1.74399e+06	1.6679e+06	NA	548523	208505	Peak Found	Not Found	High	Peak Found	Peak Found	Peak Found	1	NA
EUC56119	YOP1 protein	0	17.198	14	2	2	2	251	27.4	9.36	6.13	2	0	1.73906	795271	768037	643702	423028	NA	NA	Peak Found	High	High	Peak Found	Not Found	Not Found	1	NA
EUC56042	COP8 protein, putative	0	17.138	18	2	6	2	138	14.1	8.07	16.61	2	0	#DIV/0!	650647	8.24891e+06	6.99624e+06	NA	NA	NA	High	Not Found	High	High	Not Found	Not Found	1	NA
EUC57017	peptidyl-lys metalloendopeptidase	0	17.132	3	1	3	1	399	44	6.19	10.44	1	0	11.0153	NA	2.64376e+06	2859490	NA	295323	204276	Not Found	Not Found	High	High	Peak Found	Peak Found	1	NA
EUC66423	Arp2/3 complex 21 kDa subunit (P21-arc), putative	0	17.13	34	4	7	4	161	18	8.97	14.58	4	0	1.67018	854565	1.97123e+06	2.12888e+06	951249	884857	1.13045e+06	Peak Found	Peak Found	High	High	High	High	1	NA
EUC53694	2,3-diketo-5-methylthio-1-phosphopentane phosphatase	0	17.104	15	4	9	4	261	29.3	5.53	23.27	4	0	1.65362	1.14044e+06	8487876	8.49607e+06	2.93928e+06	4.23118e+06	3789979	High	Peak Found	High	High	High	High	1	NA
EUC53833	nucleoporin-interacting protein NIC96	0	17.083	4	2	2	2	868	95.7	7.46	5.71	2	0	0.526909	463340	NA	NA	923731	789894	924439	High	Peak Found	Not Found	Not Found	Peak Found	Peak Found	1	NA
EUC58613	Ctr copper transporter	0	17.067	15	3	7	3	245	27.3	7.53	21.12	3	0	0.641364	NA	892531	995957	1.266e+06	1841697	1.30904e+06	Not Found	High	Peak Found	High	High	High	1	NA
EUC67243	mRNA transport regulator	0	17.026	4	2	4	2	936	103.1	5.06	10.35	2	0	0.0196879	89421.2	530847	562934	NA	3.94059e+07	659331	Peak Found	Not Found	High	High	High	Peak Found	1	NA
EUC63319	deoxyhypusine hydroxylase	0	17.003	11	2	4	2	335	36.2	5.02	9.79	2	0	2.67747	106664	1.34609e+06	1.18285e+06	104240	552003	NA	High	Peak Found	High	High	Peak Found	Not Found	1	NA
EUC63858	lung seven transmembrane receptor	0	16.951	5	2	8	2	533	59.4	5.22	20.39	2	0	0.798921	242760	2.37689e+06	2.60418e+06	948763	2.87105e+06	2.71879e+06	High	High	High	High	High	High	1	NA
EUC66187	PPR domain protein	0	16.874	6	3	5	3	716	78.5	5.76	10.31	3	0	#DIV/0!	NA	NA	NA	787116	1.04472e+06	1219778	Not Found	Peak Found	Not Found	Not Found	High	High	1	NA
EUC66888	DNA mismatch repair protein MutS, putative	0	16.86	5	2	2	2	1069	118.8	8.22	8.42	2	0	0.241298	NA	179822	150198	516697	740367	794462	Not Found	Peak Found	Peak Found	Peak Found	Peak Found	High	1	NA
EUC58315	muskelin	0	16.833	4	2	3	2	753	84.5	6.27	8.29	2	0	0.377572	NA	211871	243054	442558	640284	724460	Not Found	High	Peak Found	Peak Found	High	High	1	NA
EUC56960	peptidase S10, serine carboxypeptidase	0	16.815	8	3	4	3	509	56.7	6.01	11.68	3	0	47.0953	1091850	3.19811e+07	3.63355e+07	187062	904920	381805	Peak Found	Peak Found	High	High	Peak Found	Peak Found	1	NA
EUC67686	NADH ubiquinone oxidoreductase, putative	0	16.676	16	1	4	1	91	9.9	9.99	12.81	1	0	0.262865	530737	715655	673035	3.69473e+06	1.87129e+06	1.73593e+06	High	High	Peak Found	Peak Found	High	High	1	NA
EUC66084	tryptophan-tRNA ligase	0	16.633	7	2	2	2	433	48.7	6.93	6.99	2	0	0.90297	73294.4	505714	686458	NA	672566	261734	Peak Found	Not Found	Peak Found	High	High	Peak Found	1	NA
EUC65604	dolichol-phosphate mannosyltransferase	0	16.628	14	2	2	2	268	29.7	8.69	7.64	2	0	0.624742	57611.8	446599	313307	282113	NA	590265	Peak Found	Peak Found	High	Peak Found	Not Found	High	1	NA
EUC66483	agmatinase	0	16.616	6	2	4	2	402	44	6.43	12.59	2	0	0.498735	466590	691622	434522	293047	1.51505e+06	1.38545e+06	Peak Found	Peak Found	High	Peak Found	High	High	1	NA
EUC67355	pyruvate dehydrogenase X component	0	16.571	9	2	5	2	310	32.6	9.17	12.2	2	0	0.237478	NA	380811	NA	1.65288e+06	1.55874e+06	1.59907e+06	Not Found	High	Peak Found	Not Found	High	High	1	NA
EUC53986	6-hydroxy-D-nicotine oxidase, putative	0	16.525	7	3	5	3	496	53.4	7.96	12.75	3	0	#DIV/0!	1.5008e+06	3.36981e+06	3.60833e+06	NA	NA	NA	High	Not Found	High	High	Not Found	Not Found	1	NA
EUC57683	transformer-2 protein-like alpha (TRA-2 alpha)-like RNA recognition motif protein	0	16.352	7	1	4	1	254	29.6	10.95	7.08	1	0	2.40468	NA	1.56554e+06	1.45733e+06	379286	741627	764698	Not Found	Peak Found	High	High	Peak Found	Peak Found	1	NA
EUC64338	dienelactone hydrolase family protein	0	16.325	10	2	2	2	299	32.8	9.11	6.82	2	0	3.06546	NA	1.28631e+06	1.37882e+06	NA	434703	NA	Not Found	Not Found	Peak Found	High	Peak Found	Not Found	1	NA
EUC53560	glutaminase GtaA	0	16.316	5	2	2	2	701	77	6.23	6.2	2	0	#DIV/0!	209439	1.29156e+06	1.1023e+06	NA	NA	NA	Peak Found	Not Found	High	Peak Found	Not Found	Not Found	1	NA
EUC64411	hypothetical protein	0	16.289	12	3	4	3	282	31.3	8.69	12.07	3	0	4.47339	431450	4.06269e+06	4.05665e+06	72117.6	925439	913926	Peak Found	Peak Found	High	High	High	Peak Found	1	NA
EUC65110	vacuolar transporter chaperone 4	0	16.261	6	4	8	4	829	94.9	5.34	17.34	4	0	0.848097	177769	1.88992e+06	1.8788e+06	1.5214e+06	1.63444e+06	1.49749e+06	Peak Found	High	High	High	High	High	1	NA
EUC64962	calcofluor white hypersensitive protein	0	16.235	3	2	7	2	1005	111.6	7.66	18.2	2	0	1.2093	1.38448e+06	1.33309e+06	1.48255e+06	494190	1.36285e+06	1.61613e+06	High	High	High	High	High	High	1	NA
EUC57801	non-canonical purine NTP pyrophosphatase, RdgB/HAM1 family protein	0	16.143	23	3	4	3	191	21.2	6.24	9.67	3	0	1.07848	214936	2.00917e+06	1.96228e+06	3.38887e+06	278383	214492	High	Peak Found	High	High	Peak Found	Peak Found	1	Met-loss+Acetyl [N-Term]
EUC59860	extracellular metalloproteinase	0	16.022	5	1	3	1	396	43.5	5.5	10.3	1	0	1.37422	429347	2.93112e+06	1.91888e+06	1.09595e+06	1.33738e+06	1.40837e+06	High	High	High	Peak Found	Peak Found	Peak Found	1	NA
EUC62048	IncA domain protein	0	16.011	24	3	6	3	173	19	9.57	14.26	3	0	2.01602	NA	1.77013e+06	2.27086e+06	316697	1.44359e+06	1.24636e+06	Not Found	Peak Found	High	High	High	High	1	NA
EUC54104	GDSL-like lipase/acylhydrolase	0	16.002	9	2	3	2	314	33.8	6.54	8.37	2	0	1.11907	58010.7	664217	722597	412140	214365	664594	Peak Found	High	High	High	Peak Found	Peak Found	1	NA
EUC53784	ribosomal protein S5	0	15.98	11	2	6	2	302	32.9	10.08	16.32	2	0	0.259685	NA	126901	1.36425e+06	1.32044e+06	3.03502e+06	4.25774e+06	Not Found	High	Peak Found	Peak Found	High	High	1	NA
EUC64505	eukaryotic translation initiation factor 3 subunit A, putative	0	15.957	7	4	10	4	1024	113.1	9.31	15.32	4	0	19.5137	7909705	5.07038e+07	4.46915e+07	2.43579e+06	1.96295e+06	895228	High	High	High	High	High	Peak Found	1	NA
EUC66125	glucosidase II beta subunit-like protein	0	15.956	6	2	3	2	481	53.5	6.93	9.52	2	0	0.750778	NA	575143	292856	NA	702345	453787	Not Found	Not Found	High	Peak Found	High	High	1	NA
EUC57806	glutathione-dependent formaldehyde-activating protein	0	15.956	14	2	5	2	158	17.6	6.95	16.01	2	0	10.0604	1.06671e+06	1.22574e+06	1.1904e+06	NA	NA	115398	High	Not Found	High	High	Not Found	Peak Found	1	NA
EUC55662	amidase	0	15.954	6	3	8	3	603	65.8	7.11	10.46	3	0	0.185956	198639	904379	852667	1.89008e+06	4.15107e+06	4.47577e+06	Peak Found	High	High	High	High	High	1	NA
EUC58237	DUF2235 domain protein	0	15.949	6	2	4	2	543	60.4	8.97	11.96	2	0	0.0584898	NA	59540.1	NA	459973	1.15731e+06	1.43659e+06	Not Found	Peak Found	Peak Found	Not Found	High	High	1	NA
EUC59614	glutamyl-tRNA(Gln) amidotransferase subunit A	0	15.935	6	2	4	2	475	50.2	7.43	10.7	2	0	0.38433	351792	NA	199918	762484	645413	745373	High	High	Not Found	Peak Found	High	Peak Found	1	NA
EUC57107	D-lactate dehydrogenase cytochrome oxidoreductase	0	15.866	4	2	5	2	557	59.6	7.9	16.59	2	0	0.649765	420205	1.83129e+06	860033	1.1417e+06	1.82946e+06	1.81755e+06	High	High	Peak Found	High	High	High	1	NA
EUC65293	CTP1 citrate transporter	0	15.844	9	2	4	2	286	31	9.72	11.89	2	0	0.18765	NA	498996	670754	3.25309e+06	3.06154e+06	3.0359e+06	Not Found	High	Peak Found	Peak Found	High	High	1	NA
EUC67197	2-nitropropane dioxygenase	0	15.828	8	2	4	2	351	36.9	8.82	11.22	2	0	2.25967	NA	1.48888e+06	1.67133e+06	239129	874064	984600	Not Found	Peak Found	Peak Found	High	High	High	1	NA
EUC62349	cytochrome b2 (L-lactate ferricytochrome C oxidoreductase) protein, putative	0	15.772	6	2	4	2	409	41.2	5.27	8.99	2	0	29.1158	111109	1.59229e+07	1.55695e+07	110616	623511	351314	Peak Found	Peak Found	High	High	Peak Found	Peak Found	1	NA
EUC62399	indole-3-glycerol-phosphate synthase	0	15.767	7	5	11	5	833	89	6.67	18.38	5	0	0.782209	2.57746e+06	3.23523e+06	3.47415e+06	4.75297e+06	3.59888e+06	3.52074e+06	High	High	High	High	High	High	1	NA
EUC65043	glutathione S-transferase, putative	0	15.75	7	1	4	1	260	29.7	5.26	12.09	1	0	#DIV/0!	NA	1.19007e+06	1.1978e+06	NA	NA	NA	Not Found	Not Found	High	High	Not Found	Not Found	1	NA
EUC63155	eukaryotic glutathione synthase, ATP-binding domain protein	0	15.747	6	2	4	2	522	57.7	6.18	11.85	2	0	0.447442	13952.6	1.70454e+06	1809581	740544	3955793	3.18865e+06	Peak Found	Peak Found	High	High	Peak Found	Peak Found	1	NA
EUC59618	polyubiquitin-tagged protein recognition complex NPL4 component	0	15.666	5	2	3	2	637	70.2	6.02	7.57	2	0	2.3264	NA	1.16723e+06	691414	226037	600281	372085	Not Found	Peak Found	High	Peak Found	High	Peak Found	1	NA
EUC60566	zuotin	0	15.649	9	2	2	2	385	43.8	7.59	5.52	2	0	1.06056	327475	718159	327426	921582	190419	182651	Peak Found	High	Peak Found	Peak Found	Peak Found	Peak Found	1	NA
EUC56086	importin-alpha export receptor, putative	0	15.557	5	4	7	4	996	108.7	5.3	15.72	4	0	3.43548	126679	3.93486e+06	3.70335e+06	731459	898362	630388	High	High	High	High	Peak Found	Peak Found	1	NA
EUC58501	WD40 repeat protein an11	0	15.527	7	2	5	2	443	46.3	5.39	16.89	2	0	0.660659	237503	1.76369e+06	1.80841e+06	720386	2.41757e+06	2.62842e+06	Peak Found	Peak Found	High	High	Peak Found	High	1	NA
EUC62832	tyrosine phosphatase	0	15.467	5	1	3	1	272	30.4	10.4	10.63	1	0	0.0987198	NA	120826	69668.2	1261745	814320	818398	Not Found	High	Peak Found	Peak Found	High	High	1	NA
EUC54535	centromere/microtubule-binding protein cbf5	0	15.452	6	2	2	2	513	57.7	8.62	5.66	2	0	1.46607	NA	906567	862116	837963	482182	489471	Not Found	High	Peak Found	High	Peak Found	Peak Found	1	NA
EUC66806	plasminogen activator inhibitor 1 RNA-binding protein, putative	0	15.447	8	2	6	2	331	35.4	5.81	16.88	2	0	0.299908	384463	355252	321169	2.5764e+06	526188	434770	High	High	Peak Found	Peak Found	High	High	1	NA
EUC58402	glycoside hydrolase family 61 protein	0	15.43	3	1	3	1	389	39	4.65	10.25	1	0	3.45801	741383	5.97333e+06	5.5464e+06	922472	1.41017e+06	1.21307e+06	High	Peak Found	High	High	Peak Found	Peak Found	1	NA
EUC61480	Ifi-6-16 domain protein, putative	0	15.334	7	2	2	2	398	42.8	5.53	6.04	2	0	0.248236	NA	225550	122620	309362	676811	1.1177e+06	Not Found	Peak Found	Peak Found	Peak Found	Peak Found	High	1	NA
EUC65649	aromatic ring-opening dioxygenase LigB subunit, putative	0	15.29	15	2	4	2	322	35.1	5.68	12.98	2	0	0.632319	113710	547863	473636	327798	733316	734198	High	Peak Found	High	Peak Found	High	High	1	NA
EUC62170	hypothetical protein	0	15.2	9	1	2	1	301	31.3	4.58	4.98	1	0	0.144022	164552	NA	NA	1.14255e+06	NA	NA	High	High	Not Found	Not Found	Not Found	Not Found	1	NA
EUC65589	hemolysin, putative	0	15.2	5	1	5	1	498	54.7	6.54	18.3	1	0	1.06999	NA	NA	538636	326705	573274	610234	Not Found	High	High	High	High	High	1	NA
EUC63944	coatomer subunit epsilon	0	15.2	8	1	3	1	301	31.6	4.74	16.36	1	0	1.04348	50902.9	1.06946e+06	1.036e+06	888400	632363	545742	Peak Found	Peak Found	High	High	High	Peak Found	1	NA
EUC53663	glycerophosphoryl diester phosphodiesterase	0	15.2	7	1	2	1	381	41.8	6.87	8.93	1	0	1.68694	NA	763865	716893	NA	498098	379679	Not Found	Not Found	High	High	Peak Found	Peak Found	1	NA
EUC54904	arabinan endo-1,5-alpha-L-arabinosidase	0	15.2	5	1	3	1	345	37	6.42	12.82	1	0	1.27215	NA	382173	366270	239145	228244	415106	Not Found	Peak Found	High	High	Peak Found	High	1	NA
EUC56249	glycoside hydrolase family 43 protein	0	15.2	5	1	2	1	500	54.9	7.58	9.08	1	0	1.13346	NA	746716	411438	NA	590836	430953	Not Found	Not Found	Peak Found	Peak Found	High	High	1	NA
EUC54018	heat shock 70 kDa protein 12A	0	15.2	3	1	1	1	606	67.2	7.65	5.14	1	0	#DIV/0!	NA	438027	625562	NA	NA	NA	Not Found	Not Found	Peak Found	High	Not Found	Not Found	1	NA
EUC67083	thioredoxin domain protein	0	15.2	25	1	1	1	166	18.7	9.33	5.08	1	0	#DIV/0!	NA	NA	NA	1.17615e+06	1.22819e+06	1.18661e+06	Not Found	Peak Found	Not Found	Not Found	High	Peak Found	1	NA
EUC63313	thioesterase/thiol ester dehydrase-isomerase	0	15.2	29	1	1	1	101	10.9	6.52	3.85	1	0	#DIV/0!	NA	NA	NA	NA	NA	NA	Not Found	Not Found	Not Found	Not Found	High	Not Found	1	NA
EUC53823	Ran-binding protein, putative	0	15.2	9	1	4	1	194	20.3	9.2	13.98	1	0	0.696339	95696.2	368138	484484	397441	484051	480369	Peak Found	Peak Found	High	High	High	High	1	NA
EUC65077	short-chain dehydrogenase/reductase SDR	0	15.2	13	1	2	1	202	21.9	6.09	11.33	1	0	2.8951	NA	1.42866e+06	1.44121e+06	NA	385172	606109	Not Found	Not Found	High	High	Peak Found	Peak Found	1	NA
EUC65954	exo-beta-1,3-glucanase	0	15.2	3	1	3	1	750	80.9	5.74	11.95	1	0	0.705574	NA	370187	311466	NA	518863	447234	Not Found	Not Found	High	High	Peak Found	High	1	NA
EUC62160	eukaryotic translation initiation factor SUI1	0	15.2	23	1	3	1	112	12.6	8.12	14.03	1	0	1.51158	NA	1.19037e+06	1.29113e+06	720889	722302	1.0193e+06	Not Found	Peak Found	Peak Found	High	High	High	1	NA
EUC62591	bacterial leucyl aminopeptidase	0	15.2	6	1	2	1	409	44.5	6.65	11	1	0	#DIV/0!	NA	936356	1.07452e+06	NA	NA	NA	Not Found	Not Found	High	High	Not Found	Not Found	1	NA
EUC56229	hypothetical protein	0	15.2	9	1	2	1	200	21	4.96	8.38	1	0	#DIV/0!	NA	NA	NA	NA	520365	460966	Not Found	Not Found	Not Found	Not Found	High	High	1	NA
EUC67111	acyl-coenzyme A thioesterase	0	15.2	8	1	2	1	322	36.1	8.92	14.11	1	0	#DIV/0!	NA	NA	NA	688289	1.31081e+06	1.73057e+06	Not Found	Peak Found	Not Found	Not Found	High	High	1	Met-loss+Acetyl [N-Term]
EUC53567	aspartate kinase homoserine dehydrogenase	0	15.2	9	1	2	1	355	37.2	6.4	8.31	1	0	0.822496	NA	371710	427423	NA	456192	515403	Not Found	Not Found	High	High	Peak Found	Peak Found	1	NA
EUC54829	ser-thr-rich glycosyl-phosphatidyl-inositol-anchored membrane family protein	0	15.2	10	1	2	1	272	27.4	4.84	8.64	1	0	1.16852	164138	1.47975e+06	1.41963e+06	NA	873903	NA	Peak Found	Not Found	High	High	Peak Found	Not Found	1	NA
EUC59564	nitrosoguanidine resistance protein SNG1	0	15.2	4	1	2	1	486	53.2	9.54	8.66	1	0	#DIV/0!	NA	439334	532954	NA	NA	NA	Not Found	Not Found	High	High	Not Found	Not Found	1	NA
EUC63144	ATP phosphoribosyltransferase	0	15.2	8	1	2	1	303	33	6	11.66	1	0	2.71259	NA	507858	483861	NA	242323	123275	Not Found	Not Found	High	High	Peak Found	Peak Found	1	NA
EUC62422	ER lumen protein retaining receptor	0	15.2	9	1	2	1	213	24.8	8.7	11.49	1	0	0.246552	NA	1.00052e+06	1.16073e+06	6.57793e+06	3.46952e+06	3.10142e+06	Not Found	High	Peak Found	Peak Found	High	Peak Found	1	NA
EUC65000	L-threonine aldolase	0	15.2	7	2	3	2	375	40.1	7.08	9.33	2	0	0.376894	198708	337285	846100	2.08265e+06	840507	743913	Peak Found	High	Peak Found	Peak Found	Peak Found	High	1	NA
EUC64838	paladin	0	15.18	3	2	2	2	1379	153	6.6	6.29	2	0	1.48641	NA	327091	766312	NA	331232	404367	Not Found	Not Found	High	High	Peak Found	Peak Found	1	NA
EUC59659	phosphatidylserine decarboxylase	0	15.178	7	3	4	3	570	62.5	9.95	10.96	3	0	0.814089	50910.2	2.24366e+06	2.26241e+06	1.4258e+06	2.39443e+06	1.77741e+06	Peak Found	High	High	High	Peak Found	Peak Found	1	NA
EUC66456	50S ribosomal protein L22	0	15.097	9	2	3	2	210	23.8	10.08	11.05	2	0	0.498696	NA	586815	469685	NA	1.07904e+06	1.03948e+06	Not Found	Not Found	Peak Found	Peak Found	High	High	1	NA
EUC59437	class V myosin	0	15.045	2	2	2	2	1623	182.5	8.53	7.65	2	0	1.12063	366790	1.18477e+06	1.32224e+06	673068	1.05135e+06	840038	Peak Found	Peak Found	High	Peak Found	High	Peak Found	1	NA
EUC61007	carrier, amino-acid transporter arg-13	0	15.025	9	2	5	2	325	35	9.04	14.79	2	0	0.178894	170190	178525	250016	1.18928e+06	1038927	1.11864e+06	Peak Found	High	Peak Found	Peak Found	High	High	1	NA
EUC61247	ubiquinol-cytochrome C reductase complex subunit 8	0	15.006	27	2	5	2	99	10.8	10.07	16.11	2	0	0.483704	1.1554e+06	4.35928e+06	4.00772e+06	7.44742e+06	6.3976e+06	5.84139e+06	Peak Found	Peak Found	High	High	High	Peak Found	1	NA
EUC65041	glutathione S-transferase, putative	0	14.976	9	1	1	1	253	28.9	6.96	4.45	1	0	#DIV/0!	NA	NA	NA	522706	947649	1.0515e+06	Not Found	Peak Found	Not Found	Not Found	High	Peak Found	1	NA
EUC67416	26S proteasome non-ATPase regulatory protein	0	14.964	9	2	8	2	310	34.3	6.71	25.04	2	0	1.77728	493335	1.87605e+06	2.0726e+06	1.00064e+06	861869	636802	High	High	High	High	High	Peak Found	1	NA
EUC64166	peptidase inhibitor I9	0	14.849	32	1	1	1	81	8.8	4.74	5.37	1	0	4.25966	NA	778993	719065	NA	174751	176934	Not Found	Not Found	High	Peak Found	Peak Found	Peak Found	1	NA
EUC66353	small nuclear ribonucleoprotein G	0	14.833	30	2	10	2	77	8.6	8.57	35.23	2	0	0.419077	1.25802e+06	6.26405e+06	5997249	5.51092e+06	13037597	13711250	High	High	High	High	High	High	1	NA
EUC63223	superoxide dismutase [Cu-Zn] protein	0	14.815	13	2	8	2	226	24.1	7.33	28.34	2	0	1.77608	457815	1.92391e+06	1.94723e+06	775574	830675	831126	High	High	High	High	High	High	1	NA
EUC60374	CHCH domain protein	0	14.809	17	3	4	3	292	30.9	5.16	8.03	3	0	2.52138	131633	775424	943136	NA	253128	236072	Peak Found	Not Found	High	High	Peak Found	Peak Found	1	NA
EUC66184	transmembrane protein, putative	0	14.742	21	1	1	1	137	15.9	9.76	5.46	1	0	#DIV/0!	NA	NA	NA	658917	NA	NA	Not Found	High	Not Found	Not Found	Not Found	Not Found	1	Met-loss [N-Term]
EUC61622	FAD-binding domain protein	0	14.727	9	3	7	3	430	47	6.33	18.18	3	0	7.20722	1.01279e+06	3.48953e+06	3.71896e+06	515969	328479	296253	High	Peak Found	High	High	Peak Found	Peak Found	1	NA
EUC64145	3-oxoacyl-(acyl-carrier) reductase	0	14.717	5	1	2	1	319	33.6	8.79	7.02	1	0	#DIV/0!	NA	NA	NA	NA	463741	528948	Not Found	Not Found	Not Found	Not Found	High	High	1	NA
EUC63866	hypothetical protein	0	14.71	31	2	4	2	131	14.3	8.46	9.75	2	0	0.282661	NA	208627	231696	644829	719494	972349	Not Found	Peak Found	Peak Found	Peak Found	High	High	1	NA
EUC67143	ribosomal protein S2	0	14.66	17	3	4	3	285	31.1	9.2	9	3	0	0.351638	254037	2.55676e+06	1.06451e+06	1.15383e+06	3.72749e+06	6.13939e+06	Peak Found	High	Peak Found	High	High	High	1	NA
EUC61097	cytoplasmic tyrosine-tRNA ligase	0	14.643	4	1	4	1	430	46.6	6.74	14.28	1	0	2.30423	47256.3	1646134	1.72194e+06	226040	698270	557893	Peak Found	Peak Found	High	High	Peak Found	Peak Found	1	NA
EUC66417	MAS20 domain protein	0	14.485	11	2	2	2	423	46.5	5.26	6.47	2	0	0.315942	37681.5	NA	618257	504284	1.34089e+06	1.26903e+06	Peak Found	High	Not Found	Peak Found	Peak Found	High	1	NA
EUC66404	neuronal calcium sensor Ncs1, putative	0	14.471	12	3	6	3	190	22.1	5.15	13.05	3	0	4.78457	1.44067e+06	3.79366e+06	3.90195e+06	166572	775421	967538	High	Peak Found	High	High	Peak Found	Peak Found	1	NA
EUC64254	gamma-glutamyltranspeptidase	0	14.426	6	3	4	3	724	77.2	6.76	7.17	3	0	0.460013	NA	400858	596034	650076	1.24663e+06	1.35393e+06	Not Found	Peak Found	Peak Found	Peak Found	High	High	1	NA
EUC61365	3-oxo-5-alpha-steroid 4-dehydrogenase, putative	0	14.327	5	1	3	1	288	31.8	10.04	10.32	1	0	0.108367	32508	237049	215188	1.80681e+06	1.29951e+06	1.36688e+06	Peak Found	High	Peak Found	Peak Found	High	High	1	NA
EUC67054	epoxide hydrolase	0	14.315	6	1	1	1	416	47.1	6.89	4.33	1	0	0.126234	NA	NA	164855	701965	1.45198e+06	1.76388e+06	Not Found	Peak Found	Not Found	Peak Found	High	Peak Found	1	NA
EUC59323	reovirus sigma C capsid domain protein, putative	0	14.295	7	2	2	2	339	38	4.98	6.02	2	0	0.0268102	36434	67191.1	80597.4	2.71324e+06	2.06096e+06	2.09714e+06	Peak Found	High	Peak Found	Peak Found	High	Peak Found	1	NA
EUC62524	glutathione S-transferase, putative	0	14.279	15	2	3	2	250	28	5.66	10.19	2	0	1.91536	315214	1.21777e+06	1.21596e+06	NA	579138	377667	Peak Found	High	Peak Found	High	High	Peak Found	1	NA
EUC59179	chitin synthase	0	14.279	2	2	3	2	1102	123.2	8.69	8.72	2	0	0.387602	100674	483077	397305	827374	832561	871153	Peak Found	High	Peak Found	Peak Found	Peak Found	High	1	NA
EUC65375	RNA-binding protein Prp24	0	14.271	2	2	2	2	1044	116.4	5.99	5.52	2	0	0.931279	121793	1.39133e+06	1.21284e+06	601632	1.09996e+06	1.22553e+06	High	Peak Found	High	Peak Found	Peak Found	Peak Found	1	NA
EUC56041	DnaJ family C protein	0	14.183	3	1	1	1	553	59.4	6.96	4	1	0	3.38653	142913	342689	427011	NA	89827.6	NA	Peak Found	Not Found	Peak Found	High	Peak Found	Not Found	1	NA
EUC58822	GDSL-like lipase acylhydrolase domain protein, putative	0	14.148	11	3	4	3	359	40.3	8.22	10.32	3	0	3.24392	1.1888e+06	2.32895e+06	2.31761e+06	624277	593744	580840	High	Peak Found	High	High	Peak Found	Peak Found	1	NA
EUC62443	aldo/keto reductase family protein	0	14.111	13	3	3	3	330	36.6	6.35	5.45	3	0	0.940388	350498	1.11679e+06	820670	481234	855665	1096092	High	Peak Found	High	High	Peak Found	Peak Found	1	NA
EUC53711	NADH-ubiquinone oxidoreductase	0	14.1	25	2	3	2	153	16.7	9.88	9.73	2	0	#DIV/0!	NA	NA	NA	1.51111e+06	977999	818884	Not Found	High	Not Found	Not Found	High	Peak Found	1	NA
EUC63471	Serine/Threonine kinase catalytic domain protein	0	14.051	5	3	6	3	1109	123	7.44	14.19	3	0	2.16515	NA	2.4017e+06	1.28226e+06	712432	953910	885881	Not Found	High	High	High	High	High	1	NA
EUC65516	GPI transamidase component PIG-S	0	13.98	4	1	2	1	514	56.8	6.54	9.96	1	0	0.209241	NA	NA	285068	NA	1.25864e+06	1.46615e+06	Not Found	Not Found	Not Found	Peak Found	High	High	1	NA
EUC58330	3-beta hydroxysteroid dehydrogenase/isomerase family containing protein, putative	0	13.94	7	1	2	1	272	30.5	9.51	8.14	1	0	0.483036	352688	480802	566306	1.97923e+06	452340	466340	High	High	Peak Found	Peak Found	Peak Found	Peak Found	1	NA
EUC66099	glycylpeptide N-tetradecanoyltransferase	0	13.939	5	2	3	2	544	60.9	7.61	3.79	2	0	1.55258	66638.6	1.39633e+06	1.85637e+06	380224	979399	778326	Peak Found	Peak Found	High	High	High	Peak Found	1	NA
EUC66814	FAD-dependent oxidoreductase	0	13.834	4	1	4	1	450	49.5	6.81	14.96	1	0	0.470278	NA	797687	682998	549719	1.95415e+06	2218927	Not Found	High	High	Peak Found	High	High	1	NA
EUC57366	glutathione S-transferase	0	13.809	15	2	3	2	217	24.1	5.99	9.17	2	0	2.71661	607028	1.62172e+06	1.78968e+06	726968	373471	378764	High	Peak Found	Peak Found	High	Peak Found	Peak Found	1	NA
EUC59623	3-demethylubiquinone-9 3-methyltransferase	0	13.782	11	2	2	2	343	38.3	6.8	6.13	2	0	#DIV/0!	NA	NA	NA	NA	245405	272027	Not Found	High	Not Found	Not Found	High	Peak Found	1	NA
EUC65117	acyl-CoA dehydrogenase	0	13.763	5	2	2	2	519	57.3	8.47	5.06	2	0	0.354284	498832	499032	438448	820153	1.5507e+06	1.68327e+06	High	Peak Found	Peak Found	Peak Found	High	Peak Found	1	NA
EUC65302	transcriptional regulator	0	13.759	9	2	4	2	284	30.5	6.23	8.41	2	0	0.344834	233756	248723	129049	299027	715395	758979	Peak Found	Peak Found	Peak Found	Peak Found	High	High	1	NA
EUC61016	cystathionine gamma-lyase	0	13.745	6	1	1	1	475	50.3	6.48	4.28	1	0	#DIV/0!	NA	NA	577204	NA	NA	NA	Not Found	Not Found	Not Found	High	Not Found	Not Found	1	NA
EUC58366	3-ketoacyl-(acyl-carrier) reductase	0	13.679	7	1	1	1	246	25.8	5.43	4.33	1	0	#DIV/0!	154952	636600	648519	NA	NA	NA	Peak Found	Not Found	Peak Found	High	Not Found	Not Found	1	NA
EUC62331	transmembrane protein, putative	0	13.573	8	3	10	3	532	59	6.46	15.22	3	0	0.407007	255299	2.81549e+06	3.02925e+06	2.48929e+06	6.58633e+06	5.91194e+06	Peak Found	High	High	High	High	High	1	NA
EUC59388	ser-thr-rich glycosyl-phosphatidyl-inositol-anchored membrane family protein	0	13.543	6	2	9	2	192	20.2	6.67	24.91	2	0	3.55865	993647	1.58774e+07	14095069	876645	4.45251e+06	3.3725e+06	High	Peak Found	High	High	High	High	1	NA
EUC66446	AcnD-accessory protein PrpF, putative	0	13.491	6	1	1	1	427	44.2	7.15	4.65	1	0	#DIV/0!	NA	NA	NA	601190	780715	961983	Not Found	Peak Found	Not Found	Not Found	High	Peak Found	1	NA
EUC64245	transmembrane protein, putative	0	13.478	5	1	1	1	340	36.9	5.96	4.76	1	0	0.448301	NA	136423	250736	257259	379419	658741	Not Found	Peak Found	Peak Found	Peak Found	Peak Found	High	1	NA
EUC62508	heat shock protein Hsp20	0	13.444	15	2	3	2	156	17.6	7.06	6.1	2	0	1.78099	81502.5	1.83974e+06	1.62704e+06	487946	739229	765140	High	Peak Found	High	High	Peak Found	Peak Found	1	NA
EUC66273	AP-1 adaptor complex subunit sigma protein	0	13.437	18	2	4	2	161	18.4	8.65	10.09	2	0	2.05747	NA	1.01863e+06	769352	236609	811419	255507	Not Found	Peak Found	High	Peak Found	High	High	1	NA
EUC67497	haloacid dehalogenase-like hydrolase	0	13.432	11	2	4	2	237	25.5	6.54	10.98	2	0	11.0745	NA	2.73515e+06	2.94098e+06	201994	261318	305500	Not Found	Peak Found	High	High	Peak Found	Peak Found	1	NA
EUC55357	D-isomer specific 2-hydroxyacid dehydrogenase family protein, putative	0	13.42	5	1	2	1	338	36	8.03	5.94	1	0	2.18372	150261	760427	772833	153238	360723	NA	High	Peak Found	Peak Found	Peak Found	High	Not Found	1	NA
EUC56304	4-hydroxyacetophenone monooxygenase	0	13.317	9	3	4	3	551	62.6	8.82	9.08	3	0	1.08561	228708	1.58638e+06	2.19914e+06	991859	1.41381e+06	1.29201e+06	Peak Found	Peak Found	High	High	High	Peak Found	1	NA
EUC57178	enoyl-CoA hydratase/isomerase family protein	0	13.288	11	2	2	2	282	30.4	7.87	4.32	2	0	0.410162	173227	425841	430331	383398	1.04588e+06	1.08047e+06	High	Peak Found	Peak Found	Peak Found	High	Peak Found	1	Met-loss+Acetyl [N-Term]
EUC54013	heat shock 70 kDa protein 12A	0	13.26	4	2	3	2	580	64.8	6.77	8.85	2	0	0.258223	NA	303036	NA	488290	1.48306e+06	1.54928e+06	Not Found	Peak Found	Peak Found	Not Found	High	High	1	NA
EUC57425	guanylate kinase	0	13.254	17	2	2	2	211	23	6.55	5.5	2	0	0.17382	NA	95570.5	432820	1.20041e+06	1.75665e+06	1.60275e+06	Not Found	Peak Found	Peak Found	Peak Found	High	Peak Found	1	NA
EUC59687	exopolysaccharide phosphotransferase, putative	0	13.23	9	3	3	3	605	69.5	9.23	5.94	3	0	0.17979	40043.4	177167	218304	336121	1.72724e+06	358990	Peak Found	Peak Found	Peak Found	Peak Found	High	High	1	NA
EUC65316	small nuclear ribonucleoprotein Sm protein D2	0	13.225	17	2	5	2	111	12.8	9.99	14.27	2	0	0.450826	212725	2.48974e+06	2.37608e+06	1364778	5091912	4.80829e+06	High	Peak Found	High	High	Peak Found	Peak Found	1	NA
EUC66211	glycoside hydrolase family 61 protein	0	13.189	9	2	3	2	326	34.2	9.33	5.84	2	0	0.258855	1.46565e+07	45090112	64966659	63701856	1.86362e+08	2.31724e+08	Peak Found	Peak Found	High	High	Peak Found	Peak Found	1	NA
EUC56982	U1 small nuclear ribonucleoprotein A	0	13.187	6	1	2	1	279	31	9.58	7.29	1	0	#DIV/0!	NA	283021	179423	NA	NA	NA	Not Found	Not Found	High	High	Not Found	Not Found	1	NA
EUC59631	MFS monosaccharide transporter	0	13.167	3	1	3	1	570	61.1	7.66	7.62	1	0	0.979144	NA	536302	665728	NA	684832	542802	Not Found	Not Found	High	High	High	Peak Found	1	NA
EUC67274	ATP synthase F1 complex assembly factor-like protein, putative	0	13.167	13	3	5	3	281	31.7	6.81	11.44	3	0	0.162445	59044.7	495818	453730	523341	2605003	3.08047e+06	Peak Found	Peak Found	Peak Found	Peak Found	High	High	1	NA
EUC61484	Obg GTPase	0	13.026	5	2	2	2	555	61.6	7.49	5.36	2	0	0.992007	NA	540447	640700	NA	579328	611336	Not Found	Not Found	Peak Found	High	High	Peak Found	1	NA
EUC54926	vacuolar ABC heavy metal transporter (HMT1)	0	13.016	3	3	5	1	1316	141.5	6.65	13.42	3	2	2.93931	392191	1.57661e+06	1.80613e+06	280649	800476	203163	Peak Found	Peak Found	Peak Found	High	Peak Found	Not Found	1	NA
EUC66314	adaptin ear-binding coat-associated protein	0	12.98	15	1	1	1	201	22.1	5.48	4.2	1	0	0.956816	NA	430630	244742	377029	NA	328824	Not Found	High	Peak Found	Peak Found	Not Found	Peak Found	1	NA
EUC61739	peptidyl-tRNA hydrolase PTH2, related protein	0	12.95	10	1	2	1	189	19.7	6.32	9.15	1	0	#DIV/0!	NA	NA	NA	1.13902e+06	1.1323e+06	1316729	Not Found	High	Not Found	Not Found	High	Peak Found	1	NA
EUC57680	hypothetical protein	0	12.933	6	2	4	2	394	45.1	10.14	10.2	2	0	0.397026	95375.6	702061	885405	1.28205e+06	1.61723e+06	1.33934e+06	Peak Found	Peak Found	Peak Found	Peak Found	High	High	1	NA
EUC66750	transcription factor TFIID complex subunit 8 carboxy-term domain protein	0	12.925	11	1	3	1	166	18.5	9.74	11.2	1	0	0.217362	96294	NA	NA	546274	369257	413506	Peak Found	High	Not Found	Not Found	High	High	1	NA
EUC53755	N-acetyltransferase-like protein	0	12.906	27	5	8	4	167	19	6.55	12.96	5	0	1.67268	618472	3.9044e+06	3492364	997460	2.08016e+06	1.71423e+06	High	Peak Found	High	High	High	Peak Found	1	Met-loss+Acetyl [N-Term]
EUC67177	ABC fatty acid transporter, putative	0	12.886	3	1	1	1	716	80.2	9.09	4.23	1	0	0.478876	NA	106116	NA	96827.1	286297	281659	Not Found	Peak Found	Peak Found	Not Found	High	Peak Found	1	NA
EUC53680	rare lipoprotein A-like double-psi beta-barrel protein	0	12.835	7	1	1	1	281	29.3	9.16	4.17	1	0	#DIV/0!	NA	1.05491e+06	446261	NA	NA	NA	Not Found	Not Found	High	Peak Found	Not Found	Not Found	1	NA
EUC65544	apoptosis-inducing factor 2	0	12.831	10	2	3	2	403	42.7	9.17	10.48	2	0	1.04617	NA	351226	414563	249970	372826	475188	Not Found	High	Peak Found	Peak Found	High	High	1	NA
EUC55697	sugar porter (SP) family MFS transporter	0	12.794	3	2	4	2	993	111.9	8.24	11.38	2	0	0.265106	661561	160078	237807	1.10807e+06	1.41874e+06	1.46951e+06	Peak Found	Peak Found	Peak Found	Peak Found	High	High	1	NA
EUC56630	glutathione S-transferase	0	12.789	10	1	2	1	214	24	6.55	10.41	1	0	#DIV/0!	NA	902106	816229	NA	NA	NA	Not Found	Not Found	High	High	Not Found	Not Found	1	NA
EUC63760	peroxisomal biogenesis factor 11	0	12.771	8	1	1	1	251	27.6	10.39	4.88	1	0	0.6626	48540.3	237284	341046	515301	207499	223278	Peak Found	High	Peak Found	Peak Found	Peak Found	Peak Found	1	Met-loss+Acetyl [N-Term]
EUC61753	maintenance of telomere capping protein	0	12.756	3	1	1	1	432	46.9	5.15	4.71	1	0	2.34678	56427.5	1262057	1.24907e+06	193650	445633	454793	Peak Found	Peak Found	High	Peak Found	Peak Found	Peak Found	1	NA
EUC53682	cell wall glycosyl hydrolase YteR	0	12.737	9	3	6	3	386	43.1	8.6	11.52	3	0	0.279463	111535	4.67761e+06	4.14036e+06	NA	1.2887e+07	8.41455e+06	Peak Found	Not Found	High	High	Peak Found	Peak Found	1	NA
EUC57194	glycoside hydrolase family 35 protein	0	12.718	4	2	2	2	1010	111.1	6.65	6.26	2	0	6.72361	NA	888858	681194	NA	116756	NA	Not Found	Not Found	High	High	Peak Found	Not Found	1	NA
EUC62563	methyltransferase, putative	0	12.691	11	2	3	2	296	33.8	6.8	8.5	2	0	1.66319	334854	970581	908743	264433	540421	526429	Peak Found	Peak Found	High	High	Peak Found	Peak Found	1	NA
EUC67165	vacuolar sorting ATPase Vps4	0	12.653	4	1	1	1	443	49.1	6.04	3.1	1	0	#DIV/0!	NA	NA	NA	NA	NA	NA	Not Found	Not Found	High	Not Found	Not Found	Not Found	1	NA
EUC57269	DJ-1/PfpI family protein	0	12.642	12	2	3	2	217	23.2	6.34	9.6	2	0	1.41711	32379.2	2.82555e+06	2.83956e+06	684548	1.76486e+06	1.57108e+06	Peak Found	Peak Found	High	High	Peak Found	Peak Found	1	NA
EUC57735	AGC/NDR kinase	0	12.583	5	2	3	2	483	55.2	7.27	9.01	2	0	0.410993	740631	1.26158e+06	1.25545e+06	1.96173e+06	3.10931e+06	2.85528e+06	Peak Found	Peak Found	Peak Found	Peak Found	High	High	1	NA
EUC66071	Non-repetitive/WGA-negative nucleoporin carboxy-terminal protein	0	12.561	1	1	2	1	1283	141.8	5.6	8.04	1	0	#DIV/0!	NA	NA	NA	542217	551810	401376	Not Found	High	Not Found	Not Found	Peak Found	High	1	NA
EUC65959	exo-beta-1,3-glucanase	0	12.552	4	1	2	1	760	81.4	5.57	6.73	1	0	#DIV/0!	NA	NA	NA	265508	638032	726220	Not Found	Peak Found	Not Found	Not Found	High	High	1	NA
EUC66911	deoxyribose-phosphate aldolase	0	12.543	11	2	2	2	253	27.3	5.36	5.65	2	0	0.351263	NA	689600	720410	1.07378e+06	2.44762e+06	2.49978e+06	Not Found	Peak Found	High	Peak Found	Peak Found	High	1	NA
EUC67485	uracil phosphoribosyltransferase	0	12.526	16	3	4	3	188	20.6	8.87	8.87	3	0	2.12626	873712	1.81326e+06	1.94857e+06	826838	656446	696850	Peak Found	Peak Found	High	Peak Found	High	High	1	NA
EUC59118	ATP-dependent RNA helicase ded1	0	12.517	5	3	5	3	642	68.4	8.76	8.02	3	0	7.69679	278175	4.11236e+06	4265633	NA	405543	344221	Peak Found	Not Found	High	High	Peak Found	Peak Found	1	NA
EUC57504	translational activator GCN1	0	12.508	2	5	6	5	2634	284.3	6.34	9.4	5	0	1.79585	869294	3.58864e+06	4.10334e+06	834249	2.15308e+06	1.77992e+06	High	Peak Found	High	High	Peak Found	High	1	NA
EUC66115	ribosomal protein S21e	0	12.499	3	1	8	1	380	41.4	6.23	19.63	1	0	2.12275	1.24627e+06	1.90313e+06	1.25734e+06	797256	824419	454279	High	Peak Found	High	High	High	High	1	NA
EUC64404	alginate lyase	0	12.494	9	3	5	3	469	51	5.83	12.12	3	0	5.53179	72594.8	2.16361e+06	2.17873e+06	202287	329782	NA	Peak Found	Peak Found	High	High	Peak Found	Not Found	1	NA
EUC66499	NADH dehydrogenase 1 alpha subcomplex protein	0	12.463	17	1	3	1	86	9.8	8.6	11.41	1	0	0.124996	88396.3	712357	612289	2615863	3.55187e+06	5136964	High	Peak Found	High	High	Peak Found	Peak Found	1	NA
EUC62787	alpha/beta-hydrolase	0	12.461	12	2	2	2	306	33.8	9.09	4.1	2	0	0.941148	NA	931754	1.06944e+06	487931	1.3375e+06	1.36407e+06	Not Found	High	Peak Found	Peak Found	Peak Found	High	1	NA
EUC63017	serine carboxypeptidase	0	12.451	5	1	1	1	400	45.5	7.03	3.56	1	0	0.422308	63615.7	211039	192467	180553	364171	561393	Peak Found	Peak Found	Peak Found	Peak Found	Peak Found	High	1	NA
EUC66508	orotidine 5'-phosphate decarboxylase	0	12.417	8	1	1	1	270	29.7	6.87	4.35	1	0	2.43476	NA	336636	304958	194194	103462	97615.6	Not Found	Peak Found	High	Peak Found	Peak Found	Peak Found	1	NA
EUC56525	ubiquitin-like domain protein	0	12.413	4	1	1	1	407	42.1	5.21	3.67	1	0	#DIV/0!	NA	NA	NA	NA	NA	NA	Not Found	Not Found	High	Not Found	Not Found	Not Found	1	Met-loss+Acetyl [N-Term]
EUC57707	cytochrome b5-like heme/steroid-binding domain protein	0	12.39	11	1	1	1	228	25.9	7.49	4.71	1	0	#DIV/0!	NA	NA	NA	261735	93007	415071	Not Found	Peak Found	Not Found	Not Found	Peak Found	High	1	NA
EUC57162	glutathione peroxidase	0	12.382	14	2	4	2	159	17.9	7.33	11.24	2	0	0.851614	1.77822e+06	1.78951e+06	2.06155e+06	1.6984e+06	2.38744e+06	2.52429e+06	High	High	Peak Found	Peak Found	High	High	1	NA
EUC54619	chaperone protein DnaJ	0	12.327	6	1	1	1	414	45.8	5.88	3.86	1	0	#DIV/0!	NA	NA	NA	202425	630268	NA	Not Found	Peak Found	Not Found	Not Found	High	Not Found	1	NA
EUC59582	glycoside hydrolase family protein	0	12.324	5	1	2	1	362	39.4	5.44	8.73	1	0	3.12826	NA	454648	723580	NA	188320	NA	Not Found	Not Found	High	High	Peak Found	Not Found	1	NA
EUC56973	cytoplasm protein	0	12.317	4	2	3	2	659	72.6	6.34	7.6	2	0	1.9835	NA	983003	962032	320874	354956	795078	Not Found	Peak Found	High	High	Peak Found	High	1	NA
EUC54098	Ras-like small GTPase family Rho (Ras) subfamily protein	0	12.271	10	1	2	1	201	21.9	5.17	9.48	1	0	2.26419	65126	1.43842e+06	1.44891e+06	432170	437151	NA	Peak Found	Peak Found	High	High	Peak Found	Not Found	1	NA
EUC59190	116 kDa U5 small nuclear ribonucleoprotein component, putative	0	12.239	4	4	5	4	985	109.3	5.31	12.1	4	0	0.511398	5.11213e+06	3.50467e+06	4.39546e+06	1.64797e+07	4.52041e+06	4.44437e+06	Peak Found	High	Peak Found	High	High	High	1	NA
EUC57510	argonaute protein	0	12.229	3	2	3	1	959	104.9	9.51	6.34	2	0	0.551048	40540.8	NA	414044	225191	700589	311639	Peak Found	Peak Found	Not Found	Peak Found	Peak Found	High	1	NA
EUC57351	pyridoxamine 5'-phosphate oxidase	0	12.176	8	1	3	1	243	27.4	7.83	14.09	1	0	1.25249	180726	1.3598e+06	1.897e+06	1.29041e+06	678170	775988	Peak Found	High	High	High	Peak Found	Peak Found	1	NA
EUC53786	RmlD substrate-binding domain protein	0	12.109	6	1	3	1	252	27.6	6.13	10.24	1	0	1.58925	NA	481228	632856	262183	320102	469236	Not Found	High	High	Peak Found	Peak Found	High	1	NA
EUC57399	transporter ABC domain protein	0	12.099	5	3	6	1	885	96.3	6.73	16.06	3	0	0.229264	209168	NA	NA	1032676	NA	792015	High	High	Not Found	Not Found	Not Found	Peak Found	1	NA
EUC55825	actin-like ATPase domain protein, putative	0	12.086	2	1	2	1	723	76.2	5.8	6.2	1	0	8.32087	23734.6	1.08267e+06	1.07638e+06	87441.9	NA	NA	Peak Found	Peak Found	High	High	Not Found	Not Found	1	Met-loss+Acetyl [N-Term]
EUC57749	glycoside hydrolase family 9 protein	0	12.055	4	2	4	2	497	55.4	5.82	10.84	2	0	1.46517	554714	2.63818e+06	2.47965e+06	1.61059e+06	1.13602e+06	1.12499e+06	High	Peak Found	High	High	Peak Found	Peak Found	1	NA
EUC63778	hypothetical protein	0	12.054	5	3	4	3	918	100.8	6.49	10.55	3	0	0.217511	NA	212425	108575	470785	832268	910630	Not Found	Peak Found	Peak Found	Peak Found	High	High	1	NA
EUC56430	ribosomal RNA adenine dimethylase family protein	0	12.038	11	3	4	3	371	41.8	9.03	7.26	3	0	0.471967	117876	1.24569e+06	1.40405e+06	1.40088e+06	2.08426e+06	2.37885e+06	Peak Found	High	Peak Found	High	High	High	1	NA
EUC65531	50S ribosomal protein L14	0	12.023	10	2	3	2	134	14.3	10.65	8.18	2	0	0.681361	563675	1.68827e+06	1.05315e+06	716038	2.05497e+06	2.07971e+06	Peak Found	Peak Found	Peak Found	Peak Found	High	High	1	NA
EUC54442	phosphatidylethanolamine N-methyltransferase	0	12.018	2	1	2	1	995	112.1	8.37	2.2	1	0	#DIV/0!	NA	NA	NA	585766	167147	146221	Not Found	High	Not Found	Not Found	Peak Found	Peak Found	1	NA
EUC65227	actin cortical patch component	0	11.962	8	3	4	3	595	63	7.39	7.87	3	0	0.636782	180566	1.2328e+06	1.06907e+06	903835	1.39653e+06	1.59804e+06	High	Peak Found	Peak Found	High	High	High	1	NA
EUC60345	haloacid dehalogenase-like hydrolase	0	11.924	20	3	4	3	274	30.4	5.33	9.27	3	0	#DIV/0!	NA	NA	NA	NA	1.3038e+06	1.60487e+06	Not Found	High	Not Found	Not Found	High	High	1	NA
EUC54642	hydrolase, putative	0	11.924	2	1	3	1	665	71.8	6.25	11.32	1	0	2.03398	93918.1	1420723	1.30748e+06	NA	356219	568772	Peak Found	Not Found	High	High	Peak Found	High	1	NA
EUC59087	ER membrane protein SH3	0	11.852	6	2	5	2	192	21.3	6.93	13.44	2	0	0.206043	234933	342679	398851	1.94061e+06	1118577	1.67994e+06	Peak Found	High	Peak Found	Peak Found	High	High	1	NA
EUC61572	protoporphyrinogen oxidase	0	11.818	5	1	1	1	500	55.1	9.03	3.79	1	0	#DIV/0!	NA	NA	NA	739534	NA	1379498	Not Found	Peak Found	Not Found	Not Found	Not Found	High	1	NA
EUC66587	cytochrome b5-like heme/steroid-binding domain protein	0	11.73	13	1	1	1	124	13.5	4.97	3.94	1	0	#DIV/0!	NA	NA	NA	389789	NA	NA	Not Found	High	Not Found	Not Found	Not Found	Not Found	1	NA
EUC57763	patatin-like phospholipase domain protein	0	11.725	2	1	1	1	773	85.1	7.2	4.05	1	0	#DIV/0!	296176	679278	491328	NA	NA	NA	Peak Found	Not Found	Peak Found	High	Not Found	Not Found	1	NA
EUC62287	P-loop nucleoside triphosphate hydrolase	0	11.725	1	1	3	1	1269	140.2	5.4	11.46	1	0	0.032252	9274.26	NA	NA	150643	381037	330986	Peak Found	High	Not Found	Not Found	High	High	1	NA
EUC54916	phosphopantothenate-cysteine ligase	0	11.678	9	2	3	2	339	37.9	7.08	8.84	2	0	2.63623	NA	1.12189e+06	1.17798e+06	168461	626603	513546	Not Found	Peak Found	Peak Found	High	High	High	1	NA
EUC60229	small nuclear ribonucleoprotein	0	11.676	4	2	5	2	549	61.2	7.75	9.83	2	0	2.7337	734716	2.09852e+06	1.90194e+06	528871	613706	589573	High	Peak Found	High	High	Peak Found	Peak Found	1	NA
EUC66369	COP9 signalosome complex subunit 4	0	11.648	5	2	3	2	458	50.5	5.16	7.07	2	0	1.27107	127864	555454	429217	NA	259993	323522	High	Not Found	High	High	Peak Found	Peak Found	1	NA
EUC66585	phosphoribosylaminoimidazole carboxylase	0	11.622	2	1	4	1	567	60.8	7.08	13.83	1	0	0.810012	32881.2	652779	593484	523713	541274	514181	Peak Found	High	High	Peak Found	High	High	1	NA
EUC67136	ubiquitin carboxyl-terminal hydrolase	0	11.619	12	2	7	2	237	25.6	4.94	14.22	2	0	1.60986	283341	2.03832e+06	2.10987e+06	1.08184e+06	603175	1.06774e+06	High	Peak Found	High	High	High	Peak Found	1	NA
EUC53604	glutaredoxin protein	0	11.609	16	1	2	1	102	11.4	10.76	6.46	1	0	#DIV/0!	NA	NA	NA	NA	517388	524515	Not Found	Not Found	Not Found	Not Found	High	High	1	NA
EUC57146	acyl-CoA dehydrogenase	0	11.581	2	1	2	1	516	57.7	7.53	7.95	1	0	0.304924	39391.3	326382	424569	315644	1.05608e+06	1.22021e+06	Peak Found	Peak Found	Peak Found	Peak Found	High	High	1	NA
EUC54181	delta 9-fatty acid desaturase	0	11.563	3	1	2	1	347	39.5	8.25	5.79	1	0	0.421662	267912	164533	262279	998168	297985	351435	High	High	Peak Found	Peak Found	Peak Found	Peak Found	1	NA
EUC58614	transmembrane protein, putative	0	11.545	19	1	3	1	75	7.8	8.5	10.23	1	0	#DIV/0!	178684	5954568	6572301	NA	NA	NA	High	Not Found	High	High	Not Found	Not Found	1	NA
EUC63427	glycoside hydrolase family 43 protein	0	11.465	6	2	3	2	340	37.3	6.3	7.78	2	0	10.5619	298965	1.48201e+06	1.65513e+06	107565	118733	99031.1	Peak Found	Peak Found	High	High	Peak Found	Peak Found	1	NA
EUC56835	mago nashi protein, exon junction complex protein, putative	0	11.444	8	1	2	1	148	17.3	6.7	6.95	1	0	1.41042	262294	633937	845511	496960	NA	326311	Peak Found	Peak Found	High	High	Not Found	Peak Found	1	NA
EUC67052	UDP-glucose 4-epimerase	0	11.423	8	2	2	2	420	45.5	6.9	5.44	2	0	4.80487	464178	2.6518e+06	1.76559e+06	312922	364385	NA	High	Peak Found	High	Peak Found	Peak Found	Not Found	1	NA
EUC66975	cysteine synthase	0	11.422	9	3	6	3	430	46.8	8.15	10.18	3	0	2.39447	186263	1.28185e+06	1.39511e+06	367422	420078	408264	High	High	High	High	Peak Found	High	1	NA
EUC55006	DJ-1/PfpI family protein	0	11.393	18	2	3	2	124	13.4	9.11	9.28	2	0	12.6307	NA	2.5658e+06	2.26497e+06	258844	123618	NA	Not Found	Peak Found	High	High	Peak Found	Not Found	1	NA
EUC57139	rRNA 2'-O-methyltransferase fibrillarin	0	11.38	16	2	3	2	321	33.4	10.15	9.45	2	0	4.84845	NA	926759	1.20251e+06	NA	219582	NA	Not Found	Not Found	High	High	Peak Found	Not Found	1	NA
EUC57070	thioesterase/thiol ester dehydrase-isomerase, putative	0	11.366	9	1	1	1	171	19.6	9.52	3.99	1	0	#DIV/0!	NA	NA	NA	NA	380614	NA	Not Found	Not Found	Not Found	Not Found	High	Not Found	1	NA
EUC65152	D-lactaldehyde dehydrogenase	0	11.356	10	3	5	3	342	37.2	6.46	11.27	3	0	1.70377	1.40923e+06	6.62781e+06	6.63207e+06	1038065	4.46592e+06	3.10581e+06	Peak Found	Peak Found	High	High	Peak Found	Peak Found	1	NA
EUC54494	phospho-2-dehydro-3-deoxyheptonate aldolase	0	11.327	11	3	6	3	387	42	8.66	12.61	3	0	1.49894	522295	1.66931e+06	1.50576e+06	457217	1.46837e+06	541067	High	Peak Found	High	High	High	High	1	NA
EUC57837	ribonucleoside-diphosphate reductase small chain	0	11.3	6	2	2	2	404	46.4	5.05	4.84	2	0	7.5165	NA	1.67035e+06	1.58736e+06	187908	208092	254112	Not Found	Peak Found	High	High	Peak Found	Peak Found	1	NA
EUC57826	calcium-dependent serine/threonine phosphatase	0	11.24	16	1	1	1	175	19.7	4.69	5.51	1	0	1.22314	NA	931607	943122	668708	886813	743554	Not Found	High	Peak Found	Peak Found	Peak Found	Peak Found	1	NA
EUC61131	extracellular developmental signal biosynthesis protein fluG, putative	0	11.231	3	1	2	1	900	99.8	6.04	7.11	1	0	#DIV/0!	NA	NA	NA	NA	NA	NA	Not Found	High	Not Found	Not Found	High	Not Found	1	NA
EUC56858	methyltransferase domain protein	0	11.209	9	1	1	1	261	29.4	7.01	5.17	1	0	0.261852	NA	515559	423472	956330	2.05338e+06	2.36946e+06	Not Found	Peak Found	Peak Found	Peak Found	High	Peak Found	1	NA
EUC61762	adenylyl cyclase-associated protein	0	11.184	3	3	5	3	1264	138	7.18	10.11	3	0	0.667782	1.04884e+06	1.34064e+07	1.20458e+07	4.96709e+06	1.82082e+07	1.651e+07	High	High	Peak Found	Peak Found	High	High	1	Met-loss+Acetyl [N-Term]
EUC66540	PPR domain protein	0	11.134	2	1	1	1	1200	134.4	8.51	3.36	1	0	0.432794	NA	NA	189369	NA	424271	450828	Not Found	Not Found	Not Found	Peak Found	Peak Found	High	1	NA
EUC61073	isoleucine-tRNA ligase	0	11.126	2	1	2	1	1006	112.9	7.71	7.86	1	0	0.61655	NA	489089	553611	787034	859202	890542	Not Found	High	Peak Found	Peak Found	High	Peak Found	1	NA
EUC53985	NADH flavin oxidoreductase/NADH oxidase	0	11.113	7	1	2	1	372	41.4	5.85	6.63	1	0	0.436048	135640	480012	379891	751191	734723	797187	High	Peak Found	Peak Found	High	Peak Found	Peak Found	1	NA
EUC61017	chitin-binding domain protein	0	11.092	10	1	2	1	243	24.9	4.88	10.21	1	0	#DIV/0!	NA	940639	984183	NA	NA	NA	Not Found	Not Found	High	High	Not Found	Not Found	1	NA
EUC63836	pectate lyase, putative	0	11.063	6	1	1	1	257	27	8.43	2.5	1	0	#DIV/0!	NA	416863	548865	NA	NA	NA	Not Found	Not Found	Peak Found	High	Not Found	Not Found	1	NA
EUC57083	translation initiation factor IF-2	0	10.988	2	1	1	1	651	69.9	5.72	3.06	1	0	#DIV/0!	NA	NA	NA	NA	300152	364492	Not Found	Not Found	Not Found	Not Found	Peak Found	High	1	NA
EUC58286	GDSL-like lipase/acylhydrolase	0	10.98	6	2	3	2	357	38.1	5.49	9.2	2	0	3.76002	2.2138e+06	1.92379e+06	1.3785e+06	780467	281683	404889	Peak Found	High	High	High	Peak Found	Peak Found	1	NA
EUC61989	MFS monosaccharide transporter, putative	0	10.964	2	1	1	1	536	59.5	5.62	3.28	1	0	0.58343	NA	252396	122652	442867	NA	199967	Not Found	High	Peak Found	Peak Found	Not Found	Peak Found	1	NA
EUC65518	phosphatidylethanolamine binding protein, putative	0	10.924	6	1	2	1	284	28.8	5.97	6.65	1	0	#DIV/0!	NA	490414	582126	NA	NA	NA	Not Found	Not Found	High	High	Not Found	Not Found	1	NA
EUC66274	short-chain dehydrogenase/reductase, putative	0	10.924	6	1	5	1	258	27.3	6.07	19.79	1	0	0.966084	39446.4	1467623	1.67974e+06	855608	1.15386e+06	1.28922e+06	Peak Found	High	High	High	High	High	1	NA
EUC62264	ribosomal protein subunit L20	0	10.904	12	1	2	1	180	20.9	10.15	4.95	1	0	0.199452	NA	NA	237020	1.61771e+06	851086	1.09628e+06	Not Found	High	Not Found	Peak Found	Peak Found	Peak Found	1	NA
EUC54305	jacalin-like lectin domain protein	0	10.891	4	2	3	2	590	65.2	6.27	5.25	2	0	0.171119	82232.1	262614	289273	1.19418e+06	1.18484e+06	1.3267e+06	Peak Found	High	Peak Found	Peak Found	Peak Found	High	1	NA
EUC56984	RRM/R3H domain protein	0	10.871	1	1	1	1	1742	186.7	5.3	4.24	1	0	2.06842	NA	380733	377310	192500	173984	NA	Not Found	Peak Found	High	Peak Found	Peak Found	Not Found	1	NA
EUC56868	succinate semialdehyde dehydrogenase	0	10.78	6	1	1	1	472	51.3	6.32	3.5	1	0	0.978761	NA	393179	569867	672749	404003	399166	Not Found	High	Peak Found	Peak Found	Peak Found	Peak Found	1	NA
EUC57057	phosphatidylserine decarboxylase	0	10.738	2	1	3	1	1036	114.5	7.44	10.53	1	0	1.52866	10161.6	591859	611839	NA	283978	245402	Peak Found	Not Found	High	High	High	Peak Found	1	NA
EUC54382	phosphatidylserine decarboxylase	0	10.719	5	2	4	2	452	50.7	5.34	7.79	2	0	6.04537	536623	1.36708e+06	1.81497e+06	321431	180436	113260	Peak Found	Peak Found	High	High	Peak Found	Peak Found	1	NA
EUC58312	protein phosphatase 2C	0	10.681	12	2	4	2	276	30.2	8.02	10.96	2	0	1.53749	196783	2.06103e+06	1.94266e+06	924258	929718	878060	High	High	Peak Found	Peak Found	Peak Found	High	1	NA
EUC55701	dynein light chain 1, cytoplasmic protein	0	10.664	32	2	3	2	92	10.7	6.95	5.7	2	0	0.885535	286305	688357	706708	772622	665344	460739	Peak Found	High	Peak Found	High	Peak Found	Peak Found	1	NA
EUC65202	P-loop nucleoside triphosphate hydrolase	0	10.654	6	1	1	1	282	31.6	7.33	3.06	1	0	4.05508	NA	272945	388558	NA	81564.6	NA	Not Found	Not Found	High	Peak Found	Peak Found	Not Found	1	NA
EUC58405	hypothetical protein	0	10.563	5	1	2	1	244	27.9	5.88	7.97	1	0	1.89622	215471	1.21497e+06	1.22421e+06	447524	517607	434837	Peak Found	Peak Found	High	High	Peak Found	Peak Found	1	NA
EUC55528	histidine acid phosphatase, putative	0	10.496	6	1	1	1	304	33.5	8.48	3.48	1	0	1.33116	100683	286916	436212	NA	235173	177406	Peak Found	Not Found	Peak Found	High	Peak Found	Peak Found	1	NA
EUC58715	heat shock protein	0	10.481	17	1	1	1	94	9.6	6.28	4.13	1	0	#DIV/0!	NA	NA	NA	623129	NA	166102	Not Found	High	Not Found	Not Found	Not Found	Peak Found	1	NA
EUC65243	transcriptional repressor rco-1	0	10.453	3	2	3	2	683	74.8	6.9	8.4	2	0	8.59872	NA	1.113e+06	1.03478e+06	NA	124889	NA	Not Found	Not Found	High	High	Peak Found	Not Found	1	NA
EUC60571	2-nitropropane dioxygenase	0	10.423	6	1	3	1	352	37.4	8.73	12.78	1	0	0.129317	NA	127853	NA	1159476	835285	971266	Not Found	High	Peak Found	Not Found	High	High	1	NA
EUC61771	CBS and PB1 domain protein	0	10.421	2	1	2	1	670	72.9	6.62	3.4	1	0	1.61553	269145	1.73572e+06	1.97969e+06	654099	880330	931972	Peak Found	High	Peak Found	Peak Found	High	Peak Found	1	NA
EUC53838	NAD-dependent epimerase/dehydratase family protein	0	10.368	10	1	1	1	215	23.4	7.4	5.09	1	0	2.43405	NA	400282	604118	NA	206323	NA	Not Found	Not Found	Peak Found	High	Peak Found	Not Found	1	NA
EUC67261	hypothetical protein	0	10.365	3	1	1	1	694	72.8	4.89	3.99	1	0	#DIV/0!	NA	NA	NA	NA	NA	NA	Not Found	Not Found	Not Found	Not Found	High	Not Found	1	NA
EUC65996	glyoxalase-like domain protein	0	10.354	7	1	1	1	262	28.6	6.46	3.19	1	0	#DIV/0!	16306.4	550216	510267	NA	NA	NA	Peak Found	Not Found	High	Peak Found	Not Found	Not Found	1	Met-loss [N-Term]
EUC65675	TfdA family taurine catabolism dioxygenase TauD	0	10.346	4	1	1	1	368	41.4	6.77	0	1	0	1.5506	NA	NA	313099	NA	260531	143309	Not Found	Not Found	Not Found	Peak Found	High	Peak Found	1	NA
EUC62975	defective in cullin neddylation protein	0	10.339	8	2	4	2	265	30	4.96	10.38	2	0	#DIV/0!	NA	1.91548e+06	1.53371e+06	NA	NA	NA	Not Found	Not Found	High	High	Not Found	Not Found	1	NA
EUC66601	developmentally regulated GTP-binding protein	0	10.333	7	2	2	2	367	39.9	8.53	5.16	2	0	0.772902	NA	462457	439542	609786	555680	585076	Not Found	Peak Found	High	Peak Found	High	Peak Found	1	NA
EUC61718	mannose-1-phosphate guanylyltransferase	0	10.332	9	3	4	3	478	51.2	5.95	9.54	3	0	6.22656	228119	2.71709e+06	2.34268e+06	133054	397447	318746	Peak Found	Peak Found	High	High	Peak Found	Peak Found	1	NA
EUC66658	soluble NSF attachment protein, SNAP protein	0	10.285	5	1	2	1	315	34.8	6.13	6.38	1	0	0.555354	228960	NA	NA	451908	399726	385197	Peak Found	Peak Found	Not Found	Not Found	High	High	1	NA
EUC66885	ATP-dependent Clp protease proteolytic subunit	0	10.278	7	1	2	1	282	31	7.85	5.87	1	0	#DIV/0!	NA	NA	NA	433688	368378	362414	Not Found	Peak Found	Not Found	Not Found	High	High	1	NA
EUC54023	heat shock 70 kDa protein 12A	0	10.262	2	1	1	1	600	67.1	6.62	3.72	1	0	9.22339	NA	NA	3.67052e+06	244331	507500	442043	Not Found	Peak Found	Not Found	Peak Found	High	Peak Found	1	NA
EUC62562	FAD-dependent oxidoreductase, putative	0	10.244	3	1	2	1	494	53.3	6.06	6.43	1	0	2.45643	157294	543014	817970	NA	203842	208213	Peak Found	Not Found	High	High	Peak Found	Peak Found	1	NA
EUC62025	geranylgeranyl pyrophosphate synthetase, putative	0	10.197	6	2	4	2	460	51.2	9.01	4.13	2	0	1.12291	167581	963002	705942	NA	548550	541787	High	Not Found	High	High	Peak Found	Peak Found	1	NA
EUC65336	S54 family peptidase	0	10.118	7	1	1	1	313	35.1	11.43	3.52	1	0	#DIV/0!	NA	NA	NA	NA	NA	NA	Not Found	High	Not Found	Not Found	Not Found	Not Found	1	NA
EUC58623	prenylated rab acceptor PRA1	0	10.094	24	3	3	3	163	18.2	6.54	4.27	3	0	2.56275	454617	1.71069e+06	1.83019e+06	844832	390854	323386	High	High	High	Peak Found	Peak Found	Peak Found	1	NA
EUC54553	50s ribosomal protein L6, putative	0	10.093	7	1	2	1	211	22.9	10.2	6.62	1	0	0.104374	NA	84435.4	NA	575295	791055	1.06056e+06	Not Found	Peak Found	Peak Found	Not Found	High	High	1	NA
EUC63346	AAA family ATPase	0	10.04	10	2	4	2	364	39.9	7.81	10.88	2	0	0.210334	NA	125028	NA	117224	857190	808862	Not Found	Peak Found	Peak Found	Not Found	High	High	1	NA
EUC57212	VAMP/synaptobrevin-like protein	0	10.016	11	1	2	1	238	26.8	7.03	6.77	1	0	0.668092	NA	292559	336413	NA	337945	603500	Not Found	Not Found	Peak Found	Peak Found	High	High	1	NA
EUC66040	37s ribosomal protein S27	0	9.971	11	1	9	1	116	13.1	10.64	31.96	1	0	0.179233	100580	919030	871955	1.85909e+06	4.12393e+06	4570630	High	High	High	High	High	High	1	Met-loss+Acetyl [N-Term]
EUC62162	transmembrane protein, putative	0	9.953	3	1	1	1	598	67.2	5.31	3.41	1	0	#DIV/0!	NA	NA	NA	NA	932747	1.04208e+06	Not Found	Not Found	Not Found	Not Found	High	Peak Found	1	NA
EUC56637	elongation factor Ts protein	0	9.937	8	2	4	2	257	27.2	5.82	8.77	2	0	#DIV/0!	NA	NA	NA	NA	705618	705771	Not Found	Not Found	Not Found	Not Found	High	High	1	NA
EUC53800	50S ribosomal protein L4	0	9.918	11	2	2	2	236	26	10.61	5.36	2	0	#DIV/0!	NA	NA	NA	1.50732e+06	1.13083e+06	1.26627e+06	Not Found	High	Not Found	Not Found	Peak Found	High	1	NA
EUC57570	import inner membrane translocase subunit tim13-like protein	0	9.881	14	1	1	1	99	11	7.75	3.33	1	0	0.423368	68091	NA	475970	689774	677483	560360	Peak Found	High	Not Found	Peak Found	Peak Found	Peak Found	1	NA
EUC67785	antioxidant, AhpC/TSA family protein	0	9.813	5	2	4	2	506	53.6	5.94	9.15	2	0	#DIV/0!	90494.5	1.11179e+06	1.03907e+06	NA	NA	NA	Peak Found	Not Found	High	High	Not Found	Not Found	1	NA
EUC59888	endoplasmic reticulum protein, putative	0	9.781	14	2	3	2	155	17	9.45	3.64	2	0	0.55475	328687	870583	1.62479e+06	509788	2.51112e+06	2.06978e+06	Peak Found	Peak Found	Peak Found	Peak Found	High	High	1	NA
EUC65175	MAP kinase	0	9.776	5	1	4	1	380	43.3	6.99	14.37	1	0	0.780746	101166	1.35269e+06	1.31186e+06	662368	1.45445e+06	1.42559e+06	Peak Found	Peak Found	High	High	High	High	1	NA
EUC53883	U6 snRNA-associated-like-Sm protein LSm5	0	9.776	22	2	5	2	88	9.8	4.49	12.12	2	0	0.314429	139059	1.37728e+06	1.34147e+06	756203	4.80266e+06	3.53004e+06	High	High	Peak Found	Peak Found	High	High	1	Met-loss+Acetyl [N-Term]
EUC63665	Urg3	0	9.75	3	1	1	1	433	47.4	5.99	3.19	1	0	#DIV/0!	NA	NA	NA	NA	NA	NA	Not Found	Not Found	Not Found	Not Found	Not Found	High	1	NA
EUC53803	glycosyltransferase family 25 protein	0	9.75	3	1	1	1	905	101.4	6.73	3.88	1	0	#DIV/0!	NA	NA	NA	NA	569135	464737	Not Found	Not Found	Not Found	Not Found	Peak Found	High	1	NA
EUC65568	reprolysin family zinc metalloprotease	0	9.685	2	1	2	1	887	93.4	6.67	5.27	1	0	#DIV/0!	135115	1.27608e+06	1.45209e+06	NA	NA	NA	Peak Found	Not Found	High	High	Not Found	Not Found	1	NA
EUC56227	translocation protein Sec63	0	9.676	6	3	3	3	605	66.6	8.69	6.99	3	0	0.49952	369976	266059	378703	1.23387e+06	400224	397331	Peak Found	High	High	Peak Found	Peak Found	Peak Found	1	NA
EUC62242	secretory carrier-associated membrane-like protein	0	9.664	9	1	1	1	257	28.9	7.68	3.62	1	0	#DIV/0!	NA	NA	NA	362883	224429	405125	Not Found	Peak Found	Not Found	Not Found	Peak Found	High	1	NA
EUC61203	seryl-tRNA synthetase	0	9.598	4	1	2	1	330	36.3	6.76	7.26	1	0	0.329459	92728.2	381131	336877	613626	907347	939842	Peak Found	Peak Found	Peak Found	Peak Found	High	High	1	NA
EUC63025	methylene-fatty-acyl-phospholipid synthase	0	9.597	7	1	1	1	201	22.5	8.73	4.03	1	0	#DIV/0!	NA	NA	NA	865166	1.74311e+06	1510153	Not Found	Peak Found	Not Found	Not Found	High	Peak Found	1	Met-loss+Acetyl [N-Term]
EUC55025	eukaryotic translation initiation factor 3 subunit L	0	9.588	2	1	2	1	617	70.2	5.34	5.37	1	0	0.722863	165077	551735	490807	770462	508109	392036	Peak Found	Peak Found	High	Peak Found	High	Peak Found	1	NA
EUC63668	glucose dehydrogenase	0	9.585	3	1	1	1	651	70.3	9.04	2.79	1	0	3.25082	107795	490294	532266	NA	NA	115904	Peak Found	Not Found	Peak Found	High	Not Found	Peak Found	1	NA
EUC64227	ribosomal protein S16	0	9.549	16	1	2	1	125	14	10.05	6.19	1	0	#DIV/0!	NA	NA	NA	685656	1.03479e+06	1.09395e+06	Not Found	Peak Found	Not Found	Not Found	High	High	1	NA
EUC67191	short-chain dehydrogenase/reductase family protein	0	9.526	6	1	1	1	317	34.2	9.19	4.03	1	0	0.430993	NA	NA	130961	325164	304631	281782	Not Found	High	Not Found	Peak Found	Peak Found	Peak Found	1	NA
EUC60575	phosphatidylglycerol/phosphatidylinositol transfer protein	0	9.515	12	2	5	2	177	19.4	5.22	13.46	2	0	4.51025	223187	5.52761e+06	5.49778e+06	366434	1.07973e+06	1.04784e+06	Peak Found	Peak Found	High	High	High	High	1	NA
EUC57494	kinase subdomain protein PKL/CAK/ACAD protein	0	9.507	3	1	3	1	388	43.3	8.21	10.67	1	0	#DIV/0!	NA	NA	NA	592264	534982	559084	Not Found	High	Not Found	Not Found	High	High	1	NA
EUC64791	YIPF6 protein	0	9.468	6	1	1	1	270	28.9	6.3	4.02	1	0	0.338828	49175	244343	387584	642955	690586	676629	Peak Found	High	Peak Found	Peak Found	Peak Found	Peak Found	1	NA
EUC53584	alcohol dehydrogenase	0	9.464	9	1	3	1	237	25.7	9.95	9.3	1	0	0.476955	NA	348842	219282	666362	575923	544436	Not Found	High	Peak Found	Peak Found	High	High	1	NA
EUC58195	1,3-beta-glucan synthase	0	9.405	6	1	2	1	303	34.3	7.06	8.47	1	0	#DIV/0!	NA	NA	NA	NA	926564	703124	Not Found	Not Found	Not Found	Not Found	High	High	1	NA
EUC66139	lipase	0	9.379	3	2	2	2	664	73.6	7.11	4.51	2	0	0.394977	317891	64939.1	153902	577077	NA	328854	High	High	Peak Found	Peak Found	Not Found	Peak Found	1	NA
EUC64536	cleavage and polyadenylation specificity factor subunit 5	0	9.34	15	2	2	2	201	23.1	6.73	4.52	2	0	0.867793	317104	225429	234886	585234	223024	87600.5	Peak Found	High	Peak Found	High	Peak Found	Peak Found	1	NA
EUC64811	ergosterol biosynthetic protein	0	9.325	19	2	3	2	134	15.5	9.54	4.9	2	0	0.282389	725313	637953	731257	3.79771e+06	1684405	1.93503e+06	Peak Found	High	High	Peak Found	High	Peak Found	1	Met-loss+Acetyl [N-Term]
EUC60411	Ran GTPase-activating protein	0	9.318	3	1	2	1	358	39.4	5	3.19	1	0	#DIV/0!	NA	1.01674e+06	1.06626e+06	NA	NA	NA	Not Found	Not Found	High	High	Not Found	Not Found	1	NA
EUC62794	BTB/POZ domain protein	0	9.318	3	1	1	1	332	36.9	7.2	2.71	1	0	#DIV/0!	NA	357897	303158	NA	NA	NA	Not Found	Not Found	High	Peak Found	Not Found	Not Found	1	NA
EUC61438	Yip1 domain protein, putative	0	9.287	8	1	1	1	179	19.9	4.64	3.46	1	0	4.66624	1.94892e+06	12156488	11546246	2526720	1.39176e+06	1.57881e+06	Peak Found	High	Peak Found	Peak Found	Peak Found	Peak Found	1	NA
EUC59503	kinesin motor domain protein	0	9.285	3	2	3	2	975	108.6	5.87	3.65	2	0	0.446089	524461	1.78312e+06	1.54237e+06	3.97292e+06	2.46658e+06	2.19095e+06	Peak Found	Peak Found	High	High	High	Peak Found	1	NA
EUC65463	phosphoribosylaminoimidazole-succinocarboxamide synthase	0	9.259	10	2	2	2	309	34.3	5.8	7.25	2	0	1.72467	115436	1.60908e+06	1.56089e+06	536336	900982	467629	Peak Found	Peak Found	Peak Found	High	High	Peak Found	1	NA
EUC61628	protein transporter SEC13	0	9.244	5	2	4	2	357	38.3	6.76	8.86	2	0	4.63746	52261.7	1.99496e+06	1.85857e+06	NA	326514	234970	High	Not Found	High	High	Peak Found	Peak Found	1	NA
EUC57616	3-oxo-5-alpha-steroid 4-dehydrogenase	0	9.191	6	1	1	1	339	38	9.85	3.69	1	0	#DIV/0!	NA	NA	NA	201295	67309.9	91354.9	Not Found	High	Not Found	Not Found	Peak Found	Peak Found	1	NA
EUC67241	intermediate peptidase	0	9.179	3	1	2	1	977	109.2	7.12	7.24	1	0	0.331463	NA	136007	NA	330285	358084	542603	Not Found	Peak Found	Peak Found	Not Found	High	High	1	NA
EUC58911	genomic scaffold, msy-sf-7 protein, putative	0	9.159	6	1	1	1	304	34.5	9.74	4.75	1	0	0.144901	NA	NA	114360	789230	NA	NA	Not Found	High	Not Found	Peak Found	Not Found	Not Found	1	NA
EUC55429	histidinol-phosphate aminotransferase	0	9.156	8	2	4	2	406	43.9	7.03	6.86	2	0	0.744389	808767	1.77498e+06	1.90508e+06	2.51597e+06	2.02995e+06	1.4843e+06	High	Peak Found	High	High	Peak Found	Peak Found	1	NA
EUC54157	transmembrane protein, putative	0	9.04	1	1	2	1	917	103.3	6.98	6.13	1	0	0.141162	130940	345797	384693	1.34171e+06	2.081e+06	2.67972e+06	Peak Found	Peak Found	Peak Found	Peak Found	High	High	1	NA
EUC67590	hypothetical protein	0	9.03	22	1	1	1	109	12	5.12	2.88	1	0	0.224062	NA	NA	208685	931373	NA	NA	Not Found	High	Not Found	Peak Found	Not Found	Not Found	1	NA
EUC65100	alpha,alpha-trehalase, glycoside hydrolase family 37 protein	0	8.922	4	3	7	3	774	88.6	6.2	10.72	3	0	0.989452	535116	3.31244e+06	2.3596e+06	1.49721e+06	2.33653e+06	2.43959e+06	High	High	High	High	High	High	1	NA
EUC66666	D-4,5 unsaturated-glucuronyl hydrolase-like protein	0	8.901	6	2	4	2	468	50.5	5.87	8.77	2	0	5.99233	532978	986672	842339	138183	100633	155353	Peak Found	Peak Found	High	High	Peak Found	Peak Found	1	NA
EUC55478	MUC1 extracellular alpha-1,4-glucan glucosidase-like protein, putative	0	8.851	3	1	2	1	621	64.1	5.08	5	1	0	#DIV/0!	2.26209e+06	4372550	4548865	NA	NA	NA	Peak Found	Not Found	High	High	Not Found	Not Found	1	NA
EUC64834	chaperone protein DnaJ	0	8.829	7	2	5	2	400	41.8	8.97	15.37	2	0	1.42239	198455	599704	514615	356358	262049	304527	Peak Found	Peak Found	High	High	High	High	1	NA
EUC61705	imidazoleglycerol-phosphate dehydratase	0	8.823	7	1	1	1	203	21.9	6.52	3.78	1	0	2.33852	48323.6	2.02167e+06	1.6745e+06	NA	621832	445650	Peak Found	Not Found	High	Peak Found	Peak Found	Peak Found	1	NA
EUC65325	peroxisomal membrane anchor protein (Pex14), putative	0	8.803	5	1	3	1	285	30.9	5.39	6.26	1	0	0.658459	NA	354364	280228	445039	499331	501259	Not Found	Peak Found	Peak Found	Peak Found	High	High	1	NA
EUC64387	N alpha-acetylation-like protein Nat2, putative	0	8.763	11	1	1	1	222	24.3	10.8	3.27	1	0	0.497385	NA	NA	186547	348974	437248	338946	Not Found	Peak Found	Not Found	Peak Found	Peak Found	High	1	NA
EUC54699	Xaa-pro aminopeptidase	0	8.738	6	2	3	2	564	61.6	5.95	7.53	2	0	#DIV/0!	NA	2.20788e+06	2.16952e+06	NA	NA	NA	Not Found	Not Found	High	High	Not Found	Not Found	1	NA
EUC63334	nitrilase/cyanide hydratase and apolipoprotein N-acyltransfe protein, putative	0	8.721	5	1	1	1	318	34.8	5.68	3.21	1	0	#DIV/0!	NA	541346	562752	NA	NA	NA	Not Found	Not Found	Peak Found	High	Not Found	Not Found	1	NA
EUC53772	SKG6 domain protein	0	8.719	3	1	1	1	474	48.5	5.5	2.86	1	0	2.83053	NA	280799	254791	NA	94609.5	NA	Not Found	Not Found	High	Peak Found	Peak Found	Not Found	1	NA
EUC66871	heat shock protein HSP104, putative	0	8.691	1	1	3	1	894	98.9	6.05	9.96	1	0	0.344318	774460	931825	990246	4.15075e+06	1.74829e+06	1.93249e+06	Peak Found	High	Peak Found	Peak Found	High	High	1	NA
EUC59605	ribosomal protein L23	0	8.672	10	1	4	1	147	17.2	10.13	13.53	1	0	0.308239	32020.7	1.02583e+06	1.15876e+06	1.15903e+06	3.16889e+06	2.86327e+06	Peak Found	High	High	High	High	Peak Found	1	NA
EUC58426	glycoside hydrolase family 61 protein, putative	0	8.665	7	2	5	2	390	43.7	9.72	12.38	2	0	0.677443	207798	613402	555630	611723	793686	626984	High	High	High	Peak Found	High	High	1	NA
EUC65935	ricin-type beta-trefoil lectin domain protein	0	8.632	13	1	1	1	168	19	4.89	4.39	1	0	0.118872	NA	NA	209710	2.80117e+06	727173	NA	Not Found	Peak Found	Not Found	Peak Found	High	Not Found	1	NA
EUC65042	glutathione S-transferase, putative	0	8.594	8	2	4	2	260	29.6	6.62	9.12	2	0	0.695283	581626	1.0715e+06	914423	982233	1.35555e+06	1.35502e+06	Peak Found	Peak Found	High	High	High	High	1	NA
EUC55047	aspartic protease	0	8.57	3	1	2	1	417	44.2	5.03	4.98	1	0	1.20852	70125.6	1.80634e+06	1.46253e+06	865473	786223	1.11119e+06	Peak Found	Peak Found	High	High	Peak Found	Peak Found	1	NA
EUC60238	squalene/phytoene synthase	0	8.529	8	2	3	2	296	33.2	8.98	4.89	2	0	#DIV/0!	NA	NA	NA	NA	360551	409854	Not Found	Not Found	Not Found	Not Found	High	High	1	NA
EUC53750	TBP-interacting DNA helicase	0	8.529	6	2	3	2	417	45.7	5.72	7.39	2	0	4.43385	468116	4.23504e+06	804484	NA	570859	257262	Peak Found	Not Found	High	High	Peak Found	Peak Found	1	NA
EUC66575	extracellular metalloprotease	0	8.517	16	2	2	2	286	29.5	7.18	3.53	2	0	0.114942	138687	NA	NA	1.20659e+06	NA	NA	High	Peak Found	Not Found	Not Found	Not Found	High	1	NA
EUC64781	lanosterol 14-alpha-demethylase	0	8.489	2	1	2	1	535	59.4	8.56	5.42	1	0	0.168171	153627	165797	NA	907640	908264	1033191	Peak Found	High	Peak Found	Not Found	High	Peak Found	1	NA
EUC64132	cytochrome b5-like heme/steroid-binding domain protein	0	8.463	7	1	5	1	175	19.3	5.34	17.6	1	0	0.337684	90238	1.07262e+06	867816	1.22971e+06	2.26244e+06	2.5214e+06	Peak Found	High	High	High	High	High	1	NA
EUC60293	class I glutamine amidotransferase-like protein	0	8.445	4	1	2	1	308	33.9	6.34	5.85	1	0	1.94244	186586	406819	537469	194064	NA	NA	Peak Found	Peak Found	High	High	Not Found	Not Found	1	NA
EUC57155	zinc-binding alcohol dehydrogenase	0	8.432	8	2	2	2	340	36.9	8.68	1.92	2	0	0.111752	123190	NA	43914.1	911250	677980	653730	High	High	Not Found	Peak Found	Peak Found	Peak Found	1	NA
EUC59753	gamma-glutamyl phosphate reductase	0	8.431	6	2	2	2	451	48.4	6.21	4.73	2	0	0.836102	76437.5	590654	468094	344507	463873	549331	Peak Found	Peak Found	High	Peak Found	Peak Found	High	1	NA
EUC63946	eukaryotic integral membrane protein	0	8.371	4	1	1	1	373	41.1	9.31	3.4	1	0	#DIV/0!	NA	NA	NA	429447	162913	221956	Not Found	High	Not Found	Not Found	Peak Found	Peak Found	1	NA
EUC60261	tRNA-binding domain protein, putative	0	8.369	4	1	1	1	400	42.4	8.62	3.76	1	0	#DIV/0!	NA	NA	NA	NA	566300	549846	Not Found	Not Found	Not Found	Not Found	Peak Found	High	1	NA
EUC56308	peroxisomal 2,4-dienoyl-CoA reductase, putative	0	8.347	6	1	1	1	261	27.7	7.12	3.18	1	0	#DIV/0!	NA	NA	NA	360235	212798	273116	Not Found	High	Not Found	Not Found	Peak Found	Peak Found	1	NA
EUC55431	hypothetical protein	0	8.344	16	2	4	2	122	14	9.06	10.15	2	0	#DIV/0!	289633	1.38293e+06	1.16599e+06	NA	NA	NA	Peak Found	Not Found	High	High	Not Found	Not Found	1	NA
EUC63026	actin-related protein 2/3 complex subunit 5	0	8.342	14	1	2	1	159	17.2	4.89	5.99	1	0	#DIV/0!	NA	NA	NA	NA	NA	NA	Not Found	High	High	Not Found	Not Found	Not Found	1	NA
EUC61478	signal peptidase complex catalytic subunit SEC11	0	8.325	2	1	4	1	542	60.5	6.55	12.49	1	0	0.201652	379805	1.47015e+06	1.66146e+06	3136101	7.28622e+06	6.99098e+06	High	Peak Found	Peak Found	High	High	High	1	NA
EUC55634	polysaccharide deacetylase from carbohydrate esterase family CE4 protein, putative	0	8.298	4	1	2	1	470	49.6	5.81	7.61	1	0	4.05137	78005	1.11855e+06	1.06667e+06	206882	162284	189467	Peak Found	Peak Found	High	High	Peak Found	Peak Found	1	NA
EUC58641	histone H3	0	8.249	23	5	18	5	143	16.2	11.37	32.76	5	0	4.6149	6.7003e+06	2.27941e+07	18929488	3.37171e+06	3526336	3.59489e+06	High	High	High	High	High	High	1	NA
EUC65537	oxysterol-binding family protein	0	8.247	3	1	3	1	434	48.3	7.21	6.69	1	0	#DIV/0!	NA	508877	401840	NA	NA	NA	High	Not Found	High	High	Not Found	Not Found	1	NA
EUC53592	Tim44 domain protein	0	8.237	7	2	3	2	268	30.2	10.05	4.53	2	0	0.419219	175504	944200	816121	888154	1.83115e+06	1.89839e+06	Peak Found	Peak Found	Peak Found	Peak Found	High	High	1	NA
EUC56716	decaprenyl-diphosphate synthase protein	0	8.193	4	1	1	1	479	52.5	8.6	3.51	1	0	0.6668	NA	197694	NA	303803	NA	289161	Not Found	High	Peak Found	Not Found	Not Found	Peak Found	1	NA
EUC62216	cofilin/tropomyosin-type actin-binding protein	0	8.189	6	1	1	1	337	36.5	5.5	2.42	1	0	#DIV/0!	NA	NA	NA	NA	NA	NA	Not Found	Not Found	Not Found	Not Found	High	Not Found	1	NA
EUC65530	F-box-like protein	0	8.157	2	1	2	1	559	62.8	8.32	6.91	1	0	#DIV/0!	37274.6	1.08816e+06	1.15438e+06	NA	NA	NA	Peak Found	Not Found	High	High	Not Found	Not Found	1	NA
EUC67451	NADH dehydrogenase (ubiquinone) 1 beta subcomplex protein	0	8.153	5	2	7	2	378	40.9	7.68	6.52	2	0	0.11824	482370	1.61781e+06	1.61568e+06	4.61592e+06	1.24814e+07	1.43291e+07	High	High	Peak Found	High	High	High	1	NA
EUC59014	transmembrane protein, putative	0	8.127	10	1	1	1	185	20.8	7.9	2.69	1	0	#DIV/0!	NA	NA	NA	NA	130181	238931	Not Found	Not Found	Not Found	Not Found	Peak Found	High	1	NA
EUC54806	FGGY-family carbohydrate kinase, putative	0	8.105	3	1	1	1	606	64.3	5.74	2.43	1	0	#DIV/0!	NA	402910	323247	NA	NA	NA	Not Found	Not Found	High	Peak Found	Not Found	Not Found	1	NA
EUC55659	RNA recognition motif protein	0	8.062	8	1	1	1	166	18.4	6	2.31	1	0	1.63797	NA	491201	521765	NA	299570	318858	Not Found	Not Found	High	Peak Found	Peak Found	Peak Found	1	NA
EUC54917	phytanoyl-CoA dioxygenase	0	8.058	7	1	1	1	315	35.5	6.6	3.22	1	0	#DIV/0!	NA	NA	460465	NA	NA	NA	Not Found	Not Found	Not Found	High	Not Found	Not Found	1	NA
EUC63999	carnitine/acyl carnitine carrier protein, putative	0	8.034	1	1	4	1	1019	110.5	5.76	9.37	1	0	0.704349	39148.6	610686	566813	75660.6	736401	915276	Peak Found	Peak Found	High	High	High	High	1	NA
EUC67229	malignant T-cell-amplified sequence-like protein	0	8.017	7	1	3	1	172	18.4	8.59	8.81	1	0	0.120358	NA	114092	NA	1.37631e+06	694358	773136	Not Found	High	Peak Found	Not Found	High	High	1	NA
EUC67633	glutathione transferase, putative	0	7.986	5	1	1	1	263	29.6	5.4	2.84	1	0	11.2274	303102	1.39032e+06	1.36494e+06	NA	72778.4	108823	High	Not Found	Peak Found	Peak Found	Peak Found	Peak Found	1	NA
EUC62105	beta-glucan synthesis-associated protein SKN, putative	0	7.93	2	1	2	1	687	75.2	6.46	6.43	1	0	#DIV/0!	NA	NA	NA	158220	359655	476738	Not Found	High	Not Found	Not Found	High	Peak Found	1	NA
EUC56931	D-serine dehydratase	0	7.929	5	1	2	1	467	50.5	7.24	7.61	1	0	0.876284	NA	244267	290509	83388.5	349054	482973	Not Found	Peak Found	Peak Found	Peak Found	High	High	1	NA
EUC57203	glycoside hydrolase family 115 protein	0	7.927	3	2	2	2	997	109.6	6.89	3.9	2	0	0.931906	299836	957239	803933	266852	646301	1298452	High	Peak Found	Peak Found	Peak Found	Peak Found	High	1	NA
EUC66873	fatty acid elongase	0	7.889	5	1	1	1	277	31.8	9.04	3.63	1	0	0.286633	24402.9	275086	427630	1.51823e+06	526512	492017	Peak Found	Peak Found	Peak Found	Peak Found	High	Peak Found	1	Met-loss [N-Term]
EUC54824	transmembrane protein, putative	0	7.886	8	1	2	1	191	19.7	6.27	5.35	1	0	#DIV/0!	NA	NA	NA	NA	NA	NA	Not Found	Not Found	High	High	Not Found	Not Found	1	NA
EUC54554	membrane transporter, putative	0	7.882	5	1	1	1	274	30.7	9.95	3.37	1	0	#DIV/0!	532491	1423691	1.59005e+06	NA	NA	NA	High	Not Found	Peak Found	Peak Found	Not Found	Not Found	1	NA
EUC63770	WSC-domain protein, putative	0	7.871	3	1	1	1	423	46.2	7.49	2.49	1	0	2.30232	666194	1.26527e+06	1.24089e+06	804938	294260	278694	Peak Found	High	Peak Found	Peak Found	Peak Found	Peak Found	1	NA
EUC65036	substrate carrier family protein ucpB	0	7.862	5	1	1	1	337	36.8	9.69	3.45	1	0	#DIV/0!	NA	NA	NA	643055	269976	186897	Not Found	High	Not Found	Not Found	Peak Found	Peak Found	1	NA
EUC57297	P-loop nucleoside triphosphate hydrolase, putative	0	7.857	5	2	3	2	735	82.2	5.86	5.89	2	0	0.458353	71353.7	359508	781718	436746	1.05875e+06	1.15002e+06	Peak Found	High	Peak Found	High	High	Peak Found	1	NA
EUC55445	GPR1/FUN34/yaaH family protein	0	7.854	10	1	1	1	234	25.1	7.5	3.58	1	0	0.938535	207164	286850	363904	339988	298396	275720	Peak Found	High	Peak Found	Peak Found	Peak Found	Peak Found	1	Met-loss+Acetyl [N-Term]
EUC66514	NADH-ubiquinone reductase complex 1 MLRQ subunit	0	7.808	27	2	3	2	100	11.3	9.88	7.76	2	0	#DIV/0!	NA	647782	588120	NA	NA	NA	Not Found	Not Found	High	High	Not Found	Not Found	1	NA
EUC54385	DUF2235 domain protein	0	7.796	5	2	4	2	392	43.5	5.5	8.03	2	0	2.31909	NA	1.46284e+06	1.18287e+06	182706	905932	622626	Not Found	Peak Found	High	High	High	Peak Found	1	NA
EUC63403	urease accessory protein UreG	0	7.766	7	1	1	1	288	31	6.29	3.43	1	0	2.12139	NA	412329	335137	NA	189803	162543	Not Found	Not Found	Peak Found	Peak Found	High	Peak Found	1	NA
EUC61526	transmembrane protein, putative	0	7.75	9	2	2	2	290	32.6	8.41	4.84	2	0	0.0828258	NA	89810.9	74390.9	1.07565e+06	803835	1.09426e+06	Not Found	High	Peak Found	Peak Found	Peak Found	High	1	NA
EUC57867	AP-2 adaptor complex subunit mu, putative	0	7.718	5	2	7	2	425	47.9	8.81	12.91	2	0	0.685079	419204	1.1352e+06	1.16802e+06	1.77995e+06	1.13127e+06	1.06266e+06	High	High	High	High	High	High	1	NA
EUC57283	glycoside hydrolase family 16 protein	0	7.649	2	1	2	1	627	68.9	4.89	5.12	1	0	#DIV/0!	NA	219694	214097	NA	NA	NA	Not Found	Not Found	High	High	Not Found	Not Found	1	NA
EUC65045	outer membrane protein IML2	0	7.614	4	3	3	3	678	73.5	6.95	6.04	3	0	0.750046	1.10994e+06	1.01842e+06	1.21764e+06	1.14432e+06	1.62848e+06	1.68828e+06	High	Peak Found	Peak Found	High	Peak Found	Peak Found	1	NA
EUC55144	FAD-dependent oxidoreductase	0	7.599	5	2	4	2	357	39.1	6.84	8.37	2	0	0.677152	467771	249130	1.07755e+06	1.22067e+06	719301	710028	Peak Found	High	Peak Found	High	High	High	1	NA
EUC65982	small guanosine triphosphatase family (GTPase)-like Ras family protein	0	7.585	7	1	2	1	241	26.9	4.77	6.72	1	0	1.53467	NA	232525	273501	195302	168806	130485	Not Found	High	Peak Found	High	Peak Found	Peak Found	1	NA
EUC59481	oxidoreductase, putative	0	7.581	8	1	1	1	204	22.6	9.01	3.17	1	0	#DIV/0!	NA	NA	NA	468874	455096	388280	Not Found	Peak Found	Not Found	Not Found	High	Peak Found	1	NA
EUC66655	Gpi16 subunit GPI transamidase component	0	7.503	3	1	1	1	555	61.9	6.61	2.56	1	0	#DIV/0!	NA	NA	NA	NA	NA	NA	Not Found	Not Found	Not Found	Not Found	High	Not Found	1	NA
EUC67645	hypothetical protein	0	7.492	8	2	3	2	248	28.1	6.52	7.12	2	0	5.20005	NA	3.80578e+06	3.17817e+06	338328	992305	683947	Not Found	Peak Found	High	High	Peak Found	Peak Found	1	NA
EUC63889	pi-PLC-X domain protein	0	7.478	8	2	2	2	670	74.5	6.64	6.54	2	0	1.61634	NA	788643	598225	238996	514688	533363	Not Found	High	High	Peak Found	Peak Found	Peak Found	1	NA
EUC61048	dihydrodipicolinate synthetase family protein	0	7.466	9	2	2	2	309	33	7.05	4.39	2	0	0.280359	111928	234682	354080	554532	1.48408e+06	460645	Peak Found	Peak Found	Peak Found	Peak Found	High	High	1	NA
EUC60336	S4 RNA-binding domain protein	0	7.414	5	1	2	1	373	41.8	9.73	6.56	1	0	0.189422	109281	1.08189e+06	1.14272e+06	2.63601e+06	3.38983e+06	6295329	Peak Found	High	Peak Found	Peak Found	Peak Found	High	1	NA
EUC67117	copper radical oxidase	0	7.338	3	3	9	1	625	67.4	5.24	9.39	3	0	1.7106	274499	1.03039e+06	870464	NA	NA	423896	Peak Found	Not Found	Peak Found	High	Not Found	Peak Found	1	NA
EUC65677	transmembrane protein, putative	0	7.336	3	1	2	1	367	39.1	6.65	5.33	1	0	0.164247	NA	85719.2	108302	860260	443842	467816	Not Found	High	Peak Found	Peak Found	Peak Found	High	1	NA
EUC59434	tyrosinase tyrosinase: common central domain protein	0	7.294	2	1	1	1	615	69.7	5.03	2.9	1	0	#DIV/0!	NA	608588	568086	NA	NA	NA	Not Found	Not Found	High	Peak Found	Not Found	Not Found	1	NA
EUC59259	alpha/beta hydrolase	0	7.225	3	1	1	1	471	51.8	7.78	3.08	1	0	#DIV/0!	48909.3	606545	557009	NA	NA	NA	Peak Found	Not Found	High	Peak Found	Not Found	Not Found	1	NA
EUC53885	ThiJ/PfpI domain protein	0	7.159	8	1	2	1	251	27.2	5.33	5.25	1	0	0.949399	NA	365913	356643	NA	404923	356144	Not Found	Not Found	Peak Found	Peak Found	High	High	1	NA
EUC62589	histone H2A	0	7.153	11	2	12	2	147	15.7	10.43	26.84	2	0	3.29894	5341856	23166429	20636934	4.36737e+06	5.19474e+06	5335140	High	High	High	High	High	High	1	NA
EUC63321	serine protease	0	7.107	4	1	3	1	402	42.4	9.5	9.23	1	0	1.28339	NA	961624	927405	NA	846172	625734	Not Found	Not Found	High	Peak Found	High	High	1	NA
EUC65936	vegetative incompatibility protein HET-E-1, putative	0	7.097	5	1	1	1	530	57.3	7.02	3.08	1	0	#DIV/0!	NA	NA	NA	NA	NA	NA	Not Found	Not Found	Not Found	Not Found	Not Found	High	1	NA
EUC66970	signal peptidase	0	7.084	6	1	5	1	181	20.9	9.8	13.36	1	0	0.146409	143296	744816	586896	3.71825e+06	2.99793e+06	3358360	Peak Found	High	Peak Found	Peak Found	High	High	1	NA
EUC56884	Pre-mRNA-splicing factor ATP-dependent RNA helicase prp43	0	7.072	4	2	2	2	673	76.1	7.71	2.72	2	0	1.84197	132374	651847	678208	229215	270091	294641	Peak Found	Peak Found	High	High	Peak Found	Peak Found	1	NA
EUC63257	plastocyanin-like domain protein, putative	0	7.07	10	2	4	2	167	18.6	9.22	5.2	2	0	3.55971	486806	1.6886e+06	1.55445e+06	NA	349266	NA	Peak Found	Not Found	High	High	Peak Found	Not Found	1	NA
EUC67608	Pre protein translocase Sec sec61-beta subunit	0	7.055	35	1	1	1	107	11.2	11.3	3.64	1	0	#DIV/0!	NA	NA	NA	479088	NA	NA	Not Found	High	Not Found	Not Found	Not Found	Not Found	1	Met-loss+Acetyl [N-Term]
EUC65402	60S ribosomal protein L7/L12	0	7.03	19	2	4	2	101	10.9	8.32	5.62	2	0	0.996585	61721.3	789514	465862	162804	766478	392328	Peak Found	Peak Found	High	Peak Found	High	High	1	NA
EUC59387	peptidase family S41 domain protein	0	7.029	4	2	29	1	639	70.3	7.36	58.27	2	0	0.360718	7.41698e+06	4.54775e+07	5.47884e+07	2.06792e+07	129832702	148011738	High	High	High	High	High	High	1	NA
EUC66129	kynureninase	0	7.026	6	1	1	1	301	33.6	7.36	2.73	1	0	1.41386	NA	557722	725638	521983	463312	376255	Not Found	High	Peak Found	Peak Found	Peak Found	Peak Found	1	NA
EUC58526	brain protein	0	7.022	10	1	4	1	118	12.9	10.17	11.04	1	0	0.196433	2831157	795889	936183	6.64838e+06	8.01259e+06	8569517	High	High	Peak Found	Peak Found	High	High	1	Met-loss+Acetyl [N-Term]
EUC62510	retrieval of early ER protein Rer1	0	7.004	18	2	2	2	209	24.4	7.42	5.73	2	0	0.571172	88705.6	122553	197327	475914	133399	106033	Peak Found	High	Peak Found	Peak Found	Peak Found	Peak Found	1	NA
EUC54746	solute carrier family 25 protein	0	6.997	4	1	1	1	358	38.5	10.32	3.37	1	0	0.563641	NA	NA	207436	559399	301027	243660	Not Found	High	Not Found	Peak Found	Peak Found	Peak Found	1	NA
EUC65021	hypothetical protein	0	6.971	9	1	1	1	324	35.5	6.52	2.52	1	0	#DIV/0!	NA	460951	394048	NA	NA	NA	Not Found	Not Found	High	Peak Found	Not Found	Not Found	1	NA
EUC67311	DNA damage repair protein, putative	0	6.95	1	1	1	1	978	107	8.82	2.82	1	0	0.277008	NA	140886	150032	764430	365054	445840	Not Found	High	Peak Found	Peak Found	Peak Found	Peak Found	1	NA
EUC60958	glutathione S-transferase	0	6.939	9	1	1	1	232	26	7.03	3.13	1	0	1.03469	149803	386189	NA	376311	139713	261008	Peak Found	Peak Found	Peak Found	Not Found	Peak Found	High	1	Met-loss+Acetyl [N-Term]
EUC65330	sucrose transporter	0	6.936	2	1	1	1	564	60.5	6.58	3.26	1	0	#DIV/0!	NA	NA	NA	674643	258726	255818	Not Found	High	Not Found	Not Found	Peak Found	Peak Found	1	NA
EUC66251	mucoidy inhibitor A	0	6.912	3	2	2	1	586	63.9	5.63	4.41	2	0	0.169547	NA	67398.8	NA	219743	391429	581394	Not Found	Peak Found	Peak Found	Not Found	Peak Found	High	1	NA
EUC65351	NAD-binding rossmann fold oxidoreductase	0	6.837	7	2	3	2	372	40.9	6.98	7.41	2	0	8.80691	192924	950953	1.0204e+06	NA	81915.9	NA	Peak Found	Not Found	High	High	Peak Found	Not Found	1	NA
EUC63331	translation initiation factor eIF-2B alpha subunit	0	6.834	2	1	2	1	448	49.2	7.97	5.65	1	0	1.06363	125197	716958	632081	169212	546582	670242	Peak Found	Peak Found	Peak Found	Peak Found	High	High	1	NA
EUC56252	vacuolar ATP synthase subunit s1	0	6.809	7	1	1	1	284	30.8	6.42	3.62	1	0	0.651486	NA	572490	457783	NA	747025	834394	Not Found	Not Found	Peak Found	Peak Found	Peak Found	High	1	NA
EUC64339	vacuolar protein sorting-associated protein 26B	0	6.807	6	1	4	1	297	34.9	7.18	7.29	1	0	0.443515	146626	162792	217580	631456	264077	292698	High	High	Peak Found	Peak Found	High	High	1	NA
EUC54123	p21 activated kinase, putative	0	6.779	2	1	1	1	705	76.7	7.5	3.16	1	0	0.515972	NA	141847	NA	NA	271715	278111	Not Found	Not Found	Peak Found	Not Found	Peak Found	High	1	NA
EUC53660	cleft lip and palate transmembrane protein	0	6.755	2	1	1	1	574	65.5	6.84	2.35	1	0	0.00923455	33690.7	NA	NA	1.52615e+06	3.75561e+06	5663234	Peak Found	Peak Found	Not Found	Not Found	Peak Found	High	1	NA
EUC66196	band 7 family protein, putative	0	6.67	5	2	2	2	370	39.2	6.57	4.33	2	0	#DIV/0!	NA	1.45232e+06	736048	NA	NA	NA	Not Found	Not Found	High	Peak Found	Not Found	Not Found	1	NA
EUC54056	importin-13 protein	0	6.665	1	1	1	1	1000	107.7	5.26	2.29	1	0	2.99818	NA	233998	288176	87081.7	NA	NA	Not Found	Peak Found	Peak Found	High	Not Found	Not Found	1	NA
EUC60987	peroxisomal ABC transporter	0	6.66	4	1	1	1	747	81.8	9.26	2.86	1	0	1.23109	NA	387040	220749	NA	253111	240591	Not Found	Not Found	Peak Found	Peak Found	High	Peak Found	1	NA
EUC66428	AFG1-like ATPase	0	6.656	4	1	3	1	482	53.8	8.27	9.68	1	0	0.305286	206751	307439	356987	1.01374e+06	963800	876102	High	High	Peak Found	Peak Found	Peak Found	High	1	NA
EUC57119	striatin-like protein	0	6.647	1	1	1	1	1248	137.7	5.12	3.29	1	0	#DIV/0!	NA	426733	349376	NA	NA	NA	Not Found	Not Found	High	Peak Found	Not Found	Not Found	1	NA
EUC53884	eukaryotic peptide chain release factor GTP-binding subunit	0	6.636	2	2	3	2	565	61.9	7.24	4.34	2	0	0.754457	514673	923103	1.07866e+06	715558	1.41715e+06	1.20272e+06	Peak Found	High	High	High	Peak Found	Peak Found	1	NA
EUC62302	FAD-binding domain oxidoreductase	0	6.597	4	1	1	1	366	40.7	9.67	2.34	1	0	#DIV/0!	NA	NA	NA	217734	466838	271568	Not Found	Peak Found	Not Found	Not Found	High	Peak Found	1	NA
EUC54890	pyridoxal kinase	0	6.593	4	1	2	1	379	41.4	6.47	6.27	1	0	#DIV/0!	NA	NA	NA	NA	NA	NA	Not Found	Not Found	High	High	Not Found	Not Found	1	NA
EUC56613	histidyl-tRNA synthetase	0	6.579	3	2	6	2	578	63.6	8.16	13.89	2	0	2.14372	407557	1.95012e+06	2.08245e+06	231922	1067305	771993	High	Peak Found	High	High	Peak Found	High	1	NA
EUC65727	peroxisomal 2,4-dienoyl-CoA reductase	0	6.568	5	1	1	1	302	32.3	8.65	2.89	1	0	0.22676	82270.4	NA	NA	528256	253393	306776	Peak Found	High	Not Found	Not Found	Peak Found	Peak Found	1	NA
EUC54923	thiamine-phosphate diphosphorylase/hydroxyethylthiazole kinase	0	6.535	2	1	4	1	780	81.2	6.52	8.91	1	0	1.11141	256821	773060	687932	559821	588634	397163	High	High	Peak Found	Peak Found	High	High	1	NA
EUC64873	2-nitropropane dioxygenase family protein, putative	0	6.493	11	2	3	2	330	35.4	8.02	6.44	2	0	0.123047	NA	86148	NA	NA	641616	758635	Not Found	Not Found	Peak Found	Not Found	High	High	1	NA
EUC66318	import inner membrane translocase subunit Tim54	0	6.485	2	1	2	1	506	57.3	8.98	5.04	1	0	0.359993	49399.6	146431	176818	309265	358872	367018	Peak Found	Peak Found	Peak Found	Peak Found	High	High	1	NA
EUC61551	transmembrane protein, putative	0	6.484	3	2	3	2	749	81.9	5.59	7.58	2	0	0.793766	116341	1.082e+06	1.32673e+06	705558	1.44201e+06	1.03356e+06	Peak Found	High	Peak Found	Peak Found	High	High	1	NA
EUC66712	RNA recognition motif protein	0	6.475	4	1	1	1	410	42.8	6.87	2.74	1	0	1.07206	385403	706906	787795	1.10266e+06	357263	293808	High	Peak Found	Peak Found	Peak Found	Peak Found	Peak Found	1	NA
EUC59634	UPF0662 protein	0	6.456	2	1	3	1	441	50.3	5.53	9.34	1	0	8.75046	133964	1110730	991584	85187	NA	NA	Peak Found	Peak Found	High	High	Not Found	Not Found	1	NA
EUC57164	hypothetical protein	0	6.443	9	1	1	1	176	18.6	5.5	3.66	1	0	0.564257	170727	499642	596256	462889	884481	897392	Peak Found	Peak Found	Peak Found	Peak Found	Peak Found	High	1	NA
EUC61732	K+-H+ exchange-like protein	0	6.443	7	1	1	1	304	34.3	9.26	3.62	1	0	0.404576	NA	176821	189169	339885	295415	721638	Not Found	Peak Found	Peak Found	Peak Found	Peak Found	High	1	NA
EUC57000	NADH-ubiquinone oxidoreductase 12 kDa subunit	0	6.421	23	2	3	2	75	8.9	7.28	6.71	2	0	0.382443	245746	688894	619871	945055	2.17837e+06	941256	Peak Found	Peak Found	High	High	High	Peak Found	1	Met-loss+Acetyl [N-Term]
EUC61062	ribosomal protein L16	0	6.332	5	1	1	1	222	24.2	11.11	2.88	1	0	0.536647	NA	335315	266927	290036	755967	637343	Not Found	Peak Found	Peak Found	Peak Found	Peak Found	High	1	NA
EUC59602	amidohydrolase domain protein	0	6.331	5	2	2	2	458	49.3	6.6	4.75	2	0	8.60518	212273	1.03966e+06	1.20882e+06	NA	95320.4	NA	Peak Found	Not Found	High	High	Peak Found	Not Found	1	NA
EUC67231	Sly1 vesicle trafficking Sec1-like protein	0	6.293	2	1	1	1	684	73.9	5.92	2.86	1	0	#DIV/0!	NA	464967	539813	NA	NA	NA	Not Found	Not Found	Peak Found	High	Not Found	Not Found	1	NA
EUC56117	hypothetical protein	0	6.293	9	1	1	1	178	18.2	4.97	2.79	1	0	1.76123	142737	746986	686628	NA	298343	NA	Peak Found	Not Found	Peak Found	Peak Found	High	Not Found	1	NA
EUC60628	PAC2 family protein	0	6.263	9	1	1	1	256	27.3	5.24	3.39	1	0	#DIV/0!	NA	NA	NA	NA	NA	NA	Not Found	Not Found	Not Found	Not Found	Not Found	High	1	NA
EUC57335	thioredoxin domain protein	0	6.256	9	1	2	1	159	17	8.28	5.99	1	0	2.55642	NA	784821	798284	115354	423229	390316	Not Found	Peak Found	Peak Found	High	High	Peak Found	1	NA
EUC62805	5'-nucleotidase, carboxy-terminal domain protein	0	6.252	2	1	1	1	658	73.9	6.62	2.86	1	0	0.287814	168209	422619	694964	NA	1.34183e+06	1.63647e+06	Peak Found	Not Found	Peak Found	Peak Found	High	Peak Found	1	Met-loss [N-Term]
EUC56278	transmembrane protein, putative	0	6.158	6	1	1	1	278	30.3	9.95	2.41	1	0	#DIV/0!	NA	NA	NA	214596	142756	244338	Not Found	High	Not Found	Not Found	Peak Found	Peak Found	1	NA
EUC57711	Pre-rRNA processing protein, Nop58p	0	6.143	2	1	1	1	571	62.3	9.04	2.51	1	0	2.59885	195927	1.05113e+06	824012	NA	307676	223603	Peak Found	Not Found	Peak Found	High	Peak Found	Peak Found	1	NA
EUC57731	import protein Pam17	0	6.137	7	1	3	1	196	22.1	9.89	9.38	1	0	0.732662	228658	1.18721e+06	992143	660501	1.44196e+06	1.1842e+06	High	High	Peak Found	Peak Found	High	Peak Found	1	NA
EUC64031	O-FucT domain protein, putative	0	6.137	3	1	1	1	494	56	8.88	2.58	1	0	#DIV/0!	NA	NA	NA	NA	216914	195957	Not Found	Not Found	Not Found	Not Found	Peak Found	High	1	NA
EUC53661	gly-Xaa carboxypeptidase	0	6.118	3	1	1	1	603	65.3	6.87	2.53	1	0	0.367042	67873.5	NA	238808	NA	412329	423222	Peak Found	Not Found	Not Found	Peak Found	High	Peak Found	1	NA
EUC55772	hypothetical protein	0	6.117	8	1	1	1	149	16.2	5.07	2.95	1	0	1.02726	NA	516786	387778	NA	690448	190111	Not Found	Not Found	Peak Found	Peak Found	High	Peak Found	1	NA
EUC66061	ubiquitin carboxyl-terminal hydrolase	0	6.098	2	1	1	1	790	86.3	5.52	2.95	1	0	#DIV/0!	NA	379542	505967	NA	NA	NA	Not Found	Not Found	Peak Found	High	Not Found	Not Found	1	NA
EUC55205	cytochrome P450 family monooxygenase pc-3	0	6.088	2	1	1	1	611	69.1	7.42	2.66	1	0	#DIV/0!	103176	1.08138e+06	858283	NA	NA	NA	Peak Found	Not Found	Peak Found	High	Not Found	Not Found	1	NA
EUC58829	pyruvate carrier protein, putative	0	6.085	7	1	6	1	150	16.3	9.44	13.17	1	0	0.26515	46895.4	2.56534e+06	2.65405e+06	1.73033e+06	8474609	9656591	High	High	High	High	High	High	1	Met-loss+Acetyl [N-Term]
EUC55013	hypothetical protein	0	6.048	5	1	1	1	212	23	5.72	2.81	1	0	4.2593	519143	655223	679015	NA	145861	144230	High	Not Found	Peak Found	Peak Found	Peak Found	Peak Found	1	NA
EUC65692	transporter particle (TRAPP) component	0	6.042	5	1	1	1	236	25.9	8.97	2.5	1	0	0.69891	NA	NA	191032	239888	234170	345929	Not Found	Peak Found	Not Found	Peak Found	Peak Found	High	1	NA
EUC64474	short chain dehydrogenase/reductase family protein	0	6.016	4	1	2	1	304	31.9	6.95	4.9	1	0	#DIV/0!	NA	402312	383795	NA	NA	NA	Not Found	Not Found	High	High	Not Found	Not Found	1	NA
EUC66306	hypothetical protein	0	5.936	2	1	1	1	448	48.3	5.85	2.34	1	0	2.08705	NA	515770	642894	185707	303906	343139	Not Found	Peak Found	Peak Found	High	Peak Found	Peak Found	1	NA
EUC55942	BTB/POZ domain protein	0	5.921	7	2	2	2	273	30.4	5.62	4.6	2	0	#DIV/0!	NA	1.78139e+06	1.25054e+06	NA	NA	NA	Not Found	Not Found	High	High	Not Found	Not Found	1	NA
EUC56049	cytidine and deoxycytidylate deaminase zinc-binding region protein	0	5.92	14	1	1	1	152	16.4	5.58	3.71	1	0	4.91783	NA	11057206	11095248	621031	3.11393e+06	3.02181e+06	Not Found	Peak Found	Peak Found	High	Peak Found	Peak Found	1	NA
EUC64794	periplasmic-binding protein-like protein II, putative	0	5.913	7	1	1	1	147	16.8	7.05	2.37	1	0	#DIV/0!	NA	658254	846295	NA	NA	NA	Not Found	Not Found	Peak Found	High	Not Found	Not Found	1	NA
EUC53848	DUF1479 domain protein	0	5.907	4	1	2	1	312	35.7	7.46	4.68	1	0	0.549052	133085	269744	291353	482412	422597	359318	Peak Found	Peak Found	Peak Found	Peak Found	High	High	1	NA
EUC63210	MSP (major sperm protein) domain protein	0	5.831	6	1	3	1	397	43.1	5.35	8.39	1	0	1.04967	NA	628971	407452	394260	502639	584166	Not Found	High	Peak Found	Peak Found	High	High	1	Met-loss+Acetyl [N-Term]
EUC54963	Zf-MYND domain protein	0	5.821	6	1	1	1	230	26.2	9.23	3.2	1	0	0.25001	124732	NA	NA	710074	396279	390374	Peak Found	Peak Found	Not Found	Not Found	Peak Found	High	1	NA
EUC55143	D-amino-acid oxidase	0	5.808	6	1	1	1	356	38.8	7.8	3.1	1	0	#DIV/0!	NA	NA	NA	NA	NA	NA	Not Found	High	Not Found	Not Found	Not Found	Not Found	1	NA
EUC62411	zinc type alcohol dehydrogenase, putative	0	5.801	3	1	2	1	373	40.3	5.27	4.91	1	0	5.15176	38842.4	1.13946e+06	1153020	83099.8	218586	NA	Peak Found	Peak Found	High	High	Peak Found	Not Found	1	NA
EUC56223	RNA recognition motif 2 gar2-like protein	0	5.797	3	1	1	1	534	54.1	8.24	2.7	1	0	#DIV/0!	NA	408648	352751	NA	NA	NA	Not Found	Not Found	High	Peak Found	Not Found	Not Found	1	NA
EUC65696	tyrosinase tyrosinase: common central domain protein	0	5.783	3	1	1	1	362	41	7.24	2.55	1	0	2.06079	NA	238874	191839	NA	125239	83764.7	Not Found	Not Found	High	Peak Found	Peak Found	Peak Found	1	NA
EUC65962	senescence-associated protein	0	5.775	4	1	1	1	448	47.7	6.86	2.83	1	0	#DIV/0!	NA	361774	NA	NA	NA	NA	Not Found	Not Found	High	Not Found	Not Found	Not Found	1	NA
EUC67476	molybdenum cofactor biosynthesis protein	0	5.772	4	1	1	1	664	69.9	6.89	3.61	1	0	0.517116	NA	125295	NA	263375	182995	280521	Not Found	Peak Found	Peak Found	Not Found	Peak Found	High	1	NA
EUC65028	peroxisomal biogenesis factor 11	0	5.711	4	1	1	1	273	30.6	10.21	2.42	1	0	0.472394	NA	276125	233431	NA	626405	452262	Not Found	Not Found	Peak Found	Peak Found	High	Peak Found	1	NA
EUC66131	alpha/beta-hydrolase	0	5.684	13	2	3	2	318	35.6	5.82	1.96	2	0	#DIV/0!	22486.4	1.34529e+06	1.58636e+06	NA	NA	NA	Peak Found	Not Found	High	High	Not Found	Not Found	1	NA
EUC58735	hypothetical protein	0	5.683	4	1	2	1	342	36	5.5	6.83	1	0	3.76001	120755	1.09532e+06	823107	NA	180778	NA	Peak Found	Not Found	High	High	Peak Found	Not Found	1	NA
EUC59795	E3 ubiquitin-protein ligase MARCH6	0	5.666	1	2	4	2	1543	170.6	5.19	6.36	2	0	#DIV/0!	NA	NA	NA	323995	662984	920100	Not Found	Peak Found	Not Found	Not Found	High	High	1	NA
EUC59612	splicing factor 3B subunit 1	0	5.632	1	1	2	1	1159	128.9	6.3	3.38	1	0	0.903499	88747.8	480632	616450	536585	293598	482301	High	High	Peak Found	Peak Found	Peak Found	Peak Found	1	NA
EUC59274	carboxyesterase-postia placenta Mad-698-R-like protein	0	5.626	2	1	2	1	555	60	8.66	5.09	1	0	0.964105	360410	690009	707715	803206	497657	522729	Peak Found	Peak Found	Peak Found	High	Peak Found	High	1	NA
EUC64079	glycoside hydrolase family 16 protein	0	5.601	2	1	4	1	603	66	4.94	11.29	1	0	0.659348	454891	1.72608e+06	1741882	1.62805e+06	2.01209e+06	2.30946e+06	Peak Found	Peak Found	High	High	Peak Found	High	1	NA
EUC60451	hypothetical protein	0	5.597	9	1	2	1	128	14	4.53	4.85	1	0	12.3607	NA	1.26378e+06	1.22182e+06	109602	74872.6	117159	Not Found	Peak Found	High	High	Peak Found	Peak Found	1	NA
EUC53545	pectate lyase	0	5.568	3	1	2	1	423	44.8	6.09	5.18	1	0	#DIV/0!	NA	1.29789e+06	1.5825e+06	NA	NA	NA	Not Found	Not Found	High	High	Not Found	Not Found	1	NA
EUC57417	S-adenosyl-L-methionine-dependent methyltransferase	0	5.567	5	1	2	1	271	30.3	5.1	4.84	1	0	4.45571	NA	1.38882e+06	1.24948e+06	NA	384163	207953	Not Found	Not Found	High	High	Peak Found	Peak Found	1	NA
EUC64952	SPT16-general chromatin factor (subunit of the heterodimeric FACT complex), putative	0	5.537	1	1	1	1	1067	119	6.16	3.09	1	0	0.723242	NA	215297	228331	321247	268105	330732	Not Found	High	Peak Found	Peak Found	Peak Found	Peak Found	1	NA
EUC61648	O-acetylhomoserine (thiol)-lyase	0	5.53	3	1	1	1	454	48.4	6.77	3.65	1	0	0.300521	138615	306211	383311	918559	NA	NA	Peak Found	High	Peak Found	Peak Found	Not Found	Not Found	1	NA
EUC67055	Myo-inositol-1(Or 4)-monophosphatase	0	5.479	4	1	2	1	299	32.1	5.34	5.38	1	0	#DIV/0!	NA	675574	731025	NA	NA	NA	Not Found	Not Found	High	High	Not Found	Not Found	1	NA
EUC67129	zinc maintenance protein, putative	0	5.444	1	1	1	1	691	78.7	7.91	3.04	1	0	0.255956	187080	112364	106295	707633	373523	504034	Peak Found	Peak Found	Peak Found	Peak Found	Peak Found	High	1	NA
EUC53641	peptidase inhibitor clitocypin protein	0	5.439	12	1	1	1	164	18.4	5.71	2.44	1	0	#DIV/0!	NA	NA	NA	151495	564115	432436	Not Found	Peak Found	Not Found	Not Found	High	Peak Found	1	NA
EUC67547	zinc-binding dehydrogenase family oxidoreductase	0	5.436	7	1	2	1	326	34.9	6.57	4.8	1	0	0.295293	171516	1.93119e+06	2001162	1.36859e+06	5543103	6.98594e+06	Peak Found	Peak Found	High	High	Peak Found	Peak Found	1	NA
EUC59133	UAA transporter family protein	0	5.432	2	1	2	1	529	57.7	10.02	3.98	1	0	#DIV/0!	NA	NA	NA	NA	407916	427535	Not Found	Not Found	Not Found	Not Found	High	High	1	NA
[truncated: 209 more rows]
