# Supplementary material for: A beneficial endornavirus enhances the fitness of the phytopathogenic fungus Rhizotonia solani
Source: mBio. 2026 Apr 20;17(5):e00166-26. doi: 10.1128/mbio.00166-26 (PMC13170352; doi:10.1128/mbio.00166-26)
Supplement: File S2 — List of proteins with altered accumulation. [file mbio.00166-26-s0002.xlsx]

## Sheet: Special Protein in Rs80 （107）
	File S2: List of proteins specifically expressed in secreted protein fraction of Rs80 strain
From	Entry	Gene Names	Protein names	Length	Accomulation	Function	Group
EUC56043	X8J149	RSOL_156710	Minor extracellular protease vpr protein	911	634121	Protease
EUC65568	X8JRC6	RSOL_448050	Reprolysin family zinc metalloprotease	887	2.86329e+06	Protease
EUC54549	X8IZC6	RSOL_056460	Aspartic protease	363	2.11822e+06	Protease
EUC64537	X8JL64	RSOL_513790	S1/P1 nuclease	282	9.06884e+07	Nuclease
EUC57763	X8J634	RSOL_230680	Patatin-like phospholipase domain protein	773	1.46678e+06	Lipase
EUC63164	X8JHK9	RSOL_481650	Beta-xylanase (EC 3.2.1.8)	317	820019	CAZymes: xylan
EUC53545	X8IUY3	RSOL_010220	Pectate lyase	423	4.32057e+06	CAZymes: pectin
EUC63836	X8JKW9	RSOL_431030	Pectate lyase (EC 4.2.2.2)	257	1.44859e+06	CAZymes: pectin
EUC62674	X8JG58	RSOL_425400	Isoamyl alcohol oxidase, putative	576	3.75382e+06	CAZymes: chitooligosaccharide
EUC53986	X8IY93	RSOL_024840	6-hydroxy-D-nicotine oxidase, putative	496	8.47894e+06	CAZymes: chitooligosaccharide
EUC59077	A0A0A1UJ51	RSOL_296490	chitin deacetylase (EC 3.5.1.41)	459	9.53998e+06	CAZymes: chitin
EUC56872	X8J4L9	RSOL_202320	Exo-beta-1,3-glucanase	459	1.11008e+07	CAZymes: beta-glucan
EUC65412	X8JNP5	RSOL_445780	Family 16 endo-1,3(4)-beta-glucanase from glycoside hydrolase, putative	315	5.49936e+07	CAZymes: beta-glucan
EUC56103	X8J196	RSOL_160510	Pathogenesis-related protein PR5K (Thaumatin family)	250	4.86504e+06	CAZymes: beta-glucan
EUC53560	X8IUZ3	RSOL_011570	Glutaminase GtaA	701	2.60329e+06	CAZymes
EUC57283	X8J4N4	RSOL_216390	Glycoside hydrolase family 16 protein	627	650686	CAZymes
EUC59464	A0A0A1UJZ0	RSOL_314310	Multicopper oxidase	608	2.65493e+07	CAZymes
EUC57222	X8J5K8	RSOL_213380	Conidial pigment biosynthesis oxidase Arb2, putative	567	4.15209e+07	CAZymes
EUC67785	X8JV67	RSOL_522890	thioredoxin-dependent peroxiredoxin (EC 1.11.1.24) (Thioredoxin peroxidase)	506	2.24136e+06	CAZymes
EUC66708	X8JUP1	RSOL_508000	Glycoside hydrolase catalytic core protein	386	1.09933e+07	CAZymes
EUC62380	X8JEJ6	RSOL_419430	Cell wall glycosyl hydrolase, putative	379	2.62217e+06	CAZymes
EUC61017	X8JBB3	RSOL_380460	Chitin-binding domain protein	243	2.88723e+06	CAZymes
EUC62215	X8JE42	RSOL_414270	Spherulin 4, putative	231	1.27853e+07	CAZymes
EUC56042	X8J2B4	RSOL_156300	COP8 protein, putative	138	1.58958e+07	CAZymes
EUC66393	X8JTR2	RSOL_475210	RNA helicase (EC 3.6.4.13)	1125	3.49403e+06	CAZymes
EUC65314	X8JNQ2	RSOL_444790	RNA-dependent RNA polymerase (EC 2.7.7.48)	877	2.01667e+06	/
EUC66061	X8JS70	RSOL_506200	Ubiquitin carboxyl-terminal hydrolase (EC 3.4.19.12)	790	1.32826e+06	/
EUC64489	X8JLB8	RSOL_513310	5-oxoprolinase	764	1.04637e+06	/
EUC58614	A0A0A1UI23	RSOL_268490	Transmembrane protein, putative	75	1.27056e+07	/
EUC64005	X8JJ63	RSOL_434230	Carnitine O-acetyltransferase	731	2.25457e+07	/
EUC57833	X8J691	RSOL_231530	DUF2828 domain protein	711	2.41044e+06	/
EUC58480	A0A0A1UI83	RSOL_258050	Peptidase family S41 domain protein	709	1.22912e+07	/
EUC67231	X8JVN2	RSOL_500540	Sly1 vesicle trafficking Sec1-like protein	684	1.50717e+06	/
EUC65414	X8JNY5	RSOL_445800	Membrane protein C3B8,06, putative	672	4.2438e+06	/
EUC56044	X8J3H1	RSOL_156720	Peptidase S41 family protein	640	766567	/
EUC53917	X8IW69	RSOL_019850	NLI interacting factor-like phosphatase	636	1.53527e+06	/
EUC59629	A0A0A1UKI0	RSOL_321680	Cofilin/tropomyosin-type actin-binding protein	623	1.08754e+06	/
EUC55478	X8IZC8	RSOL_116600	MUC1 extracellular alpha-1,4-glucan glucosidase-like protein, putative	621	1.11835e+07	/
EUC59434	A0A0A1UJW0	RSOL_313610	Tyrosinase tyrosinase: common central domain protein	615	1.76501e+06	/
EUC55205	X8IZK5	RSOL_100890	Cytochrome P450 family monooxygenase pc-3	611	2.04284e+06	/
EUC54018	X8IV53	RSOL_027360	Heat shock 70 kDa protein 12A	606	1.59538e+06	/
EUC54806	X8J0K7	RSOL_074380	FGGY-family carbohydrate kinase, putative	606	1.08924e+06	/
EUC66818	X8JV03	RSOL_509410	40S ribosomal protein S25	58	2.08193e+07	/
EUC57179	X8J6K2	RSOL_209840	Aspartic peptidase A1	568	1.52712e+07	/
EUC54699	X8IZP4	RSOL_067090	Xaa-pro aminopeptidase	564	6.5661e+06	/
EUC62606	X8JH44	RSOL_424220	Glutamyl-tRNA amidotransferase subunit A	564	3.77724e+06	/
EUC65530	X8JNI3	RSOL_447260	F-box-like protein	559	2.27982e+06	/
EUC67448	X8JWN8	RSOL_511050	Endoplasmic reticulum protein	554	1.80596e+06	/
EUC56223	X8J1J8	RSOL_166230	RNA recognition motif 2 gar2-like protein	534	1.1421e+06	/
EUC62301	X8JGA3	RSOL_416440	phenylalanine--tRNA ligase (EC 6.1.1.20) (Phenylalanyl-tRNA synthetase alpha subunit)	502	2.33791e+06	/
EUC63011	X8JIC2	RSOL_468940	Phytase esterase-like protein	488	836646	/
EUC59564	A0A0A1UKA5	RSOL_320130	Nitrosoguanidine resistance protein SNG1	486	1.45843e+06	/
EUC59259	A0A0A1UJG4	RSOL_305140	Alpha/beta hydrolase	471	1.21246e+06	/
EUC54051	X8IYJ3	RSOL_028310	Guanine deaminase (Guanase) (EC 3.5.4.3) (Guanine aminohydrolase)	457	1.23973e+06	/
EUC65537	X8JP26	RSOL_447340	Oxysterol-binding family protein	434	1.36608e+06	/
EUC66127	X8JQT2	RSOL_506960	Iron uptake cluster protein, putative	433	3.3059e+06	/
EUC62863	X8JIS0	RSOL_460220	Endoplasmic reticulum-derived transport vesicle ERV46 protein	429	1.87643e+06	/
EUC63316	X8JJB2	RSOL_489510	Transmembrane protein	410	1.98421e+06	/
EUC62591	X8JH27	RSOL_423870	Peptide hydrolase (EC 3.4.-.-)	409	3.01632e+06	/
EUC57311	X8J7V1	RSOL_217990	Epoxide hydrolase	378	1.66554e+07	/
EUC58509	A0A0A1UHV1	RSOL_260840	LYC1 C-terminal domain-containing protein	375	2.42451e+07	/
EUC55511	X8J2M1	RSOL_118540	peptidylprolyl isomerase (EC 5.2.1.8)	373	1.28956e+06	/
EUC66196	X8JSM8	RSOL_472430	Band 7 family protein, putative	370	3.28255e+06	/
EUC60411	X8JAV9	RSOL_340760	Ran GTPase-activating protein	358	3.12451e+06	/
EUC66093	X8JSV2	RSOL_506620	Transmembrane protein, putative	350	3.08347e+06	/
EUC53987	X8IWD4	RSOL_024850	6-hydroxy-D-nicotine oxidase, putative	349	7.99724e+06	/
EUC59212	A0A0A1UJL0	RSOL_302560	NADPH-dependent methylglyoxal reductase GRE2 protein, putative	349	2.92304e+06	/
EUC67273	X8JWA7	RSOL_500960	Methylglyoxal reductase (NADPH-dependent)	346	1.22658e+07	/
EUC66388	X8JTQ8	RSOL_475160	Aldo/keto reductase	344	1.38938e+07	/
EUC62278	X8JH53	RSOL_415500	GTP-binding nuclear protein	335	731687	/
EUC62794	X8JGL2	RSOL_455410	BTB/POZ domain protein	332	991581	/
EUC65021	X8JPB2	RSOL_495700	Uncharacterized protein	324	1.2825e+06	/
EUC66131	X8JSF2	RSOL_507000	Alpha/beta-hydrolase	318	2.95414e+06	/
EUC63334	X8JI45	RSOL_489890	Nitrilase/cyanide hydratase and apolipoprotein N-acyltransfe protein, putative	318	1.65615e+06	/
EUC66378	X8JTQ0	RSOL_474960	Ribokinase (EC 2.7.1.15)	317	854527	/
EUC64474	X8JLA9	RSOL_513160	Short chain dehydrogenase/reductase family protein	304	1.17916e+06	/
EUC67055	X8JSZ5	RSOL_518540	Inositol-1-monophosphatase (EC 3.1.3.25)	299	2.1099e+06	/
EUC62241	X8JG65	RSOL_414630	Rare lipoprotein A-like double-psi beta-barrel protein	296	2.34125e+06	/
EUC61090	X8JAP3	RSOL_382900	NAD(P)H-binding family protein	290	1.59335e+06	/
EUC65518	X8JR82	RSOL_447140	Phosphatidylethanolamine binding protein, putative	284	1.60881e+06	/
EUC53680	X8IV81	RSOL_015610	Rare lipoprotein A-like double-psi beta-barrel protein	281	2.25175e+06	/
EUC56982	X8J4X6	RSOL_206630	U1 small nuclear ribonucleoprotein A	279	693666	/
EUC54554	X8IZC9	RSOL_056510	Membrane transporter, putative	274	3.54624e+06	/
EUC55942	X8J1Z0	RSOL_145630	BTB/POZ domain protein	273	4.54789e+06	/
EUC60936	X8JCD0	RSOL_377740	Glycosyl hydrolase	265	2.16112e+07	/
EUC62975	X8JGA1	RSOL_466440	Defective in cullin neddylation protein	265	5.17379e+06	/
EUC65996	X8JS12	RSOL_504440	Glyoxalase-like domain protein	262	1.07679e+06	/
EUC65043	X8JPV3	RSOL_496020	Glutathione S-transferase, putative	260	3.58181e+06	/
EUC58366	A0A0A1UIY8	RSOL_249400	3-ketoacyl-(Acyl-carrier) reductase	246	1.44007e+06	/
EUC60771	X8JBZ7	RSOL_364930	Histidine phosphatase family containing protein	235	2.0228e+06	/
EUC60335	X8J8K5	RSOL_337490	SNARE complex subunit	231	1.30893e+06	/
EUC63465	X8JHM8	RSOL_491400	Histidine containing phosphotransfer, Hpt protein	226	1.80558e+06	/
EUC57125	X8J548	RSOL_208600	EF-hand protein	225	752670	/
EUC56630	X8J3R0	RSOL_189970	glutathione transferase (EC 2.5.1.18)	214	2.5775e+06	/
EUC57817	X8J7A5	RSOL_231370	Proteasome subunit beta	206	1.53884e+06	/
EUC57106	X8J7C3	RSOL_208410	RNA recognition motif (RRM) superfamily protein	204	1.79979e+06	/
EUC60639	X8JAG4	RSOL_359000	Adenylyl-sulfate kinase (EC 2.7.1.25)	199	1.02677e+07	/
EUC60691	X8JBP6	RSOL_360920	Hypoxia induced motif protein	177	725591	/
EUC53728	X8IUB9	RSOL_016090	Transmembrane protein, putative	154	4.89825e+06	/
EUC64794	X8JMB9	RSOL_492540	Periplasmic-binding protein-like protein II, putative	147	2.25682e+06	/
EUC55818	X8J0C7	RSOL_138590	Multicopper oxidase	145	2.51126e+07	/
EUC58408	A0A0A1UJJ4	RSOL_250720	Ricin B lectin domain-containing protein	133	750547	/
EUC57119	X8J6F5	RSOL_208540	Striatin-like protein	1248	1.16416e+06	/
EUC55431	X8J2B6	RSOL_115610	Transmembrane protein	122	2.83855e+06	/
EUC56493	X8J2C4	RSOL_180800	Eukaryotic translation initiation factor 4G, putative	1126	1.09154e+06	/
EUC54712	X8IYF4	RSOL_067270	mRNA export factor elf1	1105	952447	/
EUC66514	X8JS04	RSOL_476930	NADH-ubiquinone reductase complex 1 MLRQ subunit	100	1.85385e+06	/

## Sheet: Special Protein in EV-Free（93）
File S2: List of proteins specifically expressed in secreted protein fraction of EV-free strain
From	Entry	Gene Names	Protein names	Length	Accomulation	Function	Group
EUC66574	X8JS57	RSOL_478050	Extracellular metalloprotease	277	3.16172e+06	Protease
EUC66885	X8JSI1	RSOL_510180	ATP-dependent Clp protease proteolytic subunit (EC 3.4.21.92)	282	1.16448e+06	Protease
EUC53711	X8IXH8	RSOL_015920	NADH-ubiquinone oxidoreductase	153	3.30799e+06	Oxidoreductase
EUC59481	A0A0A1ULU1	RSOL_315180	Oxidoreductase, putative	204	1.31225e+06	Oxidoreductase
EUC62302	X8JF05	RSOL_416450	FAD-binding domain oxidoreductase	366	956141	Oxidoreductase
EUC61492	X8JCM8	RSOL_396200	mannan endo-1,4-beta-mannosidase (EC 3.2.1.78)	416	1.18742e+07	CAZymes: beta-mannan
EUC56813	X8J392	RSOL_199120	beta-galactosidase (EC 3.2.1.23)	987	1.03317e+06	CAZymes
EUC54625	X8IXZ3	RSOL_061650	Adenosylmethionine-8-amino-7-oxononanoate aminotransferase	787	6.04744e+06	CAZymes
EUC60222	X8J922	RSOL_333850	Multidrug resistance protein	1333	932224	CAZymes
EUC55654	X8J2B5	RSOL_125880	Glycoside hydrolase family 79 protein	529	2.54326e+06	CAZymes
EUC53803	X8IUJ0	RSOL_017560	Glycosyltransferase family 25 protein	905	1.03387e+06	CAZymes
EUC58195	A0A0A1UHU2	RSOL_236940	1,3-beta-glucan synthase	303	1.62969e+06	CAZymes
EUC62105	X8JDN8	RSOL_413160	Beta-glucan synthesis-associated protein SKN, putative	687	994613	CAZymes
EUC55453	X8IZA2	RSOL_116330	Carboxylic ester hydrolase (EC 3.1.1.-)	556	435506	CAZymes
EUC67736	X8JX39	RSOL_523100	Iron permease FTR1	380	696512	CAZymes
EUC58683	A0A0A1UKF6	RSOL_271680	Formate dehydrogenase (FDH) (EC 1.17.1.9) (NAD-dependent formate dehydrogenase)	386	8.2612e+06	/
EUC56179	X8J3R7	RSOL_165790	Fumarylacetoacetate hydrolase	298	4.86658e+06	/
EUC56309	X8J435	RSOL_171290	Monooxygenase	560	4.45084e+06	/
EUC62429	X8JFH2	RSOL_420320	NADPH-dependent methylglyoxal reductase GRE2 protein, putative	362	6.42947e+06	/
EUC59319	A0A0A1UJL2	RSOL_307440	Uncharacterized protein	193	9.58221e+06	/
EUC62782	X8JGD9	RSOL_454990	Extracellular metalloproteinase (EC 3.4.24.-) (Fungalysin)	589	1.35437e+07	/
EUC55178	X8IYJ0	RSOL_096300	Aromatic peroxygenase	139	2.2562e+07	/
EUC66699	X8JSJ6	RSOL_507910	BZIP transcription factor domain protein	274	5.57382e+06	/
EUC64395	X8JKC4	RSOL_440650	Serum paraoxonase/arylesterase	396	4.08429e+06	/
EUC60337	X8J9E1	RSOL_337510	ATP-dependent RNA helicase (EC 3.6.4.13)	654	4.68438e+06	/
EUC61485	X8JBU1	RSOL_396130	Integral membrane protein, Mpv17/pmp22 family protein, putative	202	2.22312e+06	/
EUC66679	X8JSH5	RSOL_507710	BolA-like protein	110	4.67259e+06	/
EUC61250	X8JB98	RSOL_389630	Carboxylic ester hydrolase (EC 3.1.1.-)	639	1.90604e+06	/
EUC66012	X8JQG8	RSOL_505700	RNA helicase (EC 3.6.4.13)	800	4.33425e+06	/
EUC62369	X8JFC4	RSOL_419320	Cytochrome P450 family protein	541	2.63677e+06	/
EUC55288	X8IYU7	RSOL_107940	Enoyl-CoA hydratase/isomerase family protein	282	5.79069e+06	/
EUC58647	A0A0A1UI95	RSOL_270520	Ricin-type beta-trefoil lectin domain protein	143	1.04176e+07	/
EUC55468	X8IZB8	RSOL_116500	Short-chain dehydrogenase/reductase family protein	280	1.52405e+06	/
EUC65064	X8JMZ6	RSOL_496250	3-hydroxyisobutyrate dehydrogenase (HIBADH) (EC 1.1.1.31)	355	3.85397e+06	/
EUC66414	X8JRR6	RSOL_475420	2-dehydropantoate 2-reductase (EC 1.1.1.169) (Ketopantoate reductase)	342	1.70159e+06	/
EUC65682	X8JPJ5	RSOL_450790	Ribosomal protein S11	176	1.76887e+06	/
EUC53827	X8IVX4	RSOL_018000	Ferroxidase (EC 1.16.3.1)	178	3.47704e+06	/
EUC64315	X8JK63	RSOL_439050	Zinc containing alcohol dehydrogenase	336	2.58992e+06	/
EUC65276	X8JQ42	RSOL_444410	Acyl-CoA synthetase	559	6.78674e+06	/
EUC62387	X8JF75	RSOL_419500	ABC transporter	311	2.98917e+06	/
EUC66187	X8JR08	RSOL_471540	PPR domain protein	716	3.05161e+06	/
EUC67083	X8JVM8	RSOL_499000	Thioredoxin domain protein	166	3.59095e+06	/
EUC56229	X8J3W3	RSOL_166290	Transmembrane protein	200	981330	/
EUC67111	X8JVA6	RSOL_499310	palmitoyl-CoA hydrolase (EC 3.1.2.2)	322	3729673	/
EUC65041	X8JPD6	RSOL_496000	Glutathione S-transferase, putative	253	2.52186e+06	/
EUC64145	X8JJM5	RSOL_435850	3-oxoacyl-(Acyl-carrier) reductase	319	992689	/
EUC59623	A0A0A1UM78	COQ3 RSOL_321620	Ubiquinone biosynthesis O-methyltransferase, mitochondrial (3-demethylubiquinol 3-O-methyltransferase) (EC 2.1.1.64) (Polyprenyldihydroxybenzoate methyltransferase) (EC 2.1.1.114)	343	517432	/
EUC66446	X8JTC1	RSOL_475750	AcnD-accessory protein PrpF, putative	427	2.34389e+06	/
EUC61739	X8JDM1	RSOL_405660	peptidyl-tRNA hydrolase (EC 3.1.1.29)	189	3.58804e+06	/
EUC66071	X8JS81	RSOL_506300	Non-repetitive/WGA-negative nucleoporin carboxy-terminal protein	1283	1.4954e+06	/
EUC65959	X8JQG6	RSOL_504070	glucan 1,3-beta-glucosidase (EC 3.2.1.58) (Exo-1,3-beta-glucanase D)	760	1.62976e+06	/
EUC57707	X8J6Z5	RSOL_230120	Cytochrome b5-like heme/steroid-binding domain protein	228	769813	/
EUC54619	X8IZH9	RSOL_061570	Chaperone protein DnaJ	414	832692	/
EUC54442	X8IXP1	RSOL_048250	Phosphatidylethanolamine N-methyltransferase (PE methyltransferase) (PEAMT) (PEMT) (EC 2.1.1.17)	995	899134	/
EUC60345	X8J8L4	RSOL_337790	Haloacid dehalogenase-like hydrolase	274	2.90867e+06	/
EUC61572	X8JCV3	RSOL_399800	Protoporphyrinogen oxidase (EC 1.3.3.4)	500	2.11903e+06	/
EUC53604	X8IWL9	RSOL_013330	Glutaredoxin protein	102	1.0419e+06	/
EUC57083	X8J459	RSOL_208080	Translation initiation factor IF-2, mitochondrial	651	664644	/
EUC58715	A0A0A1UIR7	RSOL_273300	Heat shock protein	94	789231	/
EUC62162	X8JEJ5	RSOL_413730	Transmembrane protein, putative	598	1.97483e+06	/
EUC56637	X8J3Z3	RSOL_190040	Elongation factor Ts protein	257	1411389	/
EUC53800	X8IVK3	RSOL_017530	Large ribosomal subunit protein uL4m	236	3.90441e+06	/
EUC62242	X8JEV8	RSOL_414640	Secretory carrier-associated membrane-like protein	257	992437	/
EUC63025	X8JGE9	RSOL_469080	Phosphatidyl-N-methylethanolamine N-methyltransferase (EC 2.1.1.71) (Phospholipid methyltransferase) (PLMT)	201	4.11843e+06	/
EUC64227	X8JKD9	RSOL_437470	Ribosomal protein S16	125	2.81439e+06	/
EUC57494	X8J7H3	RSOL_223640	Kinase subdomain protein PKL/CAK/ACAD protein	388	1.68633e+06	/
EUC57616	X8J8S6	RSOL_226170	3-oxo-5-alpha-steroid 4-dehydrogenase	339	359960	/
EUC60238	X8JBF4	RSOL_334020	Squalene/phytoene synthase	296	770405	/
EUC63946	X8JL63	RSOL_432920	Eukaryotic integral membrane protein	373	814317	/
EUC60261	X8JAJ1	RSOL_334250	tRNA-binding domain protein, putative	400	1.11615e+06	/
EUC56308	X8J1S8	RSOL_171280	2,4-dienoyl-CoA reductase [(3E)-enoyl-CoA-producing] (EC 1.3.1.124)	261	846149	/
EUC59014	A0A0A1UIS8	RSOL_291750	Transmembrane protein, putative	185	369111	/
EUC65036	X8JPD0	RSOL_495950	Substrate carrier family protein ucpB	337	1.09993e+06	/
EUC65330	X8JN14	RSOL_444950	Sucrose transporter	564	1.18919e+06	/
EUC56278	X8J1P8	RSOL_168580	Transmembrane protein, putative	278	601690	/
EUC64031	X8JLD8	RSOL_434490	O-FucT domain protein, putative	494	412871	/
EUC59795	A0A0A1ULM0	RSOL_323530	RING-type E3 ubiquitin transferase (EC 2.3.2.27)	1543	1.90708e+06	/
EUC53641	X8IXB6	RSOL_014920	Peptidase inhibitor clitocypin protein	164	1.14805e+06	/
EUC59133	A0A0A1ULI3	RSOL_297050	UAA transporter family protein	529	835451	/
EUC62475	X8JES8	RSOL_421680	Inner membrane OXA1L-like protein	416	1.13184e+06	/
EUC66779	X8JSU2	RSOL_508920	isopentenyl-diphosphate Delta-isomerase (EC 5.3.3.2)	293	386266	/
EUC54169	X8IY64	RSOL_032290	Serine C-palmitoyltransferase	152	1.65832e+06	/
EUC56715	X8J3Y4	RSOL_191340	Small ribosomal subunit protein mS41	131	1.22062e+06	/
EUC60975	X8JAD2	RSOL_379740	Vacuolar protein sorting-associated protein 29	199	483248	/
EUC59745	A0A0A1ULJ6	RSOL_322870	Monothiol glutaredoxin	147	1.91427e+07	/
EUC64344	X8JKZ7	RSOL_439540	Sphingosine N-acyltransferase LAC1	369	366276	/
EUC60780	X8J9X4	RSOL_365220	Fungal-type protein kinase domain-containing protein	296	857345	/
EUC59348	A0A0A1ULV3	RSOL_309420	Adenylosuccinate lyase, putative	408	694615	/
EUC67012	X8JTC4	RSOL_531210	Fatty acid synthase subunit alpha	224	502110	/
EUC65976	X8JRZ5	RSOL_504240	Ras small GTPase family Ras protein	365	1.51896e+06	/
EUC55289	X8J1A7	RSOL_107950	UvrD-like helicase carboxy-terminal domain protein	1726	1.39694e+06	/
EUC67700	X8JUV8	RSOL_553520	non-specific serine/threonine protein kinase (EC 2.7.11.1)	356	1.56248e+06	/
EUC53469	X8IW92	RSOL_002760	Zn-finger protein	813	728238	/

## Sheet: 10-fold increase in Rs80（224）
File S2: List of proteins with 10-fold increase in Rs80 strain
From	Entry	Gene Names	Protein names	Length	rate(V:VF)	Function	Group
EUC59703	A0A0A1UMA0	RSOL_322420	Aspartic protease	995	12.196	Protease
EUC60439	X8J9X1	RSOL_343860	Subtilisin-like serine protease family protein	383	51.9598	Protease
EUC55370	X8J032	RSOL_112560	Deuterolysin metalloprotease (M35) family containing protein	357	17.0367	Protease
EUC55693	X8J007	RSOL_127980	Cuticle-degrading protease, putative	349	26.621	Protease
EUC66577	X8JS42	RSOL_478080	Extracellular metalloprotease	277	19.2631	Protease
EUC62349	X8JFA9	RSOL_417420	Cytochrome b2 (L-lactate ferricytochrome C oxidoreductase) protein, putative	409	29.1158	Oxidoreductase
EUC59098	A0A0A1ULF5	RSOL_296700	Lipase	316	12.9868	lipase
EUC54793	X8IXD7	RSOL_073750	Lipase	303	505.272	lipase
EUC54792	X8IYN7	RSOL_073740	Lipase	303	12.7822	lipase
EUC62012	X8JE39	RSOL_412030	Glycoside hydrolase family 3 protein	814	40.2913	CAZymes:xyloglucan
EUC57503	X8J5B9	RSOL_223930	Chitin deacetylase	255	71.7073	CAZymes:xylan
EUC64469	X8JLA5	RSOL_512310	Beta-xylanase (EC 3.2.1.8)	385	76.8654	CAZymes:xylan
EUC62060	X8JDI2	RSOL_412510	Carboxylic ester hydrolase (EC 3.1.1.-)	352	16.2998	CAZymes:xylan
EUC61431	X8JDR0	RSOL_395570	Alcohol oxidase	596	27.4824	CAZymes:lignin
EUC56627	X8J3Y7	RSOL_189940	Oxidorectuctase, putative	561	18.835	CAZymes:lignin
EUC63244	X8JHX3	RSOL_486880	FAD-binding oxidoreductase, putative	478	33.869	CAZymes:chitooligosaccharide/Oxidoreductase
EUC62135	X8JDT2	RSOL_413460	Reticuline oxidase	493	58.6662	CAZymes:chitooligosaccharide
EUC56799	X8J5G4	RSOL_198780	FAD-binding domain protein	370	57.6599	CAZymes:chitooligosaccharide
EUC64900	X8JLS4	RSOL_494220	FAD-binding domain protein	552	54.8671	CAZymes:chitooligosaccharide
EUC62664	X8JG48	RSOL_425300	Isoamyl alcohol oxidase, putative	578	13.196	CAZymes:chitooligosaccharide
EUC66859	X8JT13	RSOL_509920	Carbohydrate-binding domain protein	219	1787	CAZymes:chitin
EUC56888	X8J3G0	RSOL_202480	Glycoside hydrolase family 18 and carbohydrate-binding module family 5 protein	530	592.769	CAZymes:chitin
EUC60811	X8JC24	RSOL_367630	chitin deacetylase (EC 3.5.1.41)	463	48.2024	CAZymes:chitin
EUC54767	X8IYL3	RSOL_072470	chitin deacetylase (EC 3.5.1.41)	437	37.1676	CAZymes:chitin
EUC53652	X8IVF4	RSOL_015030	chitinase (EC 3.2.1.14)	488	28.3829	CAZymes:chitin
EUC58250	A0A0A1UHX0	RSOL_241500	chitin deacetylase (EC 3.5.1.41)	438	16.1291	CAZymes:chitin
EUC62600	X8JF68	RSOL_423960	Carbohydrate-binding domain protein	214	15.9199	CAZymes:chitin
EUC55821	X8J3F9	RSOL_138820	AA9 family lytic polysaccharide monooxygenase (EC 1.14.99.56) (Endo-beta-1,4-glucanase) (Glycosyl hydrolase 61 family protein)	399	35.3465	CAZymes:cellulose
EUC66210	X8JQJ8	RSOL_472870	lytic cellulose monooxygenase (C4-dehydrogenating) (EC 1.14.99.56)	338	13.2105	CAZymes:cellulose
EUC61436	X8JDR4	RSOL_395620	Pathogenesis-related protein PR5K (Thaumatin family)	255	869.513	CAZymes:beta-glucan
EUC54228	X8IVQ9	RSOL_033620	Pathogenesis-related protein PR5K (Thaumatin family)	253	260.002	CAZymes:beta-glucan
EUC60308	X8JBL6	RSOL_337120	Probable beta-glucosidase G (EC 3.2.1.21) (Beta-D-glucoside glucohydrolase G) (Cellobiase G) (Gentiobiase G)	638	131.528	CAZymes:beta-glucan
EUC62829	X8JGP2	RSOL_457070	Glycoside hydrolase catalytic core protein	270	119.969	CAZymes:beta-glucan
EUC66188	X8JT71	RSOL_471650	Glycoside hydrolase catalytic core protein	199	107.46	CAZymes:beta-glucan
EUC54837	X8IYT3	RSOL_075230	Exo-beta-1,3-glucanase	763	82.1351	CAZymes:beta-glucan
EUC60304	X8J9L7	RSOL_336680	beta-glucosidase (EC 3.2.1.21)	315	73.6242	CAZymes:beta-glucan
EUC60436	X8JAY5	RSOL_343830	Glycoside hydrolase family 43 protein, putative	916	32.4308	CAZymes:beta-glucan
EUC61047	X8JBD9	RSOL_381170	Alpha-galactosidase (EC 3.2.1.22) (Melibiase)	428	21.9859	CAZymes:alpha-galactan
EUC65526	X8JQP0	RSOL_447220	Polysaccharide lyase family 8 protein	794	16.8531	CAZymes:alginate
EUC64931	X8JP34	RSOL_494560	Proteasome regulatory subunit 12	226	336.076	CAZymes: xylan
EUC66706	X8JU56	RSOL_507980	NAD(P)H:quinone oxidoreductase, type IV	226	76.5488	CAZymes/Oxidoreductase
EUC58297	A0A0A1UHN6	RSOL_247510	GMC oxidoreductase	857	27.2721	CAZymes/Oxidoreductase
EUC65351	X8JQA4	RSOL_445170	NAD-binding rossmann fold oxidoreductase	372	26.4143	CAZymes/Oxidoreductase
EUC66324	X8JRI9	RSOL_474420	COP8 protein	170	1412.3	CAZymes
EUC63809	X8JJI1	RSOL_429640	Extracellular metalloproteinase (EC 3.4.24.-) (Fungalysin)	603	387.403	CAZymes
EUC61653	X8JFD9	RSOL_404440	Spherulin 4, related protein	253	360.317	CAZymes
EUC63769	X8JJF1	RSOL_428400	Extracellular metalloproteinase (EC 3.4.24.-) (Fungalysin)	600	230.912	CAZymes
EUC61509	X8JCV9	RSOL_396370	Pectate lyase	462	205.516	CAZymes
EUC67437	X8JUI7	RSOL_510940	chitin deacetylase (EC 3.5.1.41)	428	122.512	CAZymes
EUC57142	X8J5E4	RSOL_208770	Glycoside hydrolase family 76 protein	396	115.128	CAZymes
EUC54899	X8J087	RSOL_076790	Oxalate decarboxylase	458	104.825	CAZymes
EUC56200	X8J2H9	RSOL_166000	Six-hairpin glycosidase-like protein, putative	669	103.434	CAZymes
EUC55896	X8J3N8	RSOL_143570	Glycoside hydrolase family 16 protein	283	98.6905	CAZymes
EUC56315	X8J2S6	RSOL_171550	Multicopper oxidase	573	98.1418	CAZymes
EUC60318	X8JBM4	RSOL_337320	beta-glucosidase (EC 3.2.1.21)	234	94.5115	CAZymes
EUC67041	X8JV27	RSOL_518400	Beta-xylanase (EC 3.2.1.8)	352	80.5699	CAZymes
EUC58397	A0A0A1UHS6	RSOL_250610	Multi-copper oxidase laccase-like protein	613	80.1223	CAZymes
EUC54833	X8IXH5	RSOL_074990	Short-chain dehydrogenase/reductase	353	77.4959	CAZymes
EUC53535	X8IUX7	RSOL_009420	Glycoside hydrolase family 16 protein	283	70.0488	CAZymes
EUC56292	X8J2Y6	RSOL_170020	Multicopper oxidase	395	68.9645	CAZymes
EUC63130	X8JGR8	RSOL_480210	Laccase	607	66.1718	CAZymes
EUC56960	X8J4P0	RSOL_206110	Carboxypeptidase (EC 3.4.16.-)	509	47.0953	CAZymes
EUC57223	X8J4I0	RSOL_213490	Multicopper oxidase	600	40.0247	CAZymes
EUC67065	X8JT06	RSOL_518640	D-4,5 unsaturated-glucuronyl hydrolase-like protein	404	38.193	CAZymes
EUC62951	X8JI63	RSOL_466100	beta-glucosidase (EC 3.2.1.21)	756	31.5598	CAZymes
EUC55030	X8IZ76	RSOL_084120	Multicopper oxidase	597	26.7777	CAZymes
EUC58817	A0A0A1UII3	RSOL_280420	Leucyl aminopeptidase	670	26.4594	CAZymes
EUC62274	X8JF50	RSOL_415260	Glycoside hydrolase family 71 protein	425	23.4187	CAZymes
EUC64351	X8JMD6	RSOL_439910	Extracellular metalloproteinase (EC 3.4.24.-) (Fungalysin)	622	22.2952	CAZymes
EUC63445	X8JHL3	RSOL_491200	pectinesterase (EC 3.1.1.11)	377	31.1577	CAZymes
EUC55412	X8J0G3	RSOL_115080	Multicopper oxidase	641	21.93	CAZymes
EUC64139	X8JKD0	RSOL_435790	Lysophospholipase A	256	19.62	CAZymes
EUC63650	X8JI76	RSOL_514430	Glucose dehydrogenase	628	16.6784	CAZymes
EUC58259	A0A0A1UHJ2	RSOL_242790	Choline dehydrogenase	630	15.7118	CAZymes
EUC59220	A0A0A1UK65	RSOL_302950	Serine carboxypeptidase	531	15.0498	CAZymes
EUC60676	X8JBN0	RSOL_359570	Copper radical oxidase	654	13.5613	CAZymes
EUC57194	X8J6L6	RSOL_210990	beta-galactosidase (EC 3.2.1.23)	1010	13.445	CAZymes
EUC58632	A0A0A1UI74	RSOL_269470	Extracellular metalloproteinase (EC 3.4.24.-) (Fungalysin)	597	13.3645	CAZymes
EUC59620	A0A0A1ULA6	RSOL_321590	Glycoside hydrolase family 15 protein	691	13.3502	CAZymes
EUC62966	X8JI78	RSOL_466250	Pectinesterase (EC 3.1.1.11)	184	12.6552	CAZymes
EUC53696	X8IXG4	RSOL_015770	Glycoside hydrolase family 79 protein	526	12.6379	CAZymes
EUC54042	X8IWL6	RSOL_027820	chitin deacetylase (EC 3.5.1.41)	403	12.5538	CAZymes
EUC54368	X8IW50	RSOL_043080	Copper radical oxidase	640	12.4681	CAZymes
EUC59267	A0A0A1UJQ6	RSOL_305220	Alpha-amylase (EC 3.2.1.1)	474	12.2967	CAZymes
EUC64138	X8JMC9	RSOL_435780	Carbohydrate esterase family 16 protein, putative	227	10.8937	CAZymes
EUC63373	X8JK77	RSOL_490480	Pectinesterase (EC 3.1.1.11)	285	10.589	CAZymes
EUC63427	X8JI61	RSOL_491020	Endo-1,5-alpha-L-arabinanase A	340	10.5619	CAZymes
EUC65407	X8JNN9	RSOL_445730	Glycoside hydrolase family protein	410	10.5411	CAZymes
EUC54354	X8IYP6	RSOL_042480	Importin, putative	973	28.4311	/
EUC56489	X8J4N1	RSOL_180560	Importin beta-2 subunit (Transportin), related protein	904	68.8483	/
EUC55825	X8J1D9	RSOL_139060	Actin-like ATPase domain protein, putative	723	24.9569	/
EUC58417	A0A0A1UHT5	RSOL_251610	Peptidase family s41 domain protein	684	11.6508	/
EUC65243	X8JQL2	RSOL_444080	Transcriptional repressor rco-1	683	17.1948	/
EUC56333	X8J1V1	RSOL_171940	Hydrolase, putative	671	12.1825	/
EUC54659	X8IZK8	RSOL_064090	Hydrolase, putative	666	13.0934	/
EUC59118	A0A0A1ULH0	RSOL_296900	RNA helicase (EC 3.6.4.13)	642	11.545	/
EUC63768	X8JLE0	RSOL_428390	DUF1996 domain protein	624	15.9462	/
EUC54773	X8IXB7	RSOL_072830	Transmembrane protein, putative	617	93.8028	/
EUC64298	X8JMV6	MET3 RSOL_438880	Sulfate adenylyltransferase (EC 2.7.7.4) (ATP-sulfurylase) (Sulfate adenylate transferase) (SAT)	606	10.1549	/
EUC57080	X8J521	RSOL_208050	L-ornithine N(5)-monooxygenase [NAD(P)H] (EC 1.14.13.196)	602	26.0867	/
EUC63171	X8JIV2	RSOL_482450	Transmembrane protein, putative	587	10.4989	/
EUC67477	X8JUM4	RSOL_511340	Lincomycin-condensing protein lmbA	577	189.102	/
EUC56850	X8J4B2	RSOL_201700	Glutamyl-tRNA amidotransferase subunit A	557	12.9567	/
EUC56871	X8J6K7	RSOL_202310	Glutamyl-tRNA(Gln) amidotransferase subunit A	555	12.7757	/
EUC56041	X8J497	RSOL_156290	DnaJ family C protein	553	10.1573	/
EUC63684	X8JJ22	RSOL_515570	Cytochrome P450 family protein	550	17.0745	/
EUC63383	X8JK85	RSOL_490580	glycerol kinase (EC 2.7.1.30) (ATP:glycerol 3-phosphotransferase)	536	30.6894	/
EUC64210	X8JJU8	RSOL_437300	Carboxylesterase	517	13.1197	/
EUC66677	X8JSG7	RSOL_507690	Alkaline phosphatase-like protein	515	10.851	/
EUC67465	X8JU48	RSOL_511220	Right-handed beta helix region protein	495	10.0224	/
EUC55630	X8J0V0	RSOL_125640	Prenylcysteine oxidase	494	14.4046	/
EUC53511	X8IWX6	RSOL_007380	Carboxylesterase	485	398.295	/
EUC53805	X8IVK9	RSOL_017580	imidazole glycerol-phosphate synthase (EC 4.3.2.10)	481	16.6623	/
EUC60352	X8J9F2	RSOL_337850	Aspartic peptidase A1	480	66.7792	/
EUC57243	X8J4J7	RSOL_214190	Short chain dehydrogenase	478	177.389	/
EUC56307	X8J303	RSOL_171270	Aromatic amino acid transaminase	473	20.0515	/
EUC55755	X8J168	RSOL_134340	FAD/NAD-binding domain protein	463	22.7579	/
EUC59602	A0A0A1UKP6	RSOL_321410	Amidohydrolase domain protein	458	25.8101	/
EUC59634	A0A0A1UKI8	RSOL_321730	UPF0662 protein	441	26.2452	/
EUC67766	X8JX75	RSOL_547700	ArgE/DapE family peptidase	437	13.2223	/
EUC67043	X8JVI3	RSOL_518420	NEDD8-activating enzyme E1 catalytic subunit (EC 6.2.1.64)	429	11.3807	/
EUC64374	X8JL22	RSOL_440340	UV excision repair protein RAD23	428	75.0748	/
EUC66821	X8JUI5	RSOL_509540	Monooxygenase FAD-binding protein	410	19.7723	/
EUC53816	X8IXR0	RSOL_017890	Chorismate synthase (EC 4.2.3.5)	406	18.4196	/
EUC53847	X8IVZ5	RSOL_018520	hydroxymethylbilane synthase (EC 2.5.1.61) (Hydroxymethylbilane synthase)	406	14.1293	/
EUC65216	X8JPW6	RSOL_443710	BTB/POZ domain protein	402	15.8928	/
EUC66122	X8JQS6	RSOL_506910	Lysine N-acyltransferase, putative	400	22.9586	/
EUC57017	X8J519	RSOL_207180	Peptidyl-lys metalloendopeptidase	399	11.0151	/
EUC65536	X8JQQ0	RSOL_447330	Translation initiation factor eIF5, putative	390	10.6129	/
EUC65648	X8JRM9	RSOL_450350	Aldose 1-epimerase	381	20.6878	/
EUC56215	X8J2J0	RSOL_166150	Uroporphyrinogen decarboxylase (EC 4.1.1.37)	377	37.1735	/
EUC66895	X8JSI8	RSOL_510280	Eukaryotic translation initiation factor 3 subunit H (eIF3h)	373	14.4105	/
EUC60629	X8JAF5	RSOL_356200	Peptidyl-lys metalloendopeptidase	370	361.824	/
EUC64508	X8JND7	RSOL_513500	N-acyl homoserine lactonase AttM, putative	369	31.7541	/
EUC60428	X8JBW2	RSOL_342830	PLC-like phosphodiesterase	362	20.0468	/
EUC57355	X8J5P2	RSOL_219430	WSC domain protein	361	260.424	/
EUC56729	X8J599	RSOL_191480	WSC domain protein	360	22.3517	/
EUC62502	X8JFI2	RSOL_422770	Lactonase, 7-bladed beta-propeller	355	10.7185	/
EUC59266	A0A0A1ULG0	RSOL_305210	Alpha-amylase (EC 3.2.1.1)	479	17.9052	/
EUC56577	X8J3V1	RSOL_189140	Tyrosinase tyrosinase: common central domain protein	350	36.2515	/
EUC59240	A0A0A1UK82	RSOL_304950	Deuterolysin metalloprotease (M35) family containing protein	349	17.2063	/
EUC67405	X8JU04	RSOL_510620	Homodimeric type dihydroorotase	348	37.1904	/
EUC62888	X8JIU2	RSOL_461270	Phosphomutase PMU1, putative	343	91.2102	/
EUC58735	A0A0A1UIT0	RSOL_273900	Uncharacterized protein	342	11.2788	/
EUC62410	X8JEL8	RSOL_419930	Zinc type alcohol dehydrogenase, putative	340	37.6031	/
EUC62459	X8JFJ8	RSOL_420620	Zinc type alcohol dehydrogenase, putative	339	18.6394	/
EUC56910	X8J4I2	RSOL_204700	Aliphatic nitrilase	329	10.7752	/
EUC60319	X8J9M9	RSOL_337330	Tyrosinase tyrosinase: common central domain protein	327	30.0059	/
EUC59261	A0A0A1ULF7	RSOL_305160	Carbohydrate-binding module family 13 protein, putative	323	10.9804	/
EUC54856	X8J0P1	RSOL_075720	Fasciclin domain protein	322	1169.88	/
EUC63216	X8JJ05	RSOL_484700	Alpha/beta fold hydrolase, putative	319	27.2842	/
EUC66166	X8JSJ5	RSOL_470820	Thiamine thiazole synthase (Thiazole biosynthetic enzyme) (EC 2.4.2.60)	319	11.8843	/
EUC67013	X8JVF9	RSOL_525260	Tyrosinase tyrosinase: common central domain protein	312	18.4805	/
EUC57304	X8J6X1	RSOL_217920	Ribose-5-phosphate isomerase (EC 5.3.1.6) (D-ribose-5-phosphate ketol-isomerase) (Phosphoriboisomerase)	305	13.3707	/
EUC67370	X8JTX8	RSOL_501930	Tyrosinase tyrosinase: common central domain protein	304	16.0683	/
EUC57515	X8J665	RSOL_224050	Allergen protein	299	28.9804	/
EUC61260	X8JBA4	RSOL_389730	Isoflavone reductase-like protein	284	17.9719	/
EUC63304	X8JI22	RSOL_489390	RNA recognition motif, putative	282	11.1959	/
EUC62566	X8JH05	RSOL_423420	Methyltransferase	275	22.4936	/
EUC61109	X8JBS4	RSOL_383390	Trehalose utilization protein	271	13.0429	/
EUC54584	X8IZF0	RSOL_057810	Glutathione S-transferase, putative	267	15.0512	/
EUC67633	X8JX73	RSOL_524520	Glutathione transferase, putative	263	16.8402	/
EUC62103	X8JGK9	RSOL_413140	NADH-cytochrome b5 reductase (EC 1.6.2.2)	262	34.1242	/
EUC56104	X8J3L0	RSOL_160520	Transmembrane protein	261	39.6691	/
EUC65049	X8JMY0	RSOL_496080	Glutathione S-transferase	261	18.0393	/
EUC67495	X8JU74	RSOL_511520	Tubulin alpha chain	260	15.5412	/
EUC67606	X8JWN3	RSOL_520080	Trehalose utilization protein	259	113.785	/
EUC54151	X8IYS1	RSOL_031710	Enoyl-(Acyl carrier) reductase	257	23.1756	/
EUC56059	X8J3I0	RSOL_156870	Transmembrane protein, putative	253	16.832	/
EUC65050	X8JM50	RSOL_496090	Glutathione S-transferase	252	10.8553	/
EUC65205	X8JMN5	RSOL_443600	Haloalkanoic acid dehalogenase, putative	249	24.0631	/
EUC63285	X8JH91	RSOL_488400	Glutathione transferase, putative	248	13.3702	/
EUC60559	X8JA84	RSOL_352280	Delta-endotoxin CytB, putative	241	10.1891	/
EUC55157	X8IZP9	RSOL_094350	orotate phosphoribosyltransferase (EC 2.4.2.10)	240	16.3076	/
EUC53716	X8IXI2	RSOL_015970	Enoyl-(Acyl carrier) reductase	239	31.8835	/
EUC60839	X8JB26	RSOL_370720	Short-chain dehydrogenase/reductase SDR	238	111.324	/
EUC62936	X8JI49	RSOL_465750	Uncharacterized protein	225	22.0692	/
EUC65304	X8JNP4	RSOL_444690	Phosphoglycerate mutase family protein	220	12.0681	/
EUC62324	X8JF88	RSOL_416670	AAA domain protein	216	12.5827	/
EUC62648	X8JI48	RSOL_424740	Rare lipoprotein A-like double-psi beta-barrel protein	214	126.112	/
EUC58691	A0A0A1UJZ1	RSOL_272260	glutathione transferase (EC 2.5.1.18)	214	11.4633	/
EUC55487	X8J0N9	RSOL_117190	Superoxide dismutase (EC 1.15.1.1)	212	81.6998	/
EUC57312	X8J5T6	RSOL_218000	Epoxide hydrolase	205	71.7939	/
EUC60556	X8JBA3	RSOL_352250	Delta-endotoxin CytB	201	67.0739	/
EUC60385	X8J8P8	RSOL_339100	Superoxide dismutase (EC 1.15.1.1)	200	847.451	/
EUC60562	X8J9Z6	RSOL_352310	Delta-endotoxin CytB	198	11.8516	/
EUC60563	X8JC87	RSOL_352320	Delta-endotoxin CytB	197	15.4555	/
EUC63225	X8JH19	RSOL_484790	Superoxide dismutase [Cu-Zn] (EC 1.15.1.1)	196	24.2577	/
EUC57354	X8J723	RSOL_219420	Uncharacterized protein	195	13.4249	/
EUC54984	X8J0H6	RSOL_079860	Transmembrane protein, putative	194	38.0803	/
EUC55107	X8IZK9	RSOL_091370	Allergen protein	191	11.6489	/
EUC59586	A0A0A1ULY4	RSOL_321050	Transmembrane protein, putative	189	12.3578	/
EUC65654	X8JPM2	RSOL_450410	DNA-directed RNA polymerase subunit (EC 2.7.7.6)	1754	14.6887	/
EUC54591	X8J028	RSOL_057880	Fruiting body protein Sc7	175	683.304	/
EUC60555	X8J942	RSOL_352240	Delta-endotoxin CytB	173	56.0642	/
EUC63163	X8JJM9	RSOL_481640	Plastocyanin-like domain protein	167	36.817	/
EUC63257	X8JHR9	RSOL_487310	Plastocyanin-like domain protein, putative	167	10.6785	/
EUC55003	X8IXZ8	RSOL_082550	DJ-1/PfpI family protein	166	93.322	/
EUC61284	X8JCC6	RSOL_391200	DJ-1/PfpI family protein	166	15.6952	/
EUC54953	X8IXU0	RSOL_079130	Uncharacterized protein	165	244.096	/
EUC56990	X8J4S2	RSOL_206710	Chorismate mutase	165	15.1194	/
EUC61495	X8JBU8	RSOL_396230	60S ribosomal protein L31e	164	12.8776	/
EUC67281	X8JVV1	RSOL_501040	Glycopeptide protein	163	148.133	/
EUC60327	X8J9D3	RSOL_337410	Pentafunctional aromatic protein	1585	12.3386	/
EUC57806	X8J983	RSOL_231260	Glutathione-dependent formaldehyde-activating protein	158	30.1759	/
EUC54694	X8IZN8	RSOL_067040	Galactoside-binding lectin protein	155	17.9577	/
EUC53643	X8IU43	RSOL_014940	Histone H2B	153	23.5614	/
EUC67435	X8JU26	RSOL_510920	Rare lipoprotein A-like double-psi beta-barrel protein	152	130.292	/
EUC66425	X8JR55	RSOL_475540	Microsomal glutathione S-transferase, putative	151	19.8987	/
EUC54540	X8IXT8	RSOL_055970	Rare lipoprotein A-like double-psi beta-barrel protein	146	425.177	/
EUC57218	X8J4H6	RSOL_213140	Clm-pleos calmodulin (CaM)	138	35.6867	/
EUC53508	X8ITQ1	RSOL_006950	Carboxylesterase	127	35.9865	/
EUC55164	X8J0Z5	RSOL_094660	Multicopper oxidase	127	28.8836	/
EUC58902	A0A0A1UIP1	RSOL_284110	13 kDa ribonucleoprotein-associated protein	126	10.8818	/
EUC55006	X8J152	RSOL_082580	DJ-1/PfpI family protein	124	12.6304	/
EUC61523	X8JEZ4	RSOL_396510	60S ribosomal protein L34	115	11.7417	/
EUC53990	X8IW67	RSOL_025580	6-hydroxy-D-nicotine oxidase	113	23.3158	/
EUC54334	X8IYM4	RSOL_038880	Kinase domain protein	110	27.1248	/
EUC57334	X8J703	RSOL_218920	Thioredoxin	109	25.1492	/
EUC61999	X8JE90	RSOL_411900	TENA/THI-4 family protein	109	18.6368	/
EUC61714	X8JDG7	RSOL_405080	Nuclear export receptor CRM1	1084	11.175	/
EUC53777	X8IVS2	RSOL_017300	Histone H2A	105	10.2069	/
EUC64505	X8JKL6	TIF32 RSOL_513470	Eukaryotic translation initiation factor 3 subunit A (eIF3a) (Eukaryotic translation initiation factor 3 110 kDa subunit homolog) (eIF3 p110) (Translation initiation factor eIF3, p110 subunit homolog)	1024	19.5137	/
EUC61008	X8JDJ9	RSOL_380370	Hydrogenase maturation factor hoxX	1004	23.7215	/
						/
						/
						/
						/
						/
						/
						/
						/
						/
						/
						/
						/
						/
						/
						/
						/
						/
						/
						/
						/
						/
						/
						/
						/
						/
						/
						/
						/
						/
						/
						/
						/
						/
						/
						/
						/
						/
						/
						/
						/
						/
						/
						/
						/
						/
						/
						/
						/
						/
						/
						/
						/
						/
						/
						/
						/
						/
						/
						/
						/
						/
						/
						/
						/
						/
						/
						/
						/
						/
						/
						/
						/
						/
						/
						/
						/
						/
						/
						/
						/

## Sheet: 10-fold reduce in Rs80（101）
File S2: List of proteins with 10-fold reduce in Rs80 strain
From	Entry	Gene Names	Protein names	Length	rate(V:VF)	Function	Group
EUC67548	X8JWX8	RSOL_544030	NADH-ubiquinone oxidoreductase 78 kDa subunit, mitochondrial	736	0.0729033	Oxidoreductase
EUC62263	X8JH45	RSOL_414850	NADH-ubiquinone oxidoreductase 39 kDa protein, putative	363	0.0725934	Oxidoreductase
EUC67134	X8JTT1	RSOL_499540	NADH-ubiquinone oxidoreductase 24 kDa subunit	246	0.0596328	Oxidoreductase
EUC64320	X8JK66	RSOL_439100	NADH ubiquinone oxidoreductase, 20 kDa subunit	233	0.0329892	Oxidoreductase
EUC64399	X8JL43	RSOL_440690	NADH ubiquinone oxidoreductase, putative	182	0.00866185	Oxidoreductase
EUC54178	X8IVL4	RSOL_032680	Ribonuclease-III-like protein	304	0.0558851	Nuclease
EUC61499	X8JCV1	RSOL_396270	Capsular associated protein	546	0.0784698	CAZymes:beta-mannan
EUC65007	X8JMH8	RSOL_495540	Mannosyltransferase (EC 2.4.1.-)	520	0.0976594	CAZymes
EUC64822	X8JM19	RSOL_492820	Iron-sulfur clusters transporter ATM1, mitochondrial (Iron-sulfur clusters transporter atm1, mitochondrial)	707	0.0955186	CAZymes
EUC61497	X8JCN0	RSOL_396250	Capsular associated protein	511	0.095198	CAZymes
EUC67655	X8JUQ9	RSOL_519720	Succinate dehydrogenase [ubiquinone] iron-sulfur subunit, mitochondrial (EC 1.3.5.1)	278	0.0934678	CAZymes
EUC57443	X8J538	RSOL_222130	Transmembrane protein, putative	535	0.0896158	CAZymes
EUC63162	X8JHF1	RSOL_481630	Transmembrane GTPase Fzo1	855	0.0810744	CAZymes
EUC61567	X8JCU9	RSOL_399760	Delta-aminolevulinic acid dehydratase (EC 4.2.1.24)	423	0.0781906	CAZymes
EUC66692	X8JSI4	RSOL_507840	Aldehyde dehydrogenase	510	0.0696968	CAZymes
EUC55588	X8IZS0	RSOL_124050	Linoleate diol synthase	1074	0.0675173	CAZymes
EUC65466	X8JQJ3	RSOL_446620	Aconitate hydratase, mitochondrial (Aconitase) (EC 4.2.1.-)	792	0.0665975	CAZymes
EUC53618	X8IU23	RSOL_013790	NADH dehydrogenase [ubiquinone] flavoprotein 1, mitochondrial (EC 7.1.1.2)	465	0.0663041	CAZymes
EUC66492	X8JRV8	RSOL_476710	Glycerol-3-phosphate O-acyltransferase	841	0.0656449	CAZymes
EUC67119	X8JTR1	RSOL_499390	biotin synthase (EC 2.8.1.6)	381	0.0606822	CAZymes
EUC63439	X8JID3	RSOL_491140	dihydroxy-acid dehydratase (EC 4.2.1.9)	602	0.056598	CAZymes
EUC63849	X8JJL1	RSOL_431360	Carbohydrate-binding module family 13 protein	289	0.0556248	CAZymes
EUC61059	X8JBL7	RSOL_381290	Lipoyl synthase, mitochondrial (EC 2.8.1.8) (Lipoate synthase) (LS) (Lip-syn) (Lipoic acid synthase)	392	0.0127777	CAZymes
EUC62287	X8JEZ6	RSOL_415900	p-loop nucleoside triphosphate hydrolase	1269	0.0107739	CAZymes
EUC58238	A0A0A1UJ53	RSOL_240180	Ppr10 protein	511	0.0991389	/
EUC57114	X8J6F0	RSOL_208490	precorrin-2 dehydrogenase (EC 1.3.1.76)	286	0.0989886	/
EUC60862	X8JAW1	RSOL_371870	Dihydroorotate dehydrogenase (quinone), mitochondrial (EC 1.3.5.2) (Dihydroorotate oxidase)	551	0.0976149	/
EUC61363	X8JEL2	RSOL_392390	Rba1 protein, putative	104	0.0971755	/
EUC64397	X8JKS4	RSOL_440670	Serum paraoxonase/arylesterase, putative	387	0.0955749	/
EUC66805	X8JSB7	RSOL_509280	NADH dehydrogenase [ubiquinone] 1 alpha subcomplex subunit 5	125	0.0954486	/
EUC55084	X8J0T6	RSOL_090620	Cytochrome P450 family protein	521	0.0946703	/
EUC61686	X8JEG4	RSOL_404780	Glutathione transferase, putative	333	0.0908291	/
EUC53599	X8IWL5	RSOL_013280	Autophagy-related protein 27	360	0.0900118	/
EUC66746	X8JUC8	RSOL_508580	Aminomethyltransferase	390	0.0894939	/
EUC56199	X8J3T4	RSOL_165990	Glutamyl-tRNA(Gln) amidotransferase subunit B, mitochondrial (Glu-AdT subunit B) (EC 6.3.5.-)	531	0.0891299	/
EUC53679	X8IWT1	RSOL_015600	NAD(P)H-binding family protein	246	0.0870626	/
EUC57693	X8J5X3	RSOL_229960	F-box-like domain protein	384	0.0870357	/
EUC62079	X8JEH3	RSOL_412900	3-methyl-2-oxobutanoate dehydrogenase (2-methylpropanoyl-transferring) (EC 1.2.4.4)	415	0.0866975	/
EUC54013	X8IV46	RSOL_027010	Heat shock 70 kDa protein 12A	580	0.0860799	/
EUC65255	X8JMV5	RSOL_444200	Succinate dehydrogenase [ubiquinone] cytochrome b small subunit	176	0.0844105	/
EUC54963	X8IXV1	RSOL_079230	Zf-MYND domain protein	230	0.0833501	/
EUC67301	X8JVW5	RSOL_501240	GDP-fucose protein O-fucosyltransferase	513	0.0822256	/
EUC58575	A0A0A1UIF3	RSOL_265500	YcfA-like protein	908	0.0819371	/
EUC64203	X8JMK5	RSOL_437230	Endoplasmic reticulum protein	408	0.0816536	/
EUC67355	X8JTW6	RSOL_501780	Pyruvate dehydrogenase X component	310	0.0791635	/
EUC54815	X8IYH0	RSOL_074490	Uncharacterized protein	545	0.0765603	/
EUC65727	X8JPP8	RSOL_452540	2,4-dienoyl-CoA reductase [(3E)-enoyl-CoA-producing] (EC 1.3.1.124)	302	0.0756051	/
EUC64096	X8JLL5	RSOL_435360	Ribosomal protein subunit protein	437	0.0749162	/
EUC61064	X8JBM2	RSOL_381340	Small nuclear ribonucleoprotein hPrp3	498	0.0748325	/
EUC57155	X8J574	RSOL_209200	Zinc-binding alcohol dehydrogenase	340	0.0745059	/
EUC65611	X8JQY4	RSOL_448480	Protein YOP1	180	0.0740761	/
EUC66750	X8JS73	RSOL_508620	Transcription factor TFIID complex subunit 8 carboxy-term domain protein	166	0.072469	/
EUC59486	A0A0A1ULU2	RSOL_315450	PhoD-like phosphatase	812	0.0724519	/
EUC64098	X8JM80	RSOL_435380	Glycerol-3-phosphate 1-acyltransferase	621	0.0710363	/
EUC63346	X8JJD5	RSOL_490010	AAA family ATPase	364	0.0701226	/
EUC62266	X8JG83	RSOL_414880	3-hydroxyacyl-CoA dehydrogenase (EC 1.1.1.35)	348	0.0693039	/
EUC60247	X8J970	RSOL_334110	NADH dehydrogenase [ubiquinone] iron-sulfur protein 4, mitochondrial	177	0.0674095	/
EUC66680	X8JRX5	RSOL_507720	Magnesium transporter	361	0.0670322	/
EUC62264	X8JF41	RSOL_414860	Ribosomal protein subunit L20	180	0.0664895	/
EUC62832	X8JGH6	RSOL_457200	Very-long-chain (3R)-3-hydroxyacyl-CoA dehydratase (EC 4.2.1.134)	272	0.0658167	/
EUC65047	X8JML9	RSOL_496060	Ubiquinol-cytochrome-C reductase complex subunit	74	0.0636049	/
EUC64873	X8JPF9	RSOL_493730	2-nitropropane dioxygenase family protein, putative	330	0.0615371	/
EUC65935	X8JPP5	RSOL_502830	Ricin-type beta-trefoil lectin domain protein	168	0.0594415	/
EUC59320	A0A0A1UKE1	RSOL_307450	DivIC domain protein, putative	356	0.0575803	/
EUC66251	X8JSW0	RSOL_473480	Mucoidy inhibitor A	586	0.0565325	/
EUC61526	X8JDZ9	RSOL_396540	Transmembrane protein, putative	290	0.0552206	/
EUC64115	X8JJJ0	RSOL_435550	LETM1-like protein	309	0.0530381	/
EUC56149	X8J3P5	RSOL_163380	Uncharacterized protein	270	0.0510704	/
EUC53863	X8IUQ0	RSOL_018910	Protein YIF1	361	0.0508432	/
EUC66102	X8JQQ1	RSOL_506710	Large ribosomal subunit protein uL3m	318	0.0485866	/
EUC56954	X8J5Y2	RSOL_206050	RNA polymerase III subunit RPC82 helix turn-helix protein	168	0.0481995	/
EUC54499	X8IZ55	RSOL_052860	Alpha/beta hydrolase family protein	398	0.0477834	/
EUC66682	X8JSH3	RSOL_507740	Electron transfer protein	545	0.0475488	/
EUC62247	X8JEW3	RSOL_414690	Mss51-mRNA processing-like protein	484	0.0471715	/
EUC66290	X8JQU6	RSOL_474080	DNA polymerase (EC 2.7.7.7)	504	0.0454657	/
EUC63261	X8JJ73	RSOL_487350	Kinase domain protein	373	0.0434464	/
EUC60571	X8JBB7	RSOL_352400	2-nitropropane dioxygenase	352	0.0431124	/
EUC58730	A0A0A1UIS7	RSOL_273850	Transmembrane protein, putative	66	0.0428991	/
EUC55724	X8J2H7	RSOL_128330	MMS2-part of the error-free postreplication repair pathway protein, putative	137	0.0424863	/
EUC67054	X8JTJ3	RSOL_518530	Epoxide hydrolase	416	0.0420831	/
EUC67229	X8JU39	RSOL_500520	Translation machinery-associated protein 20	172	0.0401264	/
EUC64015	X8JJ74	RSOL_434330	3-methyl-2-oxobutanoate hydroxymethyltransferase (EC 2.1.2.11)	323	0.0388947	/
EUC67708	X8JXI1	RSOL_553920	Phosphatidylserine decarboxylase family protein	448	0.036829	/
EUC54553	X8IWS7	RSOL_056500	50s ribosomal protein L6, putative	211	0.0347996	/
EUC67243	X8JW87	RSOL_500660	mRNA transport regulator	936	0.0295319	/
EUC59201	A0A0A1ULC7	RSOL_302450	MRP-S28 domain protein	238	0.0283158	/
EUC63821	X8JKV7	RSOL_430080	Ras-related C3 botulinum toxin substrate 1 (Rho family) protein	199	0.0281528	/
EUC59323	A0A0A1ULU4	RSOL_307480	Reovirus sigma C capsid domain protein, putative	339	0.0268102	/
EUC54781	X8J0I8	AIM41 RSOL_073330	Altered inheritance of mitochondria protein 41	198	0.0257382	/
EUC64391	X8JMG9	RSOL_440610	Transmembrane protein, putative	478	0.0250987	/
EUC62240	X8JE85	RSOL_414620	NAD(P)H-binding family protein	326	0.0235992	/
EUC64295	X8JK48	RSOL_438850	Ribosomal protein S9	391	0.0211143	/
EUC55589	X8J265	RSOL_124060	Peroxidase family 2 domain protein	295	0.0208655	/
EUC58237	A0A0A1UHL3	RSOL_240170	DUF2235 domain protein	543	0.0195032	/
EUC61594	X8JD45	RSOL_400840	Carrier protein	342	0.0153971	/
EUC64396	X8JMH4	RSOL_440660	Serum paraoxonase/arylesterase	394	0.0143084	/
EUC66001	X8JS14	RSOL_504690	Metallo-beta-lactamase family containing protein	358	0.0142508	/
EUC60279	X8J9J9	RSOL_335130	Sensitive to high expression protein 9, mitochondrial	412	0.0096643	/
EUC55268	X8IYS9	RSOL_106340	Alpha/beta hydrolase fold protein	292	0.00854491	/
EUC54273	X8IVV5	RSOL_035360	DUF2235 domain protein	562	0.00804295	/
EUC53660	X8IV63	RSOL_015110	Cleft lip and palate transmembrane protein	574	0.00308001	/
